# Supplementary material for: Deep Sequencing Reveals Differences in the Transcriptional Landscapes of Fibers from Two Cultivated Species of Cotton
Source: PLoS One. 2012 Nov 15;7(11):e48855. doi: 10.1371/journal.pone.0048855 (PMC3499527; doi:10.1371/journal.pone.0048855)
Supplement: Table S6 — List of 3,697 differential genes detected from Affymetrix hybridizations. Comparison between Guazuncho 2 (Gh) and VH8-4602 (Gb) and for fibers at 10 dpa: mean intensities over 2 replicates and Blast2GO annotation. (XLS) [file pone.0048855.s008.xls]

## Sheet: genes_diff
Table S6 : List of 3,697 differential genes detected from Affymetrix hybridizations in Guazuncho 2 (Gh) and VH8-4602 (Gb) for fibers at 10 dpa: mean intensities over 2 replicates and Blast2GO annotation
				Log2 Sum Intensity							P-Value
				4	7	10	13				0	1e-08	0.05
														1
				128	1024	8132
				Log2 Ratio
					-6	-3	-1	non diff			1	3	6
								0
				Log2 Ratio						Fold change
Gene	codeAGI	Annotation	G.29	G.30	V.1	V.2	V vs G	Bonferroni		G.29	G.30	V.1	V.2	V fold G	annotation_Blast2Go
Gra.207.1.A1_s_at	CO122369	gb:CO122369 /DB_XREF=gi:48821056 /DB_XREF=GR__Eb03P06.r /CLONE=GR__Eb03P06 /TID=Gra.207.1 /CNT=26 /FEA=EST /TIER=Stack /STK=18 /UG=Gra.207 /UG_TITLE=Transcribed locus, strongly similar to NP_196897.1 chalcone synthase naringenin-chalcone synthase (Arabidopsis thaliana) /REP_ORG=G. raimondii	12.7771	12.7461	2.16914	2.33851	-10.5078	0		7019.31	6870.06	4.49756	5.05779	-1453.57	chalcone synthase
Ghi.8424.1.A1_at	CO490790	gb:CO490790 /DB_XREF=gi:54115281 /DB_XREF=G.h.fbr-sw00180 /TID=Ghi.8424.1 /CNT=5 /FEA=EST /TIER=ConsEnd /STK=0 /UG=Ghi.8424 /UG_TITLE=Transcribed locus /REP_ORG=G. hirsutum	12.2276	12.3844	2.32373	2.32673	-9.98076	0		4795.99	5346.45	5.00626	5.01667	-1011.92	#N/A
Ghi.6103.1.S1_at	CO491198	gb:CO491198 /DB_XREF=gi:54115689 /DB_XREF=G.h.fbr-sw00588 /TID=Ghi.6103.1 /CNT=3 /FEA=EST /TIER=ConsEnd /STK=0 /UG=Ghi.6103 /UG_TITLE=Transcribed locus, moderately similar to NP_196897.1 CHS (CHALCONE SYNTHASE); naringenin-chalcone synthase (Arabidopsis thaliana) /REP_ORG=G. hirsutum	12.2406	12.1959	2.31768	2.73801	-9.69042	0		4839.46	4691.73	4.98531	6.67148	-817.652	chalcone synthase
Ghi.4991.1.S1_x_at	DT054277	gb:DT054277 /DB_XREF=gi:72284016 /DB_XREF=NHF01_H07 /CLONE=COT_DO_E03 /TID=Ghi.4991.1 /CNT=5 /FEA=EST /TIER=ConsEnd /STK=0 /UG=Ghi.4991 /UG_TITLE=Transcribed locus /REP_ORG=G. hirsutum	12.308	12.2682	3.25839	3.29064	-9.01358	0		5070.72	4932.85	9.56912	9.78545	-516.858	#N/A
GhiAffx.10800.1.S1_at	DW518279.1	gb:DW518279.1 dbest_id:35124062 /TID=GhiAffx.10800.1 /CNT=3 /FEA=EST /TIER=ConsEnd /STK=0 /NOTE=sequence(s) not in UniGene /REP_ORG=	11.7834	11.4871	2.64172	2.78268	-8.92307	0		3524.99	2870.58	6.24076	6.88128	-487.392	#N/A
Ghi.5012.1.A1_at	DT049434	gb:DT049434 /DB_XREF=gi:72273994 /DB_XREF=COT_DM_F11 /TID=Ghi.5012.1 /CNT=3 /FEA=EST /TIER=ConsEnd /STK=2 /UG=Ghi.5012 /UG_TITLE=Transcribed locus /REP_ORG=G. hirsutum	11.1872	11.0353	2.50815	2.49687	-8.60876	0		2331.75	2098.77	5.6889	5.6446	-390.923	#N/A
GhiAffx.24915.1.A1_a_at	DW226873.1	gb:DW226873.1 dbest_id:34831045 /TID=GhiAffx.24915.1 /CNT=4 /FEA=EST /TIER=ConsEnd /STK=1 /NOTE=sequence(s) not in UniGene /REP_ORG=	11.8828	11.8128	3.74569	2.8426	-8.55365	0		3776.38	3597.57	13.4142	7.17314	-358.178	#N/A
Ghi.1653.1.S1_at	DN760143	gb:DN760143 /DB_XREF=gi:84145901 /DB_XREF=G.hir-stem 2650 /TID=Ghi.1653.1 /CNT=1 /FEA=EST /TIER=ConsEnd /STK=0 /UG=Ghi.1653 /UG_TITLE=Transcribed locus /REP_ORG=G. hirsutum	11.2233	11.0192	2.5818	2.55661	-8.55205	0		2390.9	2075.4	5.98687	5.88324	-376.264	#N/A
Ghi.8523.1.A1_at	CO497255	gb:CO497255 /DB_XREF=gi:54121746 /DB_XREF=G.h.fbr-sw06645 /TID=Ghi.8523.1 /CNT=9 /FEA=EST /TIER=Stack /STK=6 /UG=Ghi.8523 /UG_TITLE=Transcribed locus, moderately similar to NP_198614.1 oxidoreductase zinc ion binding (Arabidopsis thaliana) /REP_ORG=G. hirsutum	10.4611	10.5317	2.28776	2.26295	-8.22101	0		1409.59	1480.31	4.88298	4.79972	-298.459	protein
Ghi.2396.1.S1_s_at	DR455743	gb:DR455743 /DB_XREF=gi:84167095 /DB_XREF=CM037E01 /TID=Ghi.2396.1 /CNT=2 /FEA=EST /TIER=ConsEnd /STK=0 /UG=Ghi.2396 /UG_TITLE=Transcribed locus, moderately similar to NP_193932.1 SKS4; copper ion binding (Arabidopsis thaliana) /REP_ORG=G. hirsutum	10.4602	10.5382	2.52144	2.48195	-7.99754	0		1408.78	1487.05	5.74153	5.58651	-255.634	protein
Ghi.4151.1.S1_at	DN759707	gb:DN759707 /DB_XREF=gi:84145465 /DB_XREF=G.hir-stem 2211 /TID=Ghi.4151.1 /CNT=3 /FEA=EST /TIER=ConsEnd /STK=0 /UG=Ghi.4151 /UG_TITLE=Transcribed locus, weakly similar to NP_497893.1 R07E5.1 (Caenorhabditis elegans) /REP_ORG=G. hirsutum	10.653	10.3613	2.78003	2.52692	-7.85365	0		1610.16	1315.38	6.86867	5.76339	-231.597	#N/A
Ghi.4341.1.S1_at	DT054111	gb:DT054111 /DB_XREF=gi:72283685 /DB_XREF=COT_FZ_H11 /TID=Ghi.4341.1 /CNT=6 /FEA=EST /TIER=ConsEnd /STK=3 /UG=Ghi.4341 /UG_TITLE=Transcribed locus, strongly similar to NP_174225.1 protein translocase (Arabidopsis thaliana) /REP_ORG=G. hirsutum	10.3031	10.4643	2.44617	2.7712	-7.77503	0		1263.39	1412.79	5.44966	6.82673	-217.994	#N/A
Ghi.5120.1.A1_at	DT049001	gb:DT049001 /DB_XREF=gi:72273134 /DB_XREF=COT_DH_F01 /TID=Ghi.5120.1 /CNT=2 /FEA=EST /TIER=ConsEnd /STK=1 /UG=Ghi.5120 /UG_TITLE=Transcribed locus /REP_ORG=G. hirsutum	10.061	10.2425	2.55208	2.49287	-7.6293	0		1068.22	1211.48	5.86477	5.62895	-198.342	#N/A
GraAffx.32888.2.S1_s_at	CO117808	gb:CO117808 /DB_XREF=gi:48816495 /DB_XREF=GR__Eb01N09.r /CLONE=GR__Eb01N09 /TID=GraAffx.32888.2 /CNT=4 /FEA=EST /TIER=ConsEnd /STK=1 /NOTE=sequence(s) not in UniGene /REP_ORG=G. raimondii	10.5133	10.4877	2.98743	2.92857	-7.54247	0		1461.53	1435.84	7.93059	7.61356	-186.396	dihydroflavonol 4-reductase
Ghi.2915.1.A1_at	DT053739	gb:DT053739 /DB_XREF=gi:72282960 /DB_XREF=COT_FU_B07 /TID=Ghi.2915.1 /CNT=1 /FEA=EST /TIER=ConsEnd /STK=1 /UG=Ghi.2915 /UG_TITLE=Transcribed locus, moderately similar to NP_175479.1 ATERF3ERF3; DNA binding transcription factor transcriptional repressor (Arabidopsis thaliana) /REP_ORG=G. hirsutum	10.4326	10.5748	3.08852	2.98705	-7.46588	0		1382.01	1525.19	8.50621	7.92852	-176.893	#N/A
Ghi.520.1.S1_at	DR458532	gb:DR458532 /DB_XREF=gi:84169884 /DB_XREF=CM066G04 /TID=Ghi.520.1 /CNT=1 /FEA=EST /TIER=ConsEnd /STK=0 /UG=Ghi.520 /UG_TITLE=Transcribed locus, strongly similar to NP_176255.2 catalytic naphthoate synthase (Arabidopsis thaliana) /REP_ORG=G. hirsutum	9.72114	9.47206	2.2461	2.13575	-7.40567	0		844.021	710.189	4.744	4.39465	-170.07	naphthoate synthase
Ghi.5940.1.A1_at	DR459315	gb:DR459315 /DB_XREF=gi:84170667 /DB_XREF=CM075A04 /TID=Ghi.5940.1 /CNT=3 /FEA=EST /TIER=ConsEnd /STK=0 /UG=Ghi.5940 /UG_TITLE=Transcribed locus, moderately similar to NP_187818.1 ACT11 (ACTIN-11); structural constituent of cytoskeleton (Arabidopsis thaliana) /REP_ORG=G. hirsutum	9.92652	9.47338	2.11733	2.49339	-7.39459	0		973.152	710.837	4.3389	5.631	-168.907	#N/A
GhiAffx.41878.1.S1_at	DW505084.1	gb:DW505084.1 dbest_id:35110867 /TID=GhiAffx.41878.1 /CNT=3 /FEA=EST /TIER=ConsEnd /STK=1 /NOTE=sequence(s) not in UniGene /REP_ORG=	9.41891	9.22079	2.01973	1.94587	-7.33705	0		684.501	596.67	4.05507	3.85269	-162.014	tir-nbs-lrr resistance protein
GhiAffx.51029.1.S1_s_at	CO498563	gb:CO498563 /DB_XREF=gi:54123054 /DB_XREF=G.h.fbr-sw07953 /TID=GhiAffx.51029.1 /CNT=2 /FEA=EST /TIER=ConsEnd /STK=0 /NOTE=sequence(s) not in UniGene /REP_ORG=G. hirsutum	9.94172	9.63624	2.58476	2.53325	-7.22998	0		983.46	795.789	5.99914	5.78876	-150.939	#N/A
GhiAffx.51980.1.S1_s_at	DW510832.1	gb:DW510832.1 dbest_id:35116615 /TID=GhiAffx.51980.1 /CNT=2 /FEA=EST /TIER=ConsEnd /STK=0 /NOTE=sequence(s) not in UniGene /REP_ORG=	10.6121	10.5502	3.02976	3.78086	-7.17582	0		1565.13	1499.42	8.16676	13.7452	-139.857	#N/A
Ghi.9030.1.S1_at	DR460983	gb:DR460983 /DB_XREF=gi:84172335 /DB_XREF=CM092F02 /TID=Ghi.9030.1 /CNT=3 /FEA=EST /TIER=ConsEnd /STK=0 /UG=Ghi.9030 /UG_TITLE=Transcribed locus /REP_ORG=G. hirsutum	8.91649	8.81282	1.90205	1.81309	-7.00709	0		483.203	449.7	3.73743	3.51393	-128.652	#N/A
Ghi.632.1.S1_at	DR456705	gb:DR456705 /DB_XREF=gi:84168057 /DB_XREF=CM047E12 /TID=Ghi.632.1 /CNT=1 /FEA=EST /TIER=ConsEnd /STK=0 /UG=Ghi.632 /UG_TITLE=Transcribed locus, weakly similar to NP_916149.1 putative oxidoreductase-like protein (Oryza sativa (japonica cultivar-group)) /REP_ORG=G. hirsutum	10.041	10.0006	3.18414	2.99658	-6.9304	0		1053.49	1024.41	9.08912	7.98108	-121.727	#N/A
GhiAffx.61406.1.A1_s_at	DW509147.1	gb:DW509147.1 dbest_id:35114930 /TID=GhiAffx.61406.1 /CNT=2 /FEA=EST /TIER=ConsEnd /STK=1 /NOTE=sequence(s) not in UniGene /REP_ORG=	8.61864	8.49958	1.86513	1.72341	-6.76484	0		393.068	361.933	3.64301	3.30216	-108.709	#N/A
Ghi.864.1.S1_s_at	DR453877	gb:DR453877 /DB_XREF=gi:84165229 /DB_XREF=CM017H06 /TID=Ghi.864.1 /CNT=1 /FEA=EST /TIER=ConsEnd /STK=0 /UG=Ghi.864 /UG_TITLE=Transcribed locus /REP_ORG=G. hirsutum	8.77344	8.57277	2.08065	2.04987	-6.60784	0		437.592	380.768	4.22998	4.14069	-97.7651	#N/A
GhiAffx.25211.1.A1_at	DW515193.1	gb:DW515193.1 dbest_id:35120976 /TID=GhiAffx.25211.1 /CNT=2 /FEA=EST /TIER=ConsEnd /STK=1 /NOTE=sequence(s) not in UniGene /REP_ORG=	8.92448	9.16633	2.90601	1.98582	-6.59949	0		485.888	574.566	7.49541	3.96088	-92.5652	#N/A
Ghi.1551.1.S1_at	DN779892	gb:DN779892 /DB_XREF=gi:84148592 /DB_XREF=G.hir-Cotyledon 420 /TID=Ghi.1551.1 /CNT=1 /FEA=EST /TIER=ConsEnd /STK=0 /UG=Ghi.1551 /UG_TITLE=Transcribed locus /REP_ORG=G. hirsutum	9.46984	9.23371	2.97971	2.90192	-6.41096	0		709.097	602.039	7.88829	7.47421	-85.3465	#N/A
Ghi.596.1.S1_at	DR457179	gb:DR457179 /DB_XREF=gi:84168531 /DB_XREF=CM052E08 /TID=Ghi.596.1 /CNT=1 /FEA=EST /TIER=ConsEnd /STK=0 /UG=Ghi.596 /UG_TITLE=Transcribed locus /REP_ORG=G. hirsutum	9.43936	9.5971	3.10771	3.73323	-6.09776	0		694.271	774.489	8.62011	13.2989	-67.0086	#N/A
Ghi.8197.1.S1_at	DT561863	gb:DT561863 /DB_XREF=gi:78341589 /DB_XREF=EST1072503 /TID=Ghi.8197.1 /CNT=7 /FEA=EST /TIER=ConsEnd /STK=0 /UG=Ghi.8197 /UG_TITLE=Transcribed locus, weakly similar to NP_199704.1 transferase (Arabidopsis thaliana) /REP_ORG=G. hirsutum	8.45471	9.03965	2.67164	2.65688	-6.08292	0		350.851	526.268	6.37152	6.30669	-69.1832	#N/A
GhiAffx.16621.1.S1_at	DW230046.1	gb:DW230046.1 dbest_id:34834218 /TID=GhiAffx.16621.1 /CNT=3 /FEA=EST /TIER=ConsEnd /STK=0 /NOTE=sequence(s) not in UniGene /REP_ORG=	8.38622	8.10083	2.21525	2.19283	-6.03949	0		334.582	274.533	4.64361	4.57202	-66.0958	#N/A
Ghi.4577.1.S1_x_at	DT052154	gb:DT052154 /DB_XREF=gi:72279680 /DB_XREF=COT_EU_E12 /TID=Ghi.4577.1 /CNT=5 /FEA=EST /TIER=ConsEnd /STK=2 /UG=Ghi.4577 /UG_TITLE=Transcribed locus, strongly similar to NP_850585.1 glycolate oxidase oxidoreductase (Arabidopsis thaliana) /REP_ORG=G. hirsutum	8.73143	8.62295	2.69959	2.59296	-6.03091	0		425.034	394.245	6.49619	6.03335	-65.3878	---NA---
Ghi.482.1.A1_s_at	DT053705	gb:DT053705 /DB_XREF=gi:72282891 /DB_XREF=COT_FT_G05 /TID=Ghi.482.1 /CNT=5 /FEA=EST /TIER=ConsEnd /STK=3 /UG=Ghi.482 /UG_TITLE=Transcribed locus, weakly similar to NP_564734.1 XF1; oxidoreductase (Arabidopsis thaliana) /REP_ORG=G. hirsutum	9.7644	9.96232	3.80553	3.92822	-5.99649	0		869.716	997.603	13.9823	15.2234	-63.9368	#N/A
Ghi.10561.1.S1_s_at	DN760147	gb:DN760147 /DB_XREF=gi:84145905 /DB_XREF=G.hir-stem 2654 /TID=Ghi.10561.1 /CNT=5 /FEA=EST /TIER=ConsEnd /STK=0 /UG=Ghi.10561 /UG_TITLE=Transcribed locus /REP_ORG=G. hirsutum	9.2276	8.83426	3.14151	3.05859	-5.93088	0		599.492	456.434	8.8245	8.33157	-61.5483	#N/A
Ghi.7098.1.S1_at	AW186803	gb:AW186803 /DB_XREF=gi:6481280 /DB_XREF=BNLGHi5230 /TID=Ghi.7098.1 /CNT=1 /FEA=EST /TIER=ConsEnd /STK=0 /UG=Ghi.7098 /UG_TITLE=Transcribed locus /REP_ORG=G. hirsutum	7.88333	8.21657	2.15668	2.21364	-5.86479	0		236.113	297.464	4.45887	4.63844	-58.6522	#N/A
GhiAffx.32000.1.S1_at	AW186968	gb:AW186968 /DB_XREF=gi:6461404 /DB_XREF=BNLGHi7994 /TID=GhiAffx.32000.1 /CNT=2 /FEA=EST /TIER=ConsEnd /STK=0 /NOTE=sequence(s) not in UniGene /REP_ORG=G. hirsutum	10.6744	11.0042	5.46909	4.52956	-5.84001	0		1634.29	2054	44.2955	23.0958	-54.7295	#N/A
Ghi.4013.2.S1_at	DT459043	gb:DT459043 /DB_XREF=gi:73850023 /DB_XREF=GH_ON37A23.r /CLONE=GH_ON37A23 /TID=Ghi.4013.2 /CNT=2 /FEA=EST /TIER=ConsEnd /STK=0 /UG=Ghi.4013 /UG_TITLE=Transcribed locus, moderately similar to NP_174411.2 ZIP10; cation transporter (Arabidopsis thaliana) /REP_ORG=G. hirsutum	7.8208	8.24723	2.23731	2.2264	-5.80216	0		226.097	303.853	4.71516	4.67966	-56.4088	fe transport protein
Ghi.3907.1.S1_at	DT052943	gb:DT052943 /DB_XREF=gi:72281374 /DB_XREF=COT_FJ_A12 /TID=Ghi.3907.1 /CNT=1 /FEA=EST /TIER=ConsEnd /STK=1 /UG=Ghi.3907 /UG_TITLE=Transcribed locus /REP_ORG=G. hirsutum	11.6396	11.7784	5.96125	5.86103	-5.79787	0		3190.61	3512.79	62.304	58.1226	-55.6638	#N/A
GhiAffx.41495.1.S1_at	DW503271.1	gb:DW503271.1 dbest_id:35107699 /TID=GhiAffx.41495.1 /CNT=2 /FEA=EST /TIER=ConsEnd /STK=1 /NOTE=sequence(s) not in UniGene /REP_ORG=	8.30972	8.44006	2.65259	2.63427	-5.73146	0		317.305	347.305	6.28795	6.2086	-53.1835	amino acid
Ghi.7402.1.S1_at	AI731022	gb:AI731022 /DB_XREF=gi:5049874 /DB_XREF=BNLGHi8432 /TID=Ghi.7402.1 /CNT=1 /FEA=EST /TIER=ConsEnd /STK=0 /UG=Ghi.7402 /UG_TITLE=Transcribed locus, moderately similar to NP_196703.1 unknown protein (Arabidopsis thaliana) /REP_ORG=G. hirsutum	8.7563	8.51478	2.97396	2.94693	-5.6751	0		432.423	365.768	7.85693	7.71105	-51.2714	protein
GhiAffx.25723.1.S1_at	DW517883.1	gb:DW517883.1 dbest_id:35123666 /TID=GhiAffx.25723.1 /CNT=2 /FEA=EST /TIER=ConsEnd /STK=1 /NOTE=sequence(s) not in UniGene /REP_ORG=	8.57831	8.43346	3.35553	2.3373	-5.65947	0		382.233	345.72	10.2356	5.05356	-47.6123	#N/A
GhiAffx.14874.1.S1_at	DW497887.1	gb:DW497887.1 dbest_id:35102315 /TID=GhiAffx.14874.1 /CNT=3 /FEA=EST /TIER=ConsEnd /STK=0 /NOTE=sequence(s) not in UniGene /REP_ORG=	8.13301	7.88099	2.57561	2.14955	-5.64442	0		280.724	235.73	5.96124	4.43688	-49.668	#N/A
GhiAffx.7921.1.S1_at	DW517203.1	gb:DW517203.1 dbest_id:35122986 /TID=GhiAffx.7921.1 /CNT=4 /FEA=EST /TIER=ConsEnd /STK=1 /NOTE=sequence(s) not in UniGene /REP_ORG=	8.27587	8.18565	2.62833	2.58592	-5.62363	0		309.946	291.156	6.18311	6.00398	-49.3228	#N/A
Ghi.6539.2.A1_at	DR461642	gb:DR461642 /DB_XREF=gi:84172994 /DB_XREF=CM099E11 /TID=Ghi.6539.2 /CNT=2 /FEA=EST /TIER=ConsEnd /STK=0 /UG=Ghi.6539 /UG_TITLE=Transcribed locus, weakly similar to NP_181529.1 unknown protein (Arabidopsis thaliana) /REP_ORG=G. hirsutum	8.12332	7.93057	2.43963	2.3745	-5.61988	0		278.844	243.972	5.42502	5.18556	-49.2731	#N/A
Ghi.77.1.A1_x_at	AI725732	gb:AI725732 /DB_XREF=gi:5044584 /DB_XREF=BNLGHi12781 /TID=Ghi.77.1 /CNT=4 /FEA=EST /TIER=ConsEnd /STK=0 /UG=Ghi.77 /UG_TITLE=Transcribed locus, moderately similar to NP_189036.1 catalytic dihydroxy-acid dehydratase (Arabidopsis thaliana) /REP_ORG=G. hirsutum	8.07679	7.82988	2.36368	2.33839	-5.6023	0		269.996	227.525	5.14683	5.05736	-48.7565	#N/A
Ghi.5241.1.S1_at	DT048521	gb:DT048521 /DB_XREF=gi:72272179 /DB_XREF=COT_DB_E07 /TID=Ghi.5241.1 /CNT=2 /FEA=EST /TIER=ConsEnd /STK=1 /UG=Ghi.5241 /UG_TITLE=Transcribed locus /REP_ORG=G. hirsutum	8.23424	7.95681	2.5527	2.48288	-5.57774	0		301.13	248.45	5.86732	5.59011	-47.9671	#N/A
Ghi.4816.1.A1_at	DT050389	gb:DT050389 /DB_XREF=gi:72275949 /DB_XREF=COT_DY_G02 /TID=Ghi.4816.1 /CNT=1 /FEA=EST /TIER=ConsEnd /STK=1 /UG=Ghi.4816 /UG_TITLE=Transcribed locus /REP_ORG=G. hirsutum	7.96043	7.90109	2.26777	2.47588	-5.55893	0		249.074	239.036	4.81579	5.56307	-47.0293	#N/A
Ghi.4013.1.A1_at	CO492517	gb:CO492517 /DB_XREF=gi:54117008 /DB_XREF=G.h.fbr-sw01907 /TID=Ghi.4013.1 /CNT=3 /FEA=EST /TIER=ConsEnd /STK=0 /UG=Ghi.4013 /UG_TITLE=Transcribed locus, moderately similar to NP_174411.2 ZIP10; cation transporter (Arabidopsis thaliana) /REP_ORG=G. hirsutum	7.93267	8.01716	2.52376	2.42203	-5.50202	0		244.326	259.064	5.75078	5.35926	-45.3095	zip transporter
Ghi.4240.1.S1_at	DT456081	gb:DT456081 /DB_XREF=gi:73847061 /DB_XREF=GH_ON11E03.f /CLONE=GH_ON11E03 /TID=Ghi.4240.1 /CNT=2 /FEA=EST /TIER=ConsEnd /STK=0 /UG=Ghi.4240 /UG_TITLE=Transcribed locus /REP_ORG=G. hirsutum	8.30894	7.9778	2.86793	2.61904	-5.39989	0		317.133	252.091	7.30019	6.1434	-42.3417	#N/A
Ghi.4574.1.A1_at	DT052178	gb:DT052178 /DB_XREF=gi:72279728 /DB_XREF=COT_EU_H03 /TID=Ghi.4574.1 /CNT=1 /FEA=EST /TIER=ConsEnd /STK=1 /UG=Ghi.4574 /UG_TITLE=Transcribed locus /REP_ORG=G. hirsutum	7.81608	8.44152	2.83817	2.68158	-5.36893	0		225.359	347.657	7.1511	6.41559	-42.237	#N/A
Ghi.4636.1.A1_s_at	DT053047	gb:DT053047 /DB_XREF=gi:72281580 /DB_XREF=COT_FK_D08 /TID=Ghi.4636.1 /CNT=6 /FEA=EST /TIER=ConsEnd /STK=4 /UG=Ghi.4636 /UG_TITLE=Transcribed locus, moderately similar to NP_566341.1 ATP binding kinase protein kinase protein serinethreonine kinase protein-tyrosine kinase (Arabidopsis thaliana) /REP_ORG=G. hirsutum	9.5315	9.54762	4.26632	4.11031	-5.35125	0		740.061	748.379	19.2438	17.2714	-40.7622	receptor ser thr protein kinase
GhiAffx.22445.1.S1_at	DW500723.1	gb:DW500723.1 dbest_id:35105151 /TID=GhiAffx.22445.1 /CNT=5 /FEA=EST /TIER=ConsEnd /STK=1 /NOTE=sequence(s) not in UniGene /REP_ORG=	7.8593	7.6467	2.47555	2.43526	-5.29759	0		232.212	200.394	5.56181	5.40862	-39.4338	protein
Ghi.1119.1.S1_s_at	DT051997	gb:DT051997 /DB_XREF=gi:72279367 /DB_XREF=COT_ES_H01 /TID=Ghi.1119.1 /CNT=32 /FEA=EST /TIER=ConsEnd /STK=2 /UG=Ghi.1119 /UG_TITLE=Transcribed locus, weakly similar to NP_172734.2 CYP87A2; heme binding iron ion binding monooxygenase oxygen binding (Arabidopsis thaliana) /REP_ORG=G. hirsutum	9.01915	9.23033	4.38443	3.33778	-5.26364	0		518.841	600.629	20.8855	10.1105	-36.1166	cytochrome p450
Ghi.10731.2.S1_at	DT456093	gb:DT456093 /DB_XREF=gi:73847073 /DB_XREF=GH_ON11F05.f /CLONE=GH_ON11F05 /TID=Ghi.10731.2 /CNT=4 /FEA=EST /TIER=ConsEnd /STK=0 /UG=Ghi.10731 /UG_TITLE=Transcribed locus /REP_ORG=G. hirsutum	7.03813	7.52542	2.05721	2.03977	-5.23329	0		131.428	184.237	4.1618	4.11181	-38.1533	#N/A
Ghi.5252.1.A1_s_at	DT048480	gb:DT048480 /DB_XREF=gi:72272077 /DB_XREF=COT_DB_A09 /TID=Ghi.5252.1 /CNT=1 /FEA=EST /TIER=ConsEnd /STK=0 /UG=Ghi.5252 /UG_TITLE=Transcribed locus, moderately similar to NP_564300.1 unknown protein (Arabidopsis thaliana) /REP_ORG=G. hirsutum	7.94815	7.29835	2.06867	2.71717	-5.23033	0		246.963	157.407	4.195	6.57582	-37.5431	#N/A
Ghi.8891.1.S1_at	DT456507	gb:DT456507 /DB_XREF=gi:73847487 /DB_XREF=GH_ON16F11.f /CLONE=GH_ON16F11 /TID=Ghi.8891.1 /CNT=3 /FEA=EST /TIER=ConsEnd /STK=0 /UG=Ghi.8891 /UG_TITLE=Transcribed locus /REP_ORG=G. hirsutum	8.62232	8.64614	3.46037	3.41561	-5.19624	0		394.074	400.634	11.0072	10.6709	-36.6596	#N/A
GhiAffx.25605.1.S1_at	DW517222.1	gb:DW517222.1 dbest_id:35123005 /TID=GhiAffx.25605.1 /CNT=2 /FEA=EST /TIER=ConsEnd /STK=1 /NOTE=sequence(s) not in UniGene /REP_ORG=	7.9282	7.67118	2.93813	2.31069	-5.17528	0		243.571	203.824	7.66415	4.96121	-35.4362	#N/A
Ghi.954.1.A1_s_at	DT049377	gb:DT049377 /DB_XREF=gi:72273880 /DB_XREF=COT_DM_A08 /TID=Ghi.954.1 /CNT=3 /FEA=EST /TIER=ConsEnd /STK=1 /UG=Ghi.954 /UG_TITLE=Transcribed locus, weakly similar to NP_179243.1 ADC1 (Arabidopsis thaliana) /REP_ORG=G. hirsutum	7.88562	7.66399	2.62936	2.65077	-5.13474	0		236.488	202.81	6.18751	6.28004	-35.2353	arginine decarboxylase
GhiAffx.62131.1.S1_at	DW513207.1	gb:DW513207.1 dbest_id:35118990 /TID=GhiAffx.62131.1 /CNT=4 /FEA=EST /TIER=ConsEnd /STK=1 /NOTE=sequence(s) not in UniGene /REP_ORG=	7.8208	7.66578	3.00223	2.223	-5.13067	0		226.097	203.062	8.01238	4.66865	-33.8426	#N/A
Ghi.6161.1.S1_s_at	CO493709	gb:CO493709 /DB_XREF=gi:54118200 /DB_XREF=G.h.fbr-sw03099 /TID=Ghi.6161.1 /CNT=2 /FEA=EST /TIER=ConsEnd /STK=0 /UG=Ghi.6161 /UG_TITLE=Transcribed locus /REP_ORG=G. hirsutum	10.3411	10.1856	5.51618	4.7785	-5.11601	0		1297.14	1164.58	45.7653	27.4455	-33.625	#N/A
Gra.97.1.A1_s_at	CO087455	gb:CO087455 /DB_XREF=gi:48778089 /DB_XREF=GR__Ea05O19.r /CLONE=GR__Ea05O19 /TID=Gra.97.1 /CNT=2 /FEA=EST /TIER=ConsEnd /STK=1 /UG=Gra.97 /UG_TITLE=Transcribed locus, weakly similar to XP_470614.1 Putative Squalene monooxygenase (Oryza sativa (japonica cultivar-group)) /REP_ORG=G. raimondii	7.79923	8.07614	2.77275	2.91606	-5.09327	0		222.742	269.873	6.83412	7.54784	-34.2523	squalene
GhiAffx.1589.99.S1_at	DW232755.1	gb:DW232755.1 dbest_id:34836921 /TID=GhiAffx.1589.99 /CNT=2 /FEA=EST /TIER=ConsEnd /STK=0 /NOTE=sequence(s) not in UniGene /REP_ORG=	7.39522	6.92073	2.11363	2.09071	-5.05581	0		168.339	121.157	4.32778	4.25959	-33.7118	#N/A
GhiAffx.58828.1.S1_at	DW499027.1	gb:DW499027.1 dbest_id:35103455 /TID=GhiAffx.58828.1 /CNT=5 /FEA=EST /TIER=ConsEnd /STK=0 /NOTE=sequence(s) not in UniGene /REP_ORG=	8.64094	8.15559	3.20852	3.53325	-5.02738	0		399.191	285.152	9.24399	11.5775	-32.8671	#N/A
Ghi.3984.2.S1_s_at	DT459369	gb:DT459369 /DB_XREF=gi:73850349 /DB_XREF=GH_ON37J05.r /CLONE=GH_ON37J05 /TID=Ghi.3984.2 /CNT=3 /FEA=EST /TIER=ConsEnd /STK=0 /UG=Ghi.3984 /UG_TITLE=Transcribed locus, moderately similar to NP_188029.1 glycolate oxidase oxidoreductase (Arabidopsis thaliana) /REP_ORG=G. hirsutum	9.04368	9.49764	4.28425	4.2154	-5.02084	0		527.74	722.892	19.4844	18.5764	-32.8588	#NAME?
Ghi.1210.1.S1_at	DV848787	gb:DV848787 /DB_XREF=gi:82755225 /DB_XREF=GH_LSL03B01.f /CLONE=GH_LSL03B01 /TID=Ghi.1210.1 /CNT=4 /FEA=EST /TIER=ConsEnd /STK=0 /UG=Ghi.1210 /UG_TITLE=Transcribed locus /REP_ORG=G. hirsutum	7.85878	7.62008	2.81307	2.64141	-5.01219	0		232.129	196.731	7.02779	6.23941	-32.3248	#N/A
Ghi.3721.1.A1_x_at	DT462294	gb:DT462294 /DB_XREF=gi:73859555 /DB_XREF=GH_CHX11A09.x /CLONE=GH_CHX11A09 /TID=Ghi.3721.1 /CNT=1 /FEA=EST /TIER=ConsEnd /STK=0 /UG=Ghi.3721 /UG_TITLE=Transcribed locus /REP_ORG=G. hirsutum	11.515	11.4087	6.67035	6.23261	-5.01038	0		2926.64	2718.68	101.853	75.1973	-31.8853	#N/A
Ghi.8864.1.S1_at	DT456297	gb:DT456297 /DB_XREF=gi:73847277 /DB_XREF=GH_ON14B01.f /CLONE=GH_ON14B01 /TID=Ghi.8864.1 /CNT=3 /FEA=EST /TIER=ConsEnd /STK=0 /UG=Ghi.8864 /UG_TITLE=Transcribed locus /REP_ORG=G. hirsutum	8.42527	8.08541	3.03595	3.45666	-5.00904	0		343.763	271.614	8.20183	10.9789	-32.0831	#N/A
GhiAffx.2499.1.A1_s_at	DW225541.1	gb:DW225541.1 dbest_id:34829713 /TID=GhiAffx.2499.1 /CNT=2 /FEA=EST /TIER=ConsEnd /STK=1 /NOTE=sequence(s) not in UniGene /REP_ORG=	10.5824	10.6227	5.99044	5.20504	-5.00482	0		1533.29	1576.71	63.5771	36.8869	-30.9564	beta-ketoacyl-coa synthase family protein
GhiAffx.22088.1.S1_at	DW498834.1	gb:DW498834.1 dbest_id:35103262 /TID=GhiAffx.22088.1 /CNT=2 /FEA=EST /TIER=ConsEnd /STK=0 /NOTE=sequence(s) not in UniGene /REP_ORG=	6.50391	7.00744	1.814	1.77437	-4.96149	0		90.7551	128.662	3.51615	3.42088	-31.6298	#N/A
GhiAffx.62104.1.S1_at	DW513078.1	gb:DW513078.1 dbest_id:35118861 /TID=GhiAffx.62104.1 /CNT=2 /FEA=EST /TIER=ConsEnd /STK=0 /NOTE=sequence(s) not in UniGene /REP_ORG=	6.97888	6.97674	2.08593	1.98608	-4.94181	0		126.14	125.953	4.24549	3.96159	-30.7165	#N/A
Ghi.728.2.S1_at	DT463285	gb:DT463285 /DB_XREF=gi:73860546 /DB_XREF=GH_CHX13F11.r /CLONE=GH_CHX13F11 /TID=Ghi.728.2 /CNT=1 /FEA=EST /TIER=ConsEnd /STK=1 /UG=Ghi.728 /UG_TITLE=Transcribed locus, moderately similar to XP_450039.1 putative poly(A)-binding protein (Oryza sativa (japonica cultivar-group)) /REP_ORG=G. hirsutum	7.94278	7.29021	2.71095	2.69222	-4.91491	0		246.046	156.521	6.54752	6.46309	-30.9415	#N/A
GhiAffx.13672.1.S1_s_at	DT050706	gb:DT050706 /DB_XREF=gi:72276580 /DB_XREF=COT_EC_H07 /TID=GhiAffx.13672.1 /CNT=6 /FEA=EST /TIER=ConsEnd /STK=1 /NOTE=sequence(s) not in UniGene /REP_ORG=G. hirsutum	10.3935	10.4094	5.39337	5.60049	-4.90453	0		1345.14	1360	42.0307	48.5195	-29.8745	fasciclin-like arabinogalactan protein
Ghi.7179.2.S1_at	DR455474	gb:DR455474 /DB_XREF=gi:84166826 /DB_XREF=CM034F05 /TID=Ghi.7179.2 /CNT=1 /FEA=EST /TIER=ConsEnd /STK=0 /UG=Ghi.7179 /UG_TITLE=Transcribed locus /REP_ORG=G. hirsutum	7.83364	7.6082	2.85866	2.81978	-4.8817	0		228.119	195.117	7.25342	7.06057	-29.568	#N/A
Ghi.6161.2.S1_x_at	CO497700	gb:CO497700 /DB_XREF=gi:54122191 /DB_XREF=G.h.fbr-sw07090 /TID=Ghi.6161.2 /CNT=1 /FEA=EST /TIER=ConsEnd /STK=0 /UG=Ghi.6161 /UG_TITLE=Transcribed locus /REP_ORG=G. hirsutum	11.1928	11.0452	6.60544	5.94907	-4.84172	0		2340.77	2113.14	97.3726	61.7799	-27.9852	#N/A
GhiAffx.25192.1.A1_s_at	DW515109.1	gb:DW515109.1 dbest_id:35120892 /TID=GhiAffx.25192.1 /CNT=3 /FEA=EST /TIER=ConsEnd /STK=1 /NOTE=sequence(s) not in UniGene /REP_ORG=	7.35657	7.41653	2.58996	2.53031	-4.82642	0		163.888	170.844	6.02081	5.77697	-28.3725	#N/A
Ghi.682.1.S1_s_at	DR456238	gb:DR456238 /DB_XREF=gi:84167590 /DB_XREF=CM042F08 /TID=Ghi.682.1 /CNT=1 /FEA=EST /TIER=ConsEnd /STK=0 /UG=Ghi.682 /UG_TITLE=Transcribed locus /REP_ORG=G. hirsutum	10.995	11.0832	6.17792	6.26036	-4.81992	0		2040.86	2169.51	72.4001	76.6579	-28.2465	#N/A
Ghi.10609.1.S1_s_at	DN761916	gb:DN761916 /DB_XREF=gi:84147674 /DB_XREF=G.hir-stem 4423 /TID=Ghi.10609.1 /CNT=46 /FEA=EST /TIER=ConsEnd /STK=1 /UG=Ghi.10609 /UG_TITLE=Transcribed locus, moderately similar to NP_188718.1 protein binding (Arabidopsis thaliana) /REP_ORG=G. hirsutum	12.1752	12.0448	7.43467	7.22038	-4.78249	0		4624.84	4225.29	173.005	149.125	-27.4738	leucine rich repeat protein
GhiAffx.24068.2.S1_a_at	DW509331.1	gb:DW509331.1 dbest_id:35115114 /TID=GhiAffx.24068.2 /CNT=2 /FEA=EST /TIER=ConsEnd /STK=1 /NOTE=sequence(s) not in UniGene /REP_ORG=	7.07911	7.69717	2.65468	2.56181	-4.77989	0		135.215	207.529	6.29709	5.9045	-28.0901	#N/A
Ghi.9312.3.A1_x_at	DT051003	gb:DT051003 /DB_XREF=gi:72277170 /DB_XREF=COT_EG_F05 /TID=Ghi.9312.3 /CNT=2 /FEA=EST /TIER=ConsEnd /STK=1 /UG=Ghi.9312 /UG_TITLE=Transcribed locus, moderately similar to NP_197201.1 oxidoreductase zinc ion binding (Arabidopsis thaliana) /REP_ORG=G. hirsutum	14.215	14.1095	9.3734	9.48566	-4.7327	0		19016.4	17676.1	663.248	716.918	-26.5856	#N/A
GhiAffx.57371.1.S1_at	AW187192	gb:AW187192 /DB_XREF=gi:6461628 /DB_XREF=BNLGHi11002 /TID=GhiAffx.57371.1 /CNT=3 /FEA=EST /TIER=ConsEnd /STK=0 /NOTE=sequence(s) not in UniGene /REP_ORG=G. hirsutum	6.66481	6.94598	2.05024	2.09681	-4.73187	0		101.463	123.296	4.14175	4.27762	-26.6955	#N/A
Ghi.6102.1.S1_at	DR458734	gb:DR458734 /DB_XREF=gi:84170086 /DB_XREF=CM068H04 /TID=Ghi.6102.1 /CNT=2 /FEA=EST /TIER=ConsEnd /STK=0 /UG=Ghi.6102 /UG_TITLE=Transcribed locus /REP_ORG=G. hirsutum	7.84369	7.70223	3.16025	3.04909	-4.66829	0		229.713	208.258	8.93984	8.27689	-25.4387	#N/A
Ghi.661.1.S1_at	DR456359	gb:DR456359 /DB_XREF=gi:84167711 /DB_XREF=CM043H09 /TID=Ghi.661.1 /CNT=1 /FEA=EST /TIER=ConsEnd /STK=0 /UG=Ghi.661 /UG_TITLE=Transcribed locus /REP_ORG=G. hirsutum	10.3438	10.5557	5.78742	5.79218	-4.65994	0		1299.58	1505.12	55.2317	55.4142	-25.3485	#N/A
Gra.3025.1.S1_s_at	CO086018	gb:CO086018 /DB_XREF=gi:48776652 /DB_XREF=GR__Ea03K14.r /CLONE=GR__Ea03K14 /TID=Gra.3025.1 /CNT=4 /FEA=EST /TIER=ConsEnd /STK=1 /UG=Gra.3025 /UG_TITLE=Transcribed locus, weakly similar to NP_563851.1 chloroplast nucleoid DNA-binding protein-related (Arabidopsis thaliana) /REP_ORG=G. raimondii	7.31177	7.56633	2.77933	2.79393	-4.65242	0		158.877	189.537	6.86534	6.93517	-25.2465	#N/A
Ghi.6786.1.S1_at	CA993174	gb:CA993174 /DB_XREF=gi:31072895 /DB_XREF=pAR05B12 /TID=Ghi.6786.1 /CNT=6 /FEA=EST /TIER=ConsEnd /STK=0 /UG=Ghi.6786 /UG_TITLE=Transcribed locus, moderately similar to NP_188102.1 ATP binding protein binding protein kinase protein serinethreonine kinase protein-tyrosine kinase (Arabidopsis thaliana) /REP_ORG=G. hirsutum	7.49773	7.46379	2.51805	3.1465	-4.64848	0		180.735	176.532	5.72808	8.85507	-24.4986	protein
Gra.1351.1.A1_s_at	CO107103	gb:CO107103 /DB_XREF=gi:48805789 /DB_XREF=GR__Eb0038B06.f /CLONE=GR__Eb0038B06 /TID=Gra.1351.1 /CNT=48 /FEA=EST /TIER=ConsEnd /STK=0 /UG=Gra.1351 /UG_TITLE=Transcribed locus, weakly similar to NP_188718.1 leucine-rich repeat family protein (Arabidopsis thaliana) /REP_ORG=G. raimondii	12.5119	12.3648	7.79176	7.79425	-4.64535	0		5840.7	5274.36	221.592	221.974	-25.0584	#N/A
GhiAffx.6579.1.S1_at	CO493049	gb:CO493049 /DB_XREF=gi:54117540 /DB_XREF=G.h.fbr-sw02439 /TID=GhiAffx.6579.1 /CNT=4 /FEA=EST /TIER=ConsEnd /STK=0 /NOTE=sequence(s) not in UniGene /REP_ORG=G. hirsutum	10.2955	10.1035	5.44502	5.67386	-4.64008	0		1256.77	1100.18	43.5626	51.0508	-24.9115	#N/A
GhiAffx.24112.1.S1_at	DW509612.1	gb:DW509612.1 dbest_id:35115395 /TID=GhiAffx.24112.1 /CNT=5 /FEA=EST /TIER=ConsEnd /STK=0 /NOTE=sequence(s) not in UniGene /REP_ORG=	12.7474	12.6091	8.02628	8.07007	-4.63004	0		6876.03	6247.53	260.706	268.741	-24.7873	#N/A
GhiAffx.62123.1.S1_at	DR453505	gb:DR453505 /DB_XREF=gi:84164857 /DB_XREF=CM013H12 /TID=GhiAffx.62123.1 /CNT=2 /FEA=EST /TIER=ConsEnd /STK=0 /NOTE=sequence(s) not in UniGene /REP_ORG=G. hirsutum	7.95235	7.9196	3.1973	3.51436	-4.58015	0		247.682	242.124	9.17238	11.4269	-23.7779	myb27 protein
GhiAffx.24591.1.S1_at	DW502202.1	gb:DW502202.1 dbest_id:35106630 /TID=GhiAffx.24591.1 /CNT=6 /FEA=EST /TIER=ConsEnd /STK=1 /NOTE=sequence(s) not in UniGene /REP_ORG=	9.11728	9.03781	4.80915	4.31464	-4.51565	0		555.359	525.595	28.0349	19.8992	-22.5509	protein
Ghi.6345.2.S1_at	DT569756	gb:DT569756 /DB_XREF=gi:78349482 /DB_XREF=EST1080396 /TID=Ghi.6345.2 /CNT=4 /FEA=EST /TIER=ConsEnd /STK=0 /UG=Ghi.6345 /UG_TITLE=Transcribed locus /REP_ORG=G. hirsutum	6.66812	7.22855	2.61177	2.25735	-4.51378	0		101.696	149.972	6.11254	4.78114	-23.1023	#N/A
GhiAffx.7119.1.S1_a_at	DT463002	gb:DT463002 /DB_XREF=gi:73860263 /DB_XREF=GH_CHX12O16.r /CLONE=GH_CHX12O16 /TID=GhiAffx.7119.1 /CNT=2 /FEA=EST /TIER=ConsEnd /STK=1 /NOTE=sequence(s) not in UniGene /REP_ORG=G. hirsutum	7.2828	7.08214	2.6486	2.70007	-4.50813	0		155.719	135.499	6.27058	6.49835	-22.8067	#N/A
Gra.2877.1.A1_at	CO127169	gb:CO127169 /DB_XREF=gi:48828779 /DB_XREF=GR__Eb11J12.r /CLONE=GR__Eb11J12 /TID=Gra.2877.1 /CNT=2 /FEA=EST /TIER=ConsEnd /STK=1 /UG=Gra.2877 /UG_TITLE=Transcribed locus, weakly similar to XP_474988.1 OSJNBa0065B15.8 (Oryza sativa (japonica cultivar-group)) /REP_ORG=G. raimondii	6.80412	7.08272	2.2498	2.62441	-4.50631	0		111.749	135.554	4.75618	6.16633	-22.6415	cinnamyl-alcohol dehydrogenase cad1
Ghi.8877.1.S1_s_at	DT456372	gb:DT456372 /DB_XREF=gi:73847352 /DB_XREF=GH_ON15A08.f /CLONE=GH_ON15A08 /TID=Ghi.8877.1 /CNT=3 /FEA=EST /TIER=ConsEnd /STK=0 /UG=Ghi.8877 /UG_TITLE=Transcribed locus /REP_ORG=G. hirsutum	7.24973	7.41728	2.84977	2.80525	-4.50599	0		152.19	170.932	7.20888	6.98978	-22.7572	#N/A
GhiAffx.54464.1.S1_at	DW505229.1	gb:DW505229.1 dbest_id:35111012 /TID=GhiAffx.54464.1 /CNT=3 /FEA=EST /TIER=ConsEnd /STK=1 /NOTE=sequence(s) not in UniGene /REP_ORG=	10.947	10.6402	6.24451	6.43006	-4.45631	0		1974.1	1595.95	75.8201	86.2265	-22.0311	#N/A
Ghi.8524.1.S1_at	DT048651	gb:DT048651 /DB_XREF=gi:72272438 /DB_XREF=COT_DD_B02 /TID=Ghi.8524.1 /CNT=28 /FEA=EST /TIER=ConsEnd /STK=0 /UG=Ghi.8524 /UG_TITLE=Transcribed locus, moderately similar to NP_199747.1 BXL1 (BETA-XYLOSIDASE 1); hydrolase, hydrolyzing O-glycosyl compounds (Arabidopsis thaliana) /REP_ORG=G. hirsutum	10.314	10.0999	5.76291	5.81114	-4.41991	0		1272.99	1097.4	54.3013	56.1473	-21.4615	#N/A
GhiAffx.33672.1.S1_at	DW508660.1	gb:DW508660.1 dbest_id:35114443 /TID=GhiAffx.33672.1 /CNT=2 /FEA=EST /TIER=ConsEnd /STK=0 /NOTE=sequence(s) not in UniGene /REP_ORG=	8.5341	8.32245	3.48552	4.5457	-4.41267	0		370.698	320.116	11.2007	23.3556	-19.991	protein
Ghi.8671.2.A1_at	DT048998	gb:DT048998 /DB_XREF=gi:72273128 /DB_XREF=COT_DH_E10 /TID=Ghi.8671.2 /CNT=2 /FEA=EST /TIER=ConsEnd /STK=0 /UG=Ghi.8671 /UG_TITLE=Transcribed locus, weakly similar to NP_567166.1 transferase, transferring glycosyl groups (Arabidopsis thaliana) /REP_ORG=G. hirsutum	12.6207	12.6387	8.09331	8.35583	-4.40512	0		6297.93	6377.22	273.105	327.609	-21.1001	#N/A
Gra.798.1.S1_s_at	CO127168	gb:CO127168 /DB_XREF=gi:48828778 /DB_XREF=GR__Eb11J12.f /CLONE=GR__Eb11J12 /TID=Gra.798.1 /CNT=3 /FEA=EST /TIER=ConsEnd /STK=0 /UG=Gra.798 /UG_TITLE=Transcribed locus, moderately similar to XP_474988.1 OSJNBa0065B15.8 (Oryza sativa (japonica cultivar-group)) /REP_ORG=G. raimondii	8.46885	8.43621	3.95949	4.18062	-4.38247	0		354.304	346.38	15.5569	18.134	-20.7974	cinnamyl alcohol dehydrogenase-like protein
GhiAffx.36984.1.S1_s_at	DW517030.1	gb:DW517030.1 dbest_id:35122813 /TID=GhiAffx.36984.1 /CNT=6 /FEA=EST /TIER=ConsEnd /STK=0 /NOTE=sequence(s) not in UniGene /REP_ORG=	12.6969	12.4781	8.2119	8.27619	-4.34345	0		6639.55	5705.48	296.502	310.015	-20.3539	#N/A
Ghi.6161.1.A1_s_at	CO493709	gb:CO493709 /DB_XREF=gi:54118200 /DB_XREF=G.h.fbr-sw03099 /TID=Ghi.6161.1 /CNT=2 /FEA=EST /TIER=ConsEnd /STK=0 /UG=Ghi.6161 /UG_TITLE=Transcribed locus /REP_ORG=G. hirsutum	6.80295	6.1112	2.18268	2.15574	-4.28786	0		111.658	69.1282	4.53996	4.45597	-20.0965	#N/A
Ghi.9130.1.S1_at	AI725430	gb:AI725430 /DB_XREF=gi:5044362 /DB_XREF=BNLGHi12146 /TID=Ghi.9130.1 /CNT=4 /FEA=EST /TIER=ConsEnd /STK=0 /UG=Ghi.9130 /UG_TITLE=Transcribed locus /REP_ORG=G. hirsutum	8.90572	8.50437	4.44295	4.41518	-4.27598	0		479.611	363.138	21.7502	21.3355	-19.5598	#N/A
GhiAffx.6941.1.S1_at	CO493172	gb:CO493172 /DB_XREF=gi:54117663 /DB_XREF=G.h.fbr-sw02562 /TID=GhiAffx.6941.1 /CNT=3 /FEA=EST /TIER=ConsEnd /STK=0 /NOTE=sequence(s) not in UniGene /REP_ORG=G. hirsutum	6.69437	6.80843	2.49316	2.4721	-4.26877	0		103.563	112.083	5.6301	5.54852	-19.291	protein
Ghi.9629.1.S1_s_at	DT048688	gb:DT048688 /DB_XREF=gi:72272512 /DB_XREF=COT_DD_E08 /TID=Ghi.9629.1 /CNT=8 /FEA=EST /TIER=ConsEnd /STK=1 /UG=Ghi.9629 /UG_TITLE=Transcribed locus /REP_ORG=G. hirsutum	6.81399	7.05501	2.80888	2.70624	-4.17694	0		112.516	132.975	7.00742	6.52618	-18.1394	#N/A
Ghi.3153.2.A1_at	DT047883	gb:DT047883 /DB_XREF=gi:72270894 /DB_XREF=COT_CT_E11 /TID=Ghi.3153.2 /CNT=2 /FEA=EST /TIER=ConsEnd /STK=0 /UG=Ghi.3153 /UG_TITLE=Transcribed locus, weakly similar to XP_473087.1 OSJNBa0014K14.18 (Oryza sativa (japonica cultivar-group)) /REP_ORG=G. hirsutum	10.3812	10.1857	6.10016	6.13178	-4.16749	0		1333.65	1164.7	68.601	70.1213	-18.0098	poly -binding protein
GhiAffx.62133.1.A1_s_at	DW513213.1	gb:DW513213.1 dbest_id:35118996 /TID=GhiAffx.62133.1 /CNT=1 /FEA=EST /TIER=ConsEnd /STK=1 /NOTE=sequence(s) not in UniGene /REP_ORG=	7.67378	7.62604	3.86677	3.17033	-4.13136	0		204.192	197.546	14.5886	9.00256	-17.0292	#N/A
GhiAffx.40402.1.A1_at	DT053993	gb:DT053993 /DB_XREF=gi:72283451 /DB_XREF=COT_FX_D08 /TID=GhiAffx.40402.1 /CNT=4 /FEA=EST /TIER=ConsEnd /STK=2 /NOTE=sequence(s) not in UniGene /REP_ORG=G. hirsutum	6.9711	7.32998	3.04564	3.03094	-4.11225	0		125.461	160.895	8.25711	8.17344	-17.4283	#N/A
Gra.263.4.S1_s_at	CO089762	gb:CO089762 /DB_XREF=gi:48780618 /DB_XREF=GR__Ea09G10.f /CLONE=GR__Ea09G10 /TID=Gra.263.4 /CNT=5 /FEA=EST /TIER=ConsEnd /STK=0 /UG=Gra.263 /UG_TITLE=Transcribed locus, moderately similar to NP_175660.2 hydrolase, alphabeta fold family protein (Arabidopsis thaliana) /REP_ORG=G. raimondii	11.4863	11.4373	7.31822	7.40266	-4.10133	0		2868.88	2773.11	159.59	169.209	-17.1594	#N/A
Ghi.1764.1.S1_at	DN758655	gb:DN758655 /DB_XREF=gi:84144413 /DB_XREF=G.hir-stem 1159 /TID=Ghi.1764.1 /CNT=2 /FEA=EST /TIER=ConsEnd /STK=0 /UG=Ghi.1764 /UG_TITLE=Transcribed locus /REP_ORG=G. hirsutum	7.40318	7.12594	3.25931	3.14694	-4.06144	0		169.269	139.676	9.57526	8.85773	-16.7605	#N/A
Ghi.728.1.S1_x_at	DR455498	gb:DR455498 /DB_XREF=gi:84166850 /DB_XREF=CM034H05 /TID=Ghi.728.1 /CNT=3 /FEA=EST /TIER=ConsEnd /STK=0 /UG=Ghi.728 /UG_TITLE=Transcribed locus, moderately similar to XP_450039.1 putative poly(A)-binding protein (Oryza sativa (japonica cultivar-group)) /REP_ORG=G. hirsutum	7.21464	6.57986	2.59369	3.15994	-4.02044	0		148.533	95.6611	6.0364	8.93792	-16.3075	#N/A
Ghi.6224.1.S1_at	DT559360	gb:DT559360 /DB_XREF=gi:78339086 /DB_XREF=EST1070000 /TID=Ghi.6224.1 /CNT=2 /FEA=EST /TIER=ConsEnd /STK=0 /UG=Ghi.6224 /UG_TITLE=Transcribed locus, moderately similar to NP_173261.1 ATLP-1 (Arabidopsis thaliana) /REP_ORG=G. hirsutum	6.39438	5.90356	2.16744	2.1244	-4.00305	0		84.1201	59.8617	4.49224	4.36023	-16.2646	#N/A
Ghi.4567.1.A1_s_at	DT049861	gb:DT049861 /DB_XREF=gi:72274850 /DB_XREF=COT_DS_B07 /TID=Ghi.4567.1 /CNT=4 /FEA=EST /TIER=ConsEnd /STK=1 /UG=Ghi.4567 /UG_TITLE=Transcribed locus, moderately similar to NP_192138.1 hydrolase, hydrolyzing O-glycosyl compounds (Arabidopsis thaliana) /REP_ORG=G. hirsutum	7.22102	7.92319	3.57144	3.59662	-3.98807	0		149.191	242.727	11.8881	12.0973	-16.3398	#N/A
Ghi.904.1.S1_s_at	DR453388	gb:DR453388 /DB_XREF=gi:84164740 /DB_XREF=CM012F09 /TID=Ghi.904.1 /CNT=1 /FEA=EST /TIER=ConsEnd /STK=0 /UG=Ghi.904 /UG_TITLE=Transcribed locus /REP_ORG=G. hirsutum	6.19764	6.81412	2.56902	2.53504	-3.95385	0		73.3967	112.527	5.93406	5.79595	-15.8502	#N/A
Ghi.9811.2.S1_s_at	DT467511	gb:DT467511 /DB_XREF=gi:73864772 /DB_XREF=GH_CHX20I12.f /CLONE=GH_CHX20I12 /TID=Ghi.9811.2 /CNT=5 /FEA=EST /TIER=ConsEnd /STK=0 /UG=Ghi.9811 /UG_TITLE=Transcribed locus, strongly similar to NP_190754.2 CAX3; cation:cation antiporter (Arabidopsis thaliana) /REP_ORG=G. hirsutum	6.60345	7.20569	2.67203	3.27792	-3.9296	0		97.2383	147.614	6.37324	9.69955	-15.234	ca2+ antiporter cation exchanger
Ghi.8619.1.A1_at	DT465299	gb:DT465299 /DB_XREF=gi:73862560 /DB_XREF=GH_CHX17C02.r /CLONE=GH_CHX17C02 /TID=Ghi.8619.1 /CNT=4 /FEA=EST /TIER=ConsEnd /STK=1 /UG=Ghi.8619 /UG_TITLE=Transcribed locus /REP_ORG=G. hirsutum	8.34313	8.1929	3.82626	4.85271	-3.92853	0		324.738	292.623	14.1847	28.8943	-14.3309	bed finger-nbs-lrr resistance protein
Ghi.5592.1.A1_at	DT047239	gb:DT047239 /DB_XREF=gi:72269605 /DB_XREF=COT_CL_F10 /TID=Ghi.5592.1 /CNT=1 /FEA=EST /TIER=ConsEnd /STK=1 /UG=Ghi.5592 /UG_TITLE=Transcribed locus /REP_ORG=G. hirsutum	5.53086	5.60022	1.65637	1.62229	-3.92621	0		46.2332	48.5102	3.15221	3.07864	-15.2055	#N/A
GhiAffx.22837.1.A1_at	DW502760.1	gb:DW502760.1 dbest_id:35107188 /TID=GhiAffx.22837.1 /CNT=2 /FEA=EST /TIER=ConsEnd /STK=1 /NOTE=sequence(s) not in UniGene /REP_ORG=	5.94811	6.15173	2.13448	2.1214	-3.92198	0		61.7391	71.0975	4.3908	4.35117	-15.1953	tyrosine specific protein phosphatase family protein
GhiAffx.46892.1.S1_at	DR454365	gb:DR454365 /DB_XREF=gi:84165717 /DB_XREF=CM023A06 /TID=GhiAffx.46892.1 /CNT=2 /FEA=EST /TIER=ConsEnd /STK=0 /NOTE=sequence(s) not in UniGene /REP_ORG=G. hirsutum	6.15799	6.81034	2.5858	2.57513	-3.90371	0		71.407	112.232	6.00348	5.95923	-15.351	#N/A
Ghi.3703.1.A1_at	DR458062	gb:DR458062 /DB_XREF=gi:84169414 /DB_XREF=CM061G09 /TID=Ghi.3703.1 /CNT=3 /FEA=EST /TIER=ConsEnd /STK=0 /UG=Ghi.3703 /UG_TITLE=Transcribed locus, moderately similar to XP_469644.1 cyclin H-1 (Oryza sativa (japonica cultivar-group)) /REP_ORG=G. hirsutum	11.3806	11.4387	7.39635	7.68756	-3.86772	0		2666.31	2775.84	168.47	206.151	-14.5271	cyclin h-1
Ghi.8943.2.A1_s_at	DT465403	gb:DT465403 /DB_XREF=gi:73862664 /DB_XREF=GH_CHX17E20.r /CLONE=GH_CHX17E20 /TID=Ghi.8943.2 /CNT=4 /FEA=EST /TIER=ConsEnd /STK=1 /UG=Ghi.8943 /UG_TITLE=Transcribed locus, weakly similar to NP_565052.1 phosphoric monoester hydrolase (Arabidopsis thaliana) /REP_ORG=G. hirsutum	7.17205	6.7306	3.20687	2.98093	-3.85743	0		144.212	106.197	9.23345	7.89496	-14.6196	phosphoethanolamine phosphocholine
GhiAffx.21778.1.S1_at	DW497149.1	gb:DW497149.1 dbest_id:35101577 /TID=GhiAffx.21778.1 /CNT=3 /FEA=EST /TIER=ConsEnd /STK=1 /NOTE=sequence(s) not in UniGene /REP_ORG=	6.74184	6.66035	2.8836	2.83911	-3.83974	0		107.027	101.15	7.37991	7.15577	-14.3218	retrotransposon unclassified
Ghi.884.1.S1_at	DR453639	gb:DR453639 /DB_XREF=gi:84164991 /DB_XREF=CM015D05 /TID=Ghi.884.1 /CNT=1 /FEA=EST /TIER=ConsEnd /STK=0 /UG=Ghi.884 /UG_TITLE=Transcribed locus /REP_ORG=G. hirsutum	10.7297	10.4745	6.51266	7.01788	-3.8368	0		1698.08	1422.74	91.3074	129.596	-14.1275	#N/A
Gra.2985.2.S1_s_at	CO088756	gb:CO088756 /DB_XREF=gi:48779390 /DB_XREF=GR__Ea07O05.r /CLONE=GR__Ea07O05 /TID=Gra.2985.2 /CNT=3 /FEA=EST /TIER=ConsEnd /STK=1 /UG=Gra.2985 /UG_TITLE=Transcribed locus, weakly similar to XP_470614.1 Putative Squalene monooxygenase (Oryza sativa (japonica cultivar-group)) /REP_ORG=G. raimondii	6.09594	6.59298	2.78764	2.27329	-3.814	0		68.4008	96.5352	6.905	4.83424	-14.05	squalene
GhiAffx.19824.1.S1_at	DW503438.1	gb:DW503438.1 dbest_id:35107866 /TID=GhiAffx.19824.1 /CNT=2 /FEA=EST /TIER=ConsEnd /STK=0 /NOTE=sequence(s) not in UniGene /REP_ORG=	7.33327	7.14331	2.92492	3.94125	-3.8052	0		161.263	141.368	7.59432	15.3616	-13.1831	brca1 associated ring
Ghi.3562.1.A1_at	DT464271	gb:DT464271 /DB_XREF=gi:73861532 /DB_XREF=GH_CHX15F16.r /CLONE=GH_CHX15F16 /TID=Ghi.3562.1 /CNT=6 /FEA=EST /TIER=ConsEnd /STK=3 /UG=Ghi.3562 /UG_TITLE=Transcribed locus, weakly similar to NP_175981.2 ATCSLE1; cellulose synthase transferase, transferring glycosyl groups (Arabidopsis thaliana) /REP_ORG=G. hirsutum	6.49374	6.45225	2.76658	2.59878	-3.79031	0		90.1175	87.5628	6.80493	6.05775	-13.8136	#N/A
Ghi.5778.1.S1_s_at	DT466399	gb:DT466399 /DB_XREF=gi:73863660 /DB_XREF=GH_CHX18N04.r /CLONE=GH_CHX18N04 /TID=Ghi.5778.1 /CNT=6 /FEA=EST /TIER=ConsEnd /STK=1 /UG=Ghi.5778 /UG_TITLE=Transcribed locus, weakly similar to NP_199781.1 unknown protein (Arabidopsis thaliana) /REP_ORG=G. hirsutum	5.58973	5.53046	1.78239	1.77161	-3.7831	0		48.159	46.2204	3.43995	3.41435	-13.7694	protein
Ghi.1053.1.A1_at	DT457804	gb:DT457804 /DB_XREF=gi:73848784 /DB_XREF=GH_ON35B19.r /CLONE=GH_ON35B19 /TID=Ghi.1053.1 /CNT=3 /FEA=EST /TIER=ConsEnd /STK=1 /UG=Ghi.1053 /UG_TITLE=Transcribed locus, strongly similar to NP_565834.1 ubiquitin conjugating enzyme ubiquitin-like activating enzyme (Arabidopsis thaliana) /REP_ORG=G. hirsutum	6.84433	6.22804	2.87648	2.63572	-3.78009	0		114.908	74.9596	7.34355	6.21483	-14.0037	#N/A
Ghi.750.1.A1_s_at	DR455227	gb:DR455227 /DB_XREF=gi:84166579 /DB_XREF=CM032A09 /TID=Ghi.750.1 /CNT=1 /FEA=EST /TIER=ConsEnd /STK=0 /UG=Ghi.750 /UG_TITLE=Transcribed locus, weakly similar to NP_564517.1 unknown protein (Arabidopsis thaliana) /REP_ORG=G. hirsutum	8.17124	7.90994	4.68047	3.9041	-3.7483	0		288.263	240.508	25.6426	14.971	-13.0195	#N/A
Ghi.1249.1.S1_a_at	DN759645	gb:DN759645 /DB_XREF=gi:84145403 /DB_XREF=G.hir-stem 2149 /TID=Ghi.1249.1 /CNT=2 /FEA=EST /TIER=ConsEnd /STK=0 /UG=Ghi.1249 /UG_TITLE=Transcribed locus, moderately similar to NP_179096.1 unknown protein (Arabidopsis thaliana) /REP_ORG=G. hirsutum	8.45866	8.70201	4.61871	5.04552	-3.74822	0		351.812	416.453	24.5681	33.0258	-13.3393	gast1 protein
Ghi.5236.1.A1_at	DT048538	gb:DT048538 /DB_XREF=gi:72272213 /DB_XREF=COT_DB_G04 /TID=Ghi.5236.1 /CNT=1 /FEA=EST /TIER=ConsEnd /STK=1 /UG=Ghi.5236 /UG_TITLE=Transcribed locus, weakly similar to XP_483309.1 putative aminoacylase (Oryza sativa (japonica cultivar-group)) /REP_ORG=G. hirsutum	10.7732	10.465	7.15029	6.61308	-3.73743	0		1750.1	1413.45	142.053	97.8892	-13.1846	#N/A
GraAffx.15661.1.S1_s_at	CO121468	gb:CO121468 /DB_XREF=gi:48820155 /DB_XREF=GR__Eb02K16.r /CLONE=GR__Eb02K16 /TID=GraAffx.15661.1 /CNT=4 /FEA=EST /TIER=ConsEnd /STK=1 /NOTE=sequence(s) not in UniGene /REP_ORG=G. raimondii	8.482	8.23422	4.48667	4.78822	-3.72066	0		357.55	301.125	22.4194	27.6311	-13.1602	#N/A
Ghi.6500.1.S1_at	AI728753	gb:AI728753 /DB_XREF=gi:5047605 /DB_XREF=BNLGHi11504 /TID=Ghi.6500.1 /CNT=7 /FEA=EST /TIER=ConsEnd /STK=0 /UG=Ghi.6500 /UG_TITLE=Transcribed locus, strongly similar to NP_187041.1 oxidoreductase (Arabidopsis thaliana) /REP_ORG=G. hirsutum	6.0119	6.08806	2.66971	2.01726	-3.70649	0		64.5299	68.0282	6.36301	4.04815	-12.7323	glutamate dehydrogenase 1
Ghi.7449.1.S1_at	AI727371	gb:AI727371 /DB_XREF=gi:5046223 /DB_XREF=BNLGHi7889 /TID=Ghi.7449.1 /CNT=5 /FEA=EST /TIER=ConsEnd /STK=0 /UG=Ghi.7449 /UG_TITLE=Transcribed locus, weakly similar to NP_178471.1 ST; sulfotransferase (Arabidopsis thaliana) /REP_ORG=G. hirsutum	9.35815	9.27931	5.73689	5.50862	-3.69598	0		656.271	621.372	53.3305	45.5259	-12.9242	protein
GhiAffx.53648.2.S1_at	DW495997.1	gb:DW495997.1 dbest_id:35100425 /TID=GhiAffx.53648.2 /CNT=4 /FEA=EST /TIER=ConsEnd /STK=1 /NOTE=sequence(s) not in UniGene /REP_ORG=	6.64849	6.96481	3.14128	3.08996	-3.69104	0		100.322	124.916	8.82304	8.51472	-12.9912	saur family protein
Gra.2691.2.A1_s_at	CO085585	gb:CO085585 /DB_XREF=gi:48776219 /DB_XREF=GR__Ea02N10.r /CLONE=GR__Ea02N10 /TID=Gra.2691.2 /CNT=7 /FEA=EST /TIER=ConsEnd /STK=1 /UG=Gra.2691 /UG_TITLE=Transcribed locus, strongly similar to NP_195236.1 plasma membrane intrinsic protein (SIMIP) (Arabidopsis thaliana) /REP_ORG=G. raimondii	13.355	13.3165	9.81022	9.48695	-3.68717	0		10477.2	10201.9	897.781	717.558	-12.8017	#N/A
Ghi.9633.2.S1_s_at	DT566724	gb:DT566724 /DB_XREF=gi:78346450 /DB_XREF=EST1077364 /TID=Ghi.9633.2 /CNT=7 /FEA=EST /TIER=ConsEnd /STK=0 /UG=Ghi.9633 /UG_TITLE=Transcribed locus, moderately similar to NP_201262.1 XYL4; hydrolase, hydrolyzing O-glycosyl compounds (Arabidopsis thaliana) /REP_ORG=G. hirsutum	5.79766	6.74439	2.38109	2.80281	-3.67908	0		55.625	107.217	5.2093	6.97799	-13.3616	xylan -beta-xylosidase
Ghi.3459.1.A1_at	DT465574	gb:DT465574 /DB_XREF=gi:73862835 /DB_XREF=GH_CHX17J10.r /CLONE=GH_CHX17J10 /TID=Ghi.3459.1 /CNT=1 /FEA=EST /TIER=ConsEnd /STK=1 /UG=Ghi.3459 /UG_TITLE=Transcribed locus, moderately similar to NP_173005.1 PDR12; ATPase, coupled to transmembrane movement of substances (Arabidopsis thaliana) /REP_ORG=G. hirsutum	7.35977	7.59235	3.95729	3.70382	-3.6455	0		164.252	192.985	15.5332	13.0305	-12.5067	atp-binding cassette
GhiAffx.26845.1.S1_at	DW229234.1	gb:DW229234.1 dbest_id:34833406 /TID=GhiAffx.26845.1 /CNT=22 /FEA=EST /TIER=ConsEnd /STK=1 /NOTE=sequence(s) not in UniGene /REP_ORG=	11.4797	11.2717	7.91493	7.56141	-3.63752	0		2855.76	2472.43	241.341	188.89	-12.3845	#N/A
GhiAffx.29393.1.S1_s_at	DN760625	gb:DN760625 /DB_XREF=gi:84146383 /DB_XREF=G.hir-stem 3132 /TID=GhiAffx.29393.1 /CNT=2 /FEA=EST /TIER=ConsEnd /STK=0 /NOTE=sequence(s) not in UniGene /REP_ORG=G. hirsutum	6.38611	6.37872	2.88857	2.62078	-3.62774	0		83.6395	83.2118	7.40535	6.15081	-12.3082	#N/A
GhiAffx.12354.1.S1_at	DW515458.1	gb:DW515458.1 dbest_id:35121241 /TID=GhiAffx.12354.1 /CNT=2 /FEA=EST /TIER=ConsEnd /STK=1 /NOTE=sequence(s) not in UniGene /REP_ORG=	6.52983	6.33093	2.63272	3.03615	-3.59595	0		92.4004	80.5009	6.20193	8.20296	-12.003	#N/A
Ghi.6388.1.S1_at	CO496374	gb:CO496374 /DB_XREF=gi:54120865 /DB_XREF=G.h.fbr-sw05764 /TID=Ghi.6388.1 /CNT=5 /FEA=EST /TIER=ConsEnd /STK=0 /UG=Ghi.6388 /UG_TITLE=Transcribed locus, moderately similar to NP_567962.1 ALDH3I1; aldehyde dehydrogenase (Arabidopsis thaliana) /REP_ORG=G. hirsutum	8.45073	8.83701	4.71957	5.38795	-3.59011	0		349.883	457.303	26.347	41.8731	-11.8321	aldehyde dehydrogenase
Ghi.6797.1.S1_at	CA993136	gb:CA993136 /DB_XREF=gi:31072857 /DB_XREF=pAR0550 /TID=Ghi.6797.1 /CNT=11 /FEA=EST /TIER=ConsEnd /STK=0 /UG=Ghi.6797 /UG_TITLE=Transcribed locus, weakly similar to XP_473952.1 OSJNBa0053K19.18 (Oryza sativa (japonica cultivar-group)) /REP_ORG=G. hirsutum	6.65158	6.35337	2.9765	2.8952	-3.56662	0		100.537	81.7627	7.87077	7.43949	-11.907	#N/A
Ghi.5430.1.A1_s_at	DT047900	gb:DT047900 /DB_XREF=gi:72270928 /DB_XREF=COT_CT_G07 /TID=Ghi.5430.1 /CNT=2 /FEA=EST /TIER=ConsEnd /STK=2 /UG=Ghi.5430 /UG_TITLE=Transcribed locus, moderately similar to NP_195696.1 unknown protein (Arabidopsis thaliana) /REP_ORG=G. hirsutum	9.68834	9.32547	6.16804	5.71655	-3.56461	0		825.054	641.574	71.906	52.5839	-11.7811	#N/A
Ghi.3800.1.A1_at	DT461620	gb:DT461620 /DB_XREF=gi:73858881 /DB_XREF=GH_CHX02E05.x /CLONE=GH_CHX02E05 /TID=Ghi.3800.1 /CNT=1 /FEA=EST /TIER=ConsEnd /STK=1 /UG=Ghi.3800 /UG_TITLE=Transcribed locus /REP_ORG=G. hirsutum	6.69284	6.981	3.42496	3.17176	-3.53855	0		103.454	126.325	10.7403	9.01148	-11.6333	#N/A
GhiAffx.1480.1.S1_at	DW233314.1	gb:DW233314.1 dbest_id:34837480 /TID=GhiAffx.1480.1 /CNT=4 /FEA=EST /TIER=ConsEnd /STK=2 /NOTE=sequence(s) not in UniGene /REP_ORG=	6.66127	6.49206	3.05413	3.02873	-3.53523	0		101.214	90.0127	8.30589	8.16092	-11.6129	mee12 (maternal effect embryo arrest 12)
Ghi.1392.3.A1_at	DT458652	gb:DT458652 /DB_XREF=gi:73849632 /DB_XREF=GH_ON36H16.r /CLONE=GH_ON36H16 /TID=Ghi.1392.3 /CNT=2 /FEA=EST /TIER=ConsEnd /STK=1 /UG=Ghi.1392 /UG_TITLE=Transcribed locus, moderately similar to NP_187609.2 unknown protein (Arabidopsis thaliana) /REP_ORG=G. hirsutum	7.92768	8.03093	4.50744	4.3847	-3.53323	0		243.484	261.547	22.7444	20.8894	-11.5743	#N/A
GhiAffx.2147.1.S1_at	DW481941.1	gb:DW481941.1 dbest_id:35086369 /TID=GhiAffx.2147.1 /CNT=4 /FEA=EST /TIER=ConsEnd /STK=0 /NOTE=sequence(s) not in UniGene /REP_ORG=	6.01164	6.82398	3.12158	2.67229	-3.52088	0		64.5185	113.298	8.70339	6.3744	-11.7933	retrotransposon unclassified
GhiAffx.44876.1.S1_x_at	DW500000.1	gb:DW500000.1 dbest_id:35104428 /TID=GhiAffx.44876.1 /CNT=5 /FEA=EST /TIER=ConsEnd /STK=0 /NOTE=sequence(s) not in UniGene /REP_ORG=	11.3126	11.1805	7.58864	7.87129	-3.51661	0		2543.58	2320.97	192.49	234.15	-11.402	methylenetetrahydrofolate reductase
GhiAffx.36445.1.S1_at	DW519293.1	gb:DW519293.1 dbest_id:35125076 /TID=GhiAffx.36445.1 /CNT=5 /FEA=EST /TIER=ConsEnd /STK=0 /NOTE=sequence(s) not in UniGene /REP_ORG=	10.5885	10.4	6.94008	7.01819	-3.51509	0		1539.75	1351.15	122.792	129.624	-11.4529	protein
GraAffx.4978.2.S1_s_at	CO087285	gb:CO087285 /DB_XREF=gi:48777919 /DB_XREF=GR__Ea05K23.f /CLONE=GR__Ea05K23 /TID=GraAffx.4978.2 /CNT=10 /FEA=EST /TIER=ConsEnd /STK=0 /NOTE=sequence(s) not in UniGene /REP_ORG=G. raimondii	13.8818	13.9883	10.6279	10.2287	-3.5068	0		15095.5	16252.2	1582.37	1199.92	-11.2669	plasma membrane intrinsic protein
Gra.2967.2.S1_s_at	CO091377	gb:CO091377 /DB_XREF=gi:48790063 /DB_XREF=GR__Ea11N07.f /CLONE=GR__Ea11N07 /TID=Gra.2967.2 /CNT=5 /FEA=EST /TIER=ConsEnd /STK=0 /UG=Gra.2967 /UG_TITLE=Transcribed locus, moderately similar to NP_180607.1 trans-cinnamate 4-monooxygenase cinnamic acid 4-hydroxylase (C4H) (CA4H) cytochrome P450 73 (CYP73) (CYP73A5) (Arabidopsis thaliana) /REP_ORG=G. raimondii	9.65233	9.91316	6.64576	5.9115	-3.50411	0		804.713	964.18	100.132	60.1919	-11.0332	trans-cinnamate 4-hydroxylase
GhiAffx.22035.1.A1_at	DW498527.1	gb:DW498527.1 dbest_id:35102955 /TID=GhiAffx.22035.1 /CNT=2 /FEA=EST /TIER=ConsEnd /STK=1 /NOTE=sequence(s) not in UniGene /REP_ORG=	6.45469	6.02032	2.74281	2.73171	-3.50025	0		87.7113	64.9078	6.69371	6.64242	-11.444	#N/A
Ghi.7968.1.A1_x_at	AI055006	gb:AI055006 /DB_XREF=gi:3326120 /DB_XREF=coau0002M09 /CLONE=coau0002M09 /TID=Ghi.7968.1 /CNT=2 /FEA=EST /TIER=ConsEnd /STK=0 /UG=Ghi.7968 /UG_TITLE=Transcribed locus /REP_ORG=G. hirsutum	7.48173	6.66071	3.9568	3.22241	-3.48162	0		178.742	101.175	15.528	9.33342	-11.2591	#N/A
Ghi.4259.1.S1_at	DT456117	gb:DT456117 /DB_XREF=gi:73847097 /DB_XREF=GH_ON11H09.f /CLONE=GH_ON11H09 /TID=Ghi.4259.1 /CNT=1 /FEA=EST /TIER=ConsEnd /STK=0 /UG=Ghi.4259 /UG_TITLE=Transcribed locus, moderately similar to NP_916596.1 putative glycine dehydrogenase (Oryza sativa (japonica cultivar-group)) /REP_ORG=G. hirsutum	10.8873	10.9026	7.40827	7.45339	-3.46411	0		1894.08	1914.3	169.868	175.264	-11.0345	precursor of carboxylase p-protein glycine decarboxylase complex
GhiAffx.21773.1.A1_x_at	DW497156.1	gb:DW497156.1 dbest_id:35101584 /TID=GhiAffx.21773.1 /CNT=4 /FEA=EST /TIER=ConsEnd /STK=2 /NOTE=sequence(s) not in UniGene /REP_ORG=	11.0316	10.9943	7.75683	7.3566	-3.45624	0		2093.36	2039.95	216.292	163.891	-10.8719	transcription factor
GhiAffx.57705.1.S1_s_at	DW506178.1	gb:DW506178.1 dbest_id:35111961 /TID=GhiAffx.57705.1 /CNT=5 /FEA=EST /TIER=ConsEnd /STK=0 /NOTE=sequence(s) not in UniGene /REP_ORG=	10.6695	10.4955	7.07448	7.18605	-3.45225	0		1628.75	1443.62	134.782	145.618	-10.9571	glycolate oxidase
GhiAffx.25092.1.A1_s_at	DW514591.1	gb:DW514591.1 dbest_id:35120374 /TID=GhiAffx.25092.1 /CNT=2 /FEA=EST /TIER=ConsEnd /STK=1 /NOTE=sequence(s) not in UniGene /REP_ORG=	12.3935	12.3123	8.94894	8.88339	-3.43671	0		5380.42	5085.8	494.195	472.246	-10.8296	#N/A
GhiAffx.8459.1.A1_at	DW238208.1	gb:DW238208.1 dbest_id:34842374 /TID=GhiAffx.8459.1 /CNT=2 /FEA=EST /TIER=ConsEnd /STK=1 /NOTE=sequence(s) not in UniGene /REP_ORG=	8.96232	9.09741	5.32293	5.86488	-3.43596	0		498.801	547.766	40.0279	58.2781	-10.646	protein
Ghi.3944.1.S1_x_at	DV850197	gb:DV850197 /DB_XREF=gi:82756635 /DB_XREF=GH_LSL29B05.f /CLONE=GH_LSL29B05 /TID=Ghi.3944.1 /CNT=3 /FEA=EST /TIER=ConsEnd /STK=0 /UG=Ghi.3944 /UG_TITLE=Transcribed locus /REP_ORG=G. hirsutum	6.74413	6.42755	3.11912	3.20436	-3.4241	0		107.198	86.0769	8.68857	9.21742	-10.7939	#N/A
Ghi.1605.1.S1_s_at	DN760612	gb:DN760612 /DB_XREF=gi:84146370 /DB_XREF=G.hir-stem 3119 /TID=Ghi.1605.1 /CNT=6 /FEA=EST /TIER=ConsEnd /STK=0 /UG=Ghi.1605 /UG_TITLE=Transcribed locus /REP_ORG=G. hirsutum	5.71425	6.4177	2.60366	2.68243	-3.42292	0		52.5001	85.491	6.07828	6.41938	-11.0413	#N/A
Ghi.5442.3.S1_a_at	DT456476	gb:DT456476 /DB_XREF=gi:73847456 /DB_XREF=GH_ON16C09.f /CLONE=GH_ON16C09 /TID=Ghi.5442.3 /CNT=7 /FEA=EST /TIER=ConsEnd /STK=0 /UG=Ghi.5442 /UG_TITLE=Transcribed locus, moderately similar to NP_919911.1 putative aldose 1-epimerase - like protein (Oryza sativa (japonica cultivar-group)) /REP_ORG=G. hirsutum	11.4522	11.0295	8.2069	7.44048	-3.41717	0		2801.88	2090.38	295.477	173.703	-10.4273	#N/A
Ghi.5183.2.A1_x_at	DT527400	gb:DT527400 /DB_XREF=gi:73944092 /DB_XREF=GH_OCF08C08.f /CLONE=GH_OCF08C08 /TID=Ghi.5183.2 /CNT=1 /FEA=EST /TIER=ConsEnd /STK=0 /UG=Ghi.5183 /UG_TITLE=Transcribed locus /REP_ORG=G. hirsutum	5.34385	4.77197	1.478	1.83697	-3.40043	0		40.6125	27.3217	2.78562	3.57258	-10.6845	#N/A
Ghi.7285.1.S1_at	DR462152	gb:DR462152 /DB_XREF=gi:84173504 /DB_XREF=CM104H12 /TID=Ghi.7285.1 /CNT=4 /FEA=EST /TIER=ConsEnd /STK=0 /UG=Ghi.7285 /UG_TITLE=Transcribed locus, moderately similar to NP_189427.1 NQR (NADPH:QUINONE OXIDOREDUCTASE); FMN reductase (Arabidopsis thaliana) /REP_ORG=G. hirsutum	8.28717	7.41437	4.49481	4.40891	-3.39891	0		312.383	170.588	22.5462	21.243	-11.0294	nqr2_orysj ame: full=probable nadph:quinone oxidoreductase 2
GhiAffx.39816.1.S1_s_at	DW233601.1	gb:DW233601.1 dbest_id:34837767 /TID=GhiAffx.39816.1 /CNT=2 /FEA=EST /TIER=ConsEnd /STK=1 /NOTE=sequence(s) not in UniGene /REP_ORG=	7.5872	7.76004	3.89136	4.66487	-3.39551	0		192.298	216.773	14.8394	25.3668	-10.1744	cytidine deaminase
GhiAffx.16056.1.S1_at	DW499242.1	gb:DW499242.1 dbest_id:35103670 /TID=GhiAffx.16056.1 /CNT=10 /FEA=EST /TIER=ConsEnd /STK=1 /NOTE=sequence(s) not in UniGene /REP_ORG=	6.45387	6.35284	3.33418	2.68958	-3.39148	0		87.6616	81.7328	10.0853	6.45127	-10.2436	#N/A
Ghi.3016.1.S1_at	DR456836	gb:DR456836 /DB_XREF=gi:84168188 /DB_XREF=CM048H11 /TID=Ghi.3016.1 /CNT=2 /FEA=EST /TIER=ConsEnd /STK=0 /UG=Ghi.3016 /UG_TITLE=Transcribed locus /REP_ORG=G. hirsutum	8.62894	8.53135	5.32856	5.0629	-3.38442	0		395.886	369.992	40.1843	33.4259	-10.4045	#N/A
Ghi.6386.1.S1_x_at	CO496683	gb:CO496683 /DB_XREF=gi:54121174 /DB_XREF=G.h.fbr-sw06073 /TID=Ghi.6386.1 /CNT=60 /FEA=EST /TIER=ConsEnd /STK=0 /UG=Ghi.6386 /UG_TITLE=Transcribed locus, strongly similar to NP_179277.1 PIP2;8PIP3B; water channel (Arabidopsis thaliana) /REP_ORG=G. hirsutum	13.0557	13.1654	9.90517	9.54807	-3.38392	0		8514.34	9187.21	958.859	748.612	-10.3671	#N/A
Ghi.8671.2.S1_at	DT465854	gb:DT465854 /DB_XREF=gi:73863115 /DB_XREF=GH_CHX18A17.f /CLONE=GH_CHX18A17 /TID=Ghi.8671.2 /CNT=2 /FEA=EST /TIER=ConsEnd /STK=0 /UG=Ghi.8671 /UG_TITLE=Transcribed locus, weakly similar to NP_567166.1 transferase, transferring glycosyl groups (Arabidopsis thaliana) /REP_ORG=G. hirsutum	6.67581	5.83153	3.08098	2.66375	-3.38131	0		102.24	56.9465	8.4619	6.33679	-10.7568	#N/A
GhiAffx.16779.1.S1_x_at	DW241915.1	gb:DW241915.1 dbest_id:34846081 /TID=GhiAffx.16779.1 /CNT=3 /FEA=EST /TIER=ConsEnd /STK=0 /NOTE=sequence(s) not in UniGene /REP_ORG=	8.32299	8.42742	5.5186	4.47534	-3.37823	0		320.235	344.275	45.8422	22.244	-9.75984	blue copper protein
GhiAffx.63243.1.S1_at	DW499488.1	gb:DW499488.1 dbest_id:35103916 /TID=GhiAffx.63243.1 /CNT=6 /FEA=EST /TIER=ConsEnd /STK=0 /NOTE=sequence(s) not in UniGene /REP_ORG=	12.2484	12.233	8.91459	8.83951	-3.36365	0		4865.6	4813.96	482.569	458.097	-10.2901	cysteine and glycine-rich
Ghi.7508.1.S1_s_at	AI725886	gb:AI725886 /DB_XREF=gi:5044738 /DB_XREF=BNLGHi13423 /TID=Ghi.7508.1 /CNT=6 /FEA=EST /TIER=ConsEnd /STK=0 /UG=Ghi.7508 /UG_TITLE=Transcribed locus, weakly similar to NP_851092.1 beta-glucuronidase (Arabidopsis thaliana) /REP_ORG=G. hirsutum	11.3766	11.3831	7.91463	8.14502	-3.35001	0		2658.85	2670.86	241.291	283.071	-10.1642	3 (arabidopsis thaliana glucuronidase 3) beta-glucuronidase
GhiAffx.42518.1.S1_at	DW508567.1	gb:DW508567.1 dbest_id:35114350 /TID=GhiAffx.42518.1 /CNT=2 /FEA=EST /TIER=ConsEnd /STK=1 /NOTE=sequence(s) not in UniGene /REP_ORG=	7.47749	7.32984	4.54091	3.57182	-3.3473	0		178.216	160.88	23.2782	11.8912	-9.64182	saur family protein
Ghi.659.1.S1_at	DR456379	gb:DR456379 /DB_XREF=gi:84167731 /DB_XREF=CM044B07 /TID=Ghi.659.1 /CNT=1 /FEA=EST /TIER=ConsEnd /STK=0 /UG=Ghi.659 /UG_TITLE=Transcribed locus /REP_ORG=G. hirsutum	6.37311	6.05426	3.14501	2.64363	-3.31936	0		82.8889	66.4528	8.84592	6.24901	-9.8935	#N/A
Ghi.9095.1.S1_at	DT456303	gb:DT456303 /DB_XREF=gi:73847283 /DB_XREF=GH_ON14B08.f /CLONE=GH_ON14B08 /TID=Ghi.9095.1 /CNT=5 /FEA=EST /TIER=ConsEnd /STK=0 /UG=Ghi.9095 /UG_TITLE=Transcribed locus /REP_ORG=G. hirsutum	7.85469	7.90239	4.68715	4.44914	-3.31039	0		231.471	239.252	25.7616	21.8437	-9.88804	#N/A
Ghi.4730.2.A1_x_at	DT051156	gb:DT051156 /DB_XREF=gi:72277475 /DB_XREF=COT_EI_E11 /TID=Ghi.4730.2 /CNT=1 /FEA=EST /TIER=ConsEnd /STK=1 /UG=Ghi.4730 /UG_TITLE=Transcribed locus, moderately similar to NP_566953.1 unknown protein (Arabidopsis thaliana) /REP_ORG=G. hirsutum	8.28209	8.25181	5.14882	4.82599	-3.27954	0		311.284	304.818	35.4773	28.3641	-9.65052	#N/A
Ghi.4166.1.S1_s_at	DT456406	gb:DT456406 /DB_XREF=gi:73847386 /DB_XREF=GH_ON15D08.f /CLONE=GH_ON15D08 /TID=Ghi.4166.1 /CNT=2 /FEA=EST /TIER=ConsEnd /STK=0 /UG=Ghi.4166 /UG_TITLE=Transcribed locus /REP_ORG=G. hirsutum	5.15237	4.92095	1.68278	1.84823	-3.27115	0		35.5645	30.2938	3.21046	3.60058	-9.66934	#N/A
Gra.822.2.S1_x_at	CO117826	gb:CO117826 /DB_XREF=gi:48816513 /DB_XREF=GR__Eb01N18.r /CLONE=GR__Eb01N18 /TID=Gra.822.2 /CNT=3 /FEA=EST /TIER=ConsEnd /STK=1 /UG=Gra.822 /UG_TITLE=Transcribed locus, moderately similar to NP_195950.1 adenosine kinase 2 (ADK2) (Arabidopsis thaliana) /REP_ORG=G. raimondii	10.1216	10.1874	7.36877	6.4755	-3.23235	0		1114.05	1166.02	165.281	88.9855	-8.96727	adenosine kinase
Ghi.4280.1.S1_at	DN760162	gb:DN760162 /DB_XREF=gi:84145920 /DB_XREF=G.hir-stem 2669 /TID=Ghi.4280.1 /CNT=2 /FEA=EST /TIER=ConsEnd /STK=0 /UG=Ghi.4280 /UG_TITLE=Transcribed locus /REP_ORG=G. hirsutum	5.17486	5.79275	2.26551	2.24579	-3.22815	0		36.1233	55.4358	4.80823	4.74298	-9.58613	#N/A
Ghi.6678.1.A1_at	CA993715	gb:CA993715 /DB_XREF=gi:31073436 /DB_XREF=pAR09G11 /TID=Ghi.6678.1 /CNT=4 /FEA=EST /TIER=ConsEnd /STK=0 /UG=Ghi.6678 /UG_TITLE=Transcribed locus /REP_ORG=G. hirsutum	7.36118	7.29098	4.19743	4.02549	-3.21462	0		164.413	156.604	18.3464	16.2853	-9.26946	#N/A
Ghi.5675.1.A1_x_at	DT046810	gb:DT046810 /DB_XREF=gi:72268582 /DB_XREF=COT_CD_A01 /TID=Ghi.5675.1 /CNT=1 /FEA=EST /TIER=ConsEnd /STK=1 /UG=Ghi.5675 /UG_TITLE=Transcribed locus, weakly similar to NP_176440.1 lipid binding (Arabidopsis thaliana) /REP_ORG=G. hirsutum	5.89908	6.46534	2.9407	3.0185	-3.20261	0		59.6759	88.3609	7.67784	8.10325	-9.38064	14 kda proline-rich protein
GhiAffx.15534.1.S1_x_at	DW234504.1	gb:DW234504.1 dbest_id:34838670 /TID=GhiAffx.15534.1 /CNT=2 /FEA=EST /TIER=ConsEnd /STK=1 /NOTE=sequence(s) not in UniGene /REP_ORG=	15.4827	15.4096	12.0702	12.4235	-3.19935	0		45789.7	43526.9	4300.09	5493.46	-9.11994	#N/A
GhiAffx.39795.1.S1_at	DW237407.1	gb:DW237407.1 dbest_id:34841573 /TID=GhiAffx.39795.1 /CNT=3 /FEA=EST /TIER=ConsEnd /STK=0 /NOTE=sequence(s) not in UniGene /REP_ORG=	7.29994	6.51694	3.76564	3.67243	-3.1894	0		157.58	91.5784	13.601	12.7501	-9.45534	ef hand family protein
GhiAffx.63702.3.S1_s_at	DW234631.1	gb:DW234631.1 dbest_id:34838797 /TID=GhiAffx.63702.3 /CNT=5 /FEA=EST /TIER=ConsEnd /STK=0 /NOTE=sequence(s) not in UniGene /REP_ORG=	10.2954	10.0787	7.01469	6.98975	-3.18483	0		1256.66	1081.44	129.31	127.094	-9.11879	#N/A
Ghi.4528.1.A1_at	DT052445	gb:DT052445 /DB_XREF=gi:72280255 /DB_XREF=COT_FC_E06 /TID=Ghi.4528.1 /CNT=4 /FEA=EST /TIER=ConsEnd /STK=1 /UG=Ghi.4528 /UG_TITLE=Transcribed locus, weakly similar to NP_178935.2 unknown protein (Arabidopsis thaliana) /REP_ORG=G. hirsutum	10.6597	10.4784	7.45858	7.31866	-3.18043	0		1617.69	1426.63	175.896	159.638	-9.07302	protein
GhiAffx.31262.2.A1_a_at	DW224571.1	gb:DW224571.1 dbest_id:34828743 /TID=GhiAffx.31262.2 /CNT=1 /FEA=EST /TIER=ConsEnd /STK=1 /NOTE=sequence(s) not in UniGene /REP_ORG=	7.28707	7.3771	4.25549	4.09689	-3.1559	0		156.181	166.237	19.0999	17.1114	-8.90378	cc-nbs-lrr resistance protein
Gra.2682.2.S1_s_at	CO092077	gb:CO092077 /DB_XREF=gi:48790763 /DB_XREF=GR__Ea12O13.f /CLONE=GR__Ea12O13 /TID=Gra.2682.2 /CNT=4 /FEA=EST /TIER=ConsEnd /STK=0 /UG=Gra.2682 /UG_TITLE=Transcribed locus, moderately similar to NP_181241.1 phenylalanine ammonia-lyase 1 (PAL1) (Arabidopsis thaliana) /REP_ORG=G. raimondii	11.0353	11.5981	8.34548	7.98142	-3.15328	0		2098.8	3100.12	325.266	252.724	-8.99482	phenylalanine ammonia-lyase
GhiAffx.42742.1.S1_at	DW509611.1	gb:DW509611.1 dbest_id:35115394 /TID=GhiAffx.42742.1 /CNT=2 /FEA=EST /TIER=ConsEnd /STK=0 /NOTE=sequence(s) not in UniGene /REP_ORG=	6.27561	6.4553	2.78847	3.64405	-3.14919	0		77.4723	87.7485	6.90898	12.5017	-8.51186	protein
GhiAffx.10674.1.S1_at	CO498018	gb:CO498018 /DB_XREF=gi:54122509 /DB_XREF=G.h.fbr-sw07408 /TID=GhiAffx.10674.1 /CNT=4 /FEA=EST /TIER=ConsEnd /STK=0 /NOTE=sequence(s) not in UniGene /REP_ORG=G. hirsutum	5.76354	5.94219	2.48131	2.95168	-3.13637	0		54.3248	61.4862	5.58406	7.73649	-8.69416	protein
Ghi.14.1.S1_at	AI726801	gb:AI726801 /DB_XREF=gi:5045653 /DB_XREF=BNLGHi6590 /TID=Ghi.14.1 /CNT=9 /FEA=EST /TIER=ConsEnd /STK=0 /UG=Ghi.14 /UG_TITLE=Transcribed locus, moderately similar to NP_566316.1 unknown protein (Arabidopsis thaliana) /REP_ORG=G. hirsutum	6.24855	6.74278	3.60981	3.13018	-3.12567	0		76.033	107.097	12.2085	8.75544	-8.73549	myrosinase binding protein
GhiAffx.16253.1.A1_at	DW228793.1	gb:DW228793.1 dbest_id:34832965 /TID=GhiAffx.16253.1 /CNT=2 /FEA=EST /TIER=ConsEnd /STK=1 /NOTE=sequence(s) not in UniGene /REP_ORG=	6.97936	6.45577	3.62678	3.55756	-3.1254	0		126.182	87.7771	12.3529	11.7742	-8.86799	major intrinsic protein
GhiAffx.7054.1.S1_at	DW509967.1	gb:DW509967.1 dbest_id:35115750 /TID=GhiAffx.7054.1 /CNT=6 /FEA=EST /TIER=ConsEnd /STK=2 /NOTE=sequence(s) not in UniGene /REP_ORG=	8.57625	8.31779	5.20634	5.45254	-3.11758	0		381.688	319.083	36.9202	43.7904	-8.68251	zinc finger
Ghi.10721.1.S1_at	DN779591	gb:DN779591 /DB_XREF=gi:84148291 /DB_XREF=G.hir-Cotyledon 119 /TID=Ghi.10721.1 /CNT=13 /FEA=EST /TIER=ConsEnd /STK=0 /UG=Ghi.10721 /UG_TITLE=Transcribed locus, weakly similar to NP_181388.1 LP1; lipid binding (Arabidopsis thaliana) /REP_ORG=G. hirsutum	12.192	12.3678	9.05942	9.26911	-3.11566	0		4679.06	5285.54	533.527	616.993	-8.66096	non-specific lipid transfer protein precursor
Ghi.131.1.S1_at	DR462590	gb:DR462590 /DB_XREF=gi:84173942 /DB_XREF=CM109E08 /TID=Ghi.131.1 /CNT=1 /FEA=EST /TIER=ConsEnd /STK=0 /UG=Ghi.131 /UG_TITLE=Transcribed locus /REP_ORG=G. hirsutum	7.11577	6.38161	3.60234	3.68936	-3.10284	0		138.695	83.3789	12.1454	12.9006	-8.86664	#N/A
GhiAffx.2003.1.S1_at	DT463880	gb:DT463880 /DB_XREF=gi:73861141 /DB_XREF=GH_CHX14G15.r /CLONE=GH_CHX14G15 /TID=GhiAffx.2003.1 /CNT=6 /FEA=EST /TIER=ConsEnd /STK=1 /NOTE=sequence(s) not in UniGene /REP_ORG=G. hirsutum	9.20434	9.04088	5.78281	6.27792	-3.09225	0		589.905	526.717	55.0553	77.5966	-8.41768	#N/A
GhiAffx.23908.1.S1_at	DW508490.1	gb:DW508490.1 dbest_id:35114273 /TID=GhiAffx.23908.1 /CNT=2 /FEA=EST /TIER=ConsEnd /STK=0 /NOTE=sequence(s) not in UniGene /REP_ORG=	6.152	6.0977	3.3977	2.67685	-3.08757	0		71.1108	68.4843	10.5393	6.3946	-8.24354	#N/A
Ghi.1609.1.S1_s_at	DN761127	gb:DN761127 /DB_XREF=gi:84146885 /DB_XREF=G.hir-stem 3634 /TID=Ghi.1609.1 /CNT=1 /FEA=EST /TIER=ConsEnd /STK=0 /UG=Ghi.1609 /UG_TITLE=Transcribed locus /REP_ORG=G. hirsutum	10.5979	10.42	7.49498	7.42252	-3.05022	0		1549.84	1370.07	180.39	171.554	-8.29652	#N/A
GhiAffx.24771.1.S1_at	DW512835.1	gb:DW512835.1 dbest_id:35118618 /TID=GhiAffx.24771.1 /CNT=2 /FEA=EST /TIER=ConsEnd /STK=1 /NOTE=sequence(s) not in UniGene /REP_ORG=	5.64745	5.56654	2.55798	2.56465	-3.04568	0		50.1247	47.3909	5.88883	5.91613	-8.26057	#N/A
Ghi.336.1.S1_at	DR460687	gb:DR460687 /DB_XREF=gi:84172039 /DB_XREF=CM089E03 /TID=Ghi.336.1 /CNT=1 /FEA=EST /TIER=ConsEnd /STK=0 /UG=Ghi.336 /UG_TITLE=Transcribed locus, weakly similar to NP_569046.1 ATP binding protein kinase protein serinethreonine kinase protein-tyrosine kinase (Arabidopsis thaliana) /REP_ORG=G. hirsutum	5.71497	5.11038	2.38976	2.34727	-3.04415	0		52.5263	34.5444	5.24072	5.08862	-8.42946	receptor protein kinase-like protein
Ghi.6673.1.A1_at	CA993732	gb:CA993732 /DB_XREF=gi:31073453 /DB_XREF=pAR10A03 /TID=Ghi.6673.1 /CNT=2 /FEA=EST /TIER=ConsEnd /STK=0 /UG=Ghi.6673 /UG_TITLE=Transcribed locus /REP_ORG=G. hirsutum	6.57574	6.51046	3.06479	3.9485	-3.03645	0		95.3884	91.1681	8.36748	15.4389	-7.83641	#N/A
GraAffx.1687.1.S1_s_at	CO124476	gb:CO124476 /DB_XREF=gi:48823163 /DB_XREF=GR__Eb07G19.r /CLONE=GR__Eb07G19 /TID=GraAffx.1687.1 /CNT=2 /FEA=EST /TIER=ConsEnd /STK=1 /NOTE=sequence(s) not in UniGene /REP_ORG=G. raimondii	8.72391	8.46445	5.52335	5.60168	-3.03167	0		422.822	353.227	45.9931	48.5593	-8.2076	#N/A
Ghi.6308.1.S1_s_at	CO492486	gb:CO492486 /DB_XREF=gi:54116977 /DB_XREF=G.h.fbr-sw01876 /TID=Ghi.6308.1 /CNT=2 /FEA=EST /TIER=ConsEnd /STK=0 /UG=Ghi.6308 /UG_TITLE=Transcribed locus, weakly similar to NP_192721.1 unknown protein (Arabidopsis thaliana) /REP_ORG=G. hirsutum	7.76141	7.5985	4.58242	4.72136	-3.02806	0		216.979	193.81	23.9577	26.3798	-8.16069	#N/A
Ghi.9396.1.S1_s_at	DN758514	gb:DN758514 /DB_XREF=gi:84144272 /DB_XREF=G.hir-stem 1018 /TID=Ghi.9396.1 /CNT=44 /FEA=EST /TIER=ConsEnd /STK=0 /UG=Ghi.9396 /UG_TITLE=Transcribed locus, moderately similar to NP_568449.1 copper ion binding metal ion binding (Arabidopsis thaliana) /REP_ORG=G. hirsutum	11.3295	11.2183	8.06593	8.43308	-3.0244	0		2573.45	2382.59	267.97	345.629	-8.077	#N/A
GhiAffx.32213.1.S1_s_at	DW520479.1	gb:DW520479.1 dbest_id:35126262 /TID=GhiAffx.32213.1 /CNT=2 /FEA=EST /TIER=ConsEnd /STK=1 /NOTE=sequence(s) not in UniGene /REP_ORG=	9.82648	9.73403	6.62254	6.91861	-3.00968	0		907.957	851.596	98.5332	120.979	-8.01575	#N/A
Ghi.4707.1.A1_s_at	DT050882	gb:DT050882 /DB_XREF=gi:72276930 /DB_XREF=COT_EF_A12 /TID=Ghi.4707.1 /CNT=3 /FEA=EST /TIER=ConsEnd /STK=3 /UG=Ghi.4707 /UG_TITLE=Transcribed locus, weakly similar to NP_178332.1 ATPP2-B2 (Arabidopsis thaliana) /REP_ORG=G. hirsutum	6.42373	5.80436	3.14324	3.07695	-3.00395	0		85.849	55.884	8.83508	8.43829	-8.20529	#N/A
GhiAffx.15941.1.S1_at	AJ513880	gb:AJ513880 /DB_XREF=gi:24977363 /DB_XREF=AJ513880 /CLONE=suo56a04r3 /TID=GhiAffx.15941.1 /CNT=8 /FEA=EST /TIER=ConsEnd /STK=0 /NOTE=sequence(s) not in UniGene /REP_ORG=G. hirsutum	7.85062	7.49285	4.92859	4.4251	-2.99489	0		230.82	180.124	30.4547	21.4826	-7.91231	protein
Gra.2246.2.A1_x_at	CO083278	gb:CO083278 /DB_XREF=gi:48752759 /DB_XREF=GR__Ea48E12.r /CLONE=GR__Ea48E12 /TID=Gra.2246.2 /CNT=8 /FEA=EST /TIER=ConsEnd /STK=2 /UG=Gra.2246 /UG_TITLE=Transcribed locus, weakly similar to NP_195588.1 proline-rich family protein (PRP4) (Arabidopsis thaliana) /REP_ORG=G. raimondii	6.20434	6.5523	3.41468	3.35655	-2.99271	0		73.7382	93.851	10.664	10.2429	-8.01597	#N/A
Ghi.4572.1.A1_at	DT052182	gb:DT052182 /DB_XREF=gi:72279736 /DB_XREF=COT_EU_H07 /TID=Ghi.4572.1 /CNT=2 /FEA=EST /TIER=ConsEnd /STK=2 /UG=Ghi.4572 /UG_TITLE=Transcribed locus /REP_ORG=G. hirsutum	7.08051	6.62271	4.30426	3.42137	-2.98879	0		135.346	98.5451	19.7566	10.7136	-7.67606	#N/A
GraAffx.16271.1.S1_s_at	CO122349	gb:CO122349 /DB_XREF=gi:48821036 /DB_XREF=GR__Eb03O20.f /CLONE=GR__Eb03O20 /TID=GraAffx.16271.1 /CNT=2 /FEA=EST /TIER=ConsEnd /STK=0 /NOTE=sequence(s) not in UniGene /REP_ORG=G. raimondii	7.8401	8.2743	5.20332	4.94467	-2.98321	0		229.142	309.608	36.8429	30.7961	-7.96509	cytochrom p450-like protein
Ghi.1211.1.S1_s_at	AI730914	gb:AI730914 /DB_XREF=gi:5049766 /DB_XREF=BNLGHi8183 /TID=Ghi.1211.1 /CNT=7 /FEA=EST /TIER=ConsEnd /STK=0 /UG=Ghi.1211 /UG_TITLE=Transcribed locus, moderately similar to XP_463936.1 putative NADPH-dependent mannose 6-phosphate reductase (Oryza sativa (japonica cultivar-group)) /REP_ORG=G. hirsutum	12.1738	12.3951	9.32679	9.31901	-2.96154	0		4620.39	5386.31	642.162	638.706	-7.81244	nadph dependent mannose 6-phosphate reductase
Ghi.3938.2.S1_s_at	DT571293	gb:DT571293 /DB_XREF=gi:78351019 /DB_XREF=EST1081933 /TID=Ghi.3938.2 /CNT=5 /FEA=EST /TIER=ConsEnd /STK=0 /UG=Ghi.3938 /UG_TITLE=Transcribed locus /REP_ORG=G. hirsutum	9.44655	9.33584	6.28677	6.59561	-2.95001	0		697.744	646.199	78.0739	96.711	-7.68912	#N/A
GhiAffx.4334.1.S1_at	DW510173.1	gb:DW510173.1 dbest_id:35115956 /TID=GhiAffx.4334.1 /CNT=6 /FEA=EST /TIER=ConsEnd /STK=1 /NOTE=sequence(s) not in UniGene /REP_ORG=	4.79947	5.12813	1.99197	2.06973	-2.93295	0		27.8473	34.972	3.97781	4.1981	-7.68348	pyrophosphate-dependent phosphofructo-1-kinase-like protein
Ghi.684.1.S1_at	DR456222	gb:DR456222 /DB_XREF=gi:84167574 /DB_XREF=CM042E04 /TID=Ghi.684.1 /CNT=1 /FEA=EST /TIER=ConsEnd /STK=0 /UG=Ghi.684 /UG_TITLE=Transcribed locus, weakly similar to NP_196819.1 protein binding (Arabidopsis thaliana) /REP_ORG=G. hirsutum	8.30979	8.11101	5.45698	5.10549	-2.92917	0		317.319	276.477	43.9253	34.4274	-7.5785	protein binding
Ghi.3086.2.S1_s_at	DT455671	gb:DT455671 /DB_XREF=gi:73846651 /DB_XREF=GH_ON02A12.f /CLONE=GH_ON02A12 /TID=Ghi.3086.2 /CNT=3 /FEA=EST /TIER=ConsEnd /STK=0 /UG=Ghi.3086 /UG_TITLE=Transcribed locus /REP_ORG=G. hirsutum	6.13836	5.97771	3.08808	3.17712	-2.92544	0		70.442	63.019	8.50365	9.04497	-7.60521	#N/A
Ghi.9584.4.S1_at	DT049252	gb:DT049252 /DB_XREF=gi:72273632 /DB_XREF=COT_DK_F02 /TID=Ghi.9584.4 /CNT=1 /FEA=EST /TIER=ConsEnd /STK=1 /UG=Ghi.9584 /UG_TITLE=Transcribed locus, moderately similar to NP_193037.1 oxidoreductase zinc ion binding (Arabidopsis thaliana) /REP_ORG=G. hirsutum	6.43942	6.36024	3.28737	3.72778	-2.89225	0		86.7877	82.1527	9.76329	13.2487	-7.3414	protein
Gra.1273.2.S1_at	CO121618	gb:CO121618 /DB_XREF=gi:48820305 /DB_XREF=GR__Eb02O04.f /CLONE=GR__Eb02O04 /TID=Gra.1273.2 /CNT=4 /FEA=EST /TIER=ConsEnd /STK=0 /UG=Gra.1273 /UG_TITLE=Transcribed locus, weakly similar to NP_172341.1 phosphoenolpyruvate carboxylase kinase (Arabidopsis thaliana) /REP_ORG=G. raimondii	7.98052	8.19182	4.91907	5.50333	-2.87498	0		252.567	292.404	30.2542	45.3593	-7.20733	phosphoenolpyruvate carboxylase kinase
GhiAffx.41021.1.S1_s_at	DN799888	gb:DN799888 /DB_XREF=gi:84150533 /DB_XREF=G.hir-cold stressed seedling 74 /TID=GhiAffx.41021.1 /CNT=3 /FEA=EST /TIER=ConsEnd /STK=0 /NOTE=sequence(s) not in UniGene /REP_ORG=G. hirsutum	4.87917	5.20622	2.04594	2.29319	-2.87313	0		29.429	36.9173	4.12942	4.90137	-7.34667	#N/A
Ghi.3736.1.A1_at	DT462166	gb:DT462166 /DB_XREF=gi:73859427 /DB_XREF=GH_CHX09E05.x /CLONE=GH_CHX09E05 /TID=Ghi.3736.1 /CNT=1 /FEA=EST /TIER=ConsEnd /STK=0 /UG=Ghi.3736 /UG_TITLE=Transcribed locus, weakly similar to NP_564732.1 ZW18 (Arabidopsis thaliana) /REP_ORG=G. hirsutum	5.84552	5.2635	2.62528	2.74402	-2.86986	0		57.5013	38.4124	6.17003	6.69935	-7.45286	#N/A
Ghi.7164.1.S1_at	AW187576	gb:AW187576 /DB_XREF=gi:6462012 /DB_XREF=BNLGHi7798 /TID=Ghi.7164.1 /CNT=1 /FEA=EST /TIER=ConsEnd /STK=0 /UG=Ghi.7164 /UG_TITLE=Transcribed locus, weakly similar to NP_567395.1 catalytic (Arabidopsis thaliana) /REP_ORG=G. hirsutum	11.1973	10.9481	8.05206	8.36411	-2.86462	0		2348.13	1975.65	265.406	329.495	-7.26807	protein
GhiAffx.32048.1.S1_at	DT050538	gb:DT050538 /DB_XREF=gi:72276244 /DB_XREF=COT_EA_F12 /TID=GhiAffx.32048.1 /CNT=2 /FEA=EST /TIER=ConsEnd /STK=1 /NOTE=sequence(s) not in UniGene /REP_ORG=G. hirsutum	8.42084	8.40403	5.21165	5.88505	-2.86409	0		342.709	338.739	37.0563	59.0985	-7.08699	#N/A
Ghi.4444.2.S1_x_at	DR453901	gb:DR453901 /DB_XREF=gi:84165253 /DB_XREF=CM018B06 /TID=Ghi.4444.2 /CNT=2 /FEA=EST /TIER=ConsEnd /STK=0 /UG=Ghi.4444 /UG_TITLE=Transcribed locus /REP_ORG=G. hirsutum	4.99084	5.19237	2.18968	2.26636	-2.86359	0		31.7975	36.5644	4.56205	4.81106	-7.29341	#N/A
Ghi.7001.1.A1_s_at	AJ514031	gb:AJ514031 /DB_XREF=gi:24977514 /DB_XREF=AJ514031 /CLONE=suo57g11r3 /TID=Ghi.7001.1 /CNT=8 /FEA=EST /TIER=ConsEnd /STK=0 /UG=Ghi.7001 /UG_TITLE=Transcribed locus, moderately similar to XP_476648.1 putative ribosomal protein S12 (Oryza sativa (japonica cultivar-group)) /REP_ORG=G. hirsutum	11.5271	11.5596	8.52835	8.87526	-2.84155	0	rib	2951.22	3018.52	369.224	469.592	-7.11687	40s ribosomal protein s12
Ghi.6943.2.A1_at	AJ513763	gb:AJ513763 /DB_XREF=gi:24977246 /DB_XREF=AJ513763 /CLONE=suo48g01r3 /TID=Ghi.6943.2 /CNT=4 /FEA=EST /TIER=ConsEnd /STK=0 /UG=Ghi.6943 /UG_TITLE=Transcribed locus /REP_ORG=G. hirsutum	7.38429	7.44555	4.21592	4.93462	-2.83965	0		167.067	174.315	18.5831	30.5822	-6.94356	#N/A
GhiAffx.64086.1.S1_at	DW499824.1	gb:DW499824.1 dbest_id:35104252 /TID=GhiAffx.64086.1 /CNT=5 /FEA=EST /TIER=ConsEnd /STK=2 /NOTE=sequence(s) not in UniGene /REP_ORG=	8.06939	7.99877	5.27978	5.11249	-2.83795	0		268.614	255.782	38.8483	34.5949	-7.14016	pyrophosphate-dependent phosphofructo-1-kinase
Ghi.5471.1.S1_at	DT046618	gb:DT046618 /DB_XREF=gi:72268146 /DB_XREF=COT_CA_C11 /TID=Ghi.5471.1 /CNT=9 /FEA=EST /TIER=ConsEnd /STK=1 /UG=Ghi.5471 /UG_TITLE=Transcribed locus, moderately similar to NP_174541.1 ATMYC2 (JASMONATE INSENSITIVE 1); DNA binding transcription factor (Arabidopsis thaliana) /REP_ORG=G. hirsutum	9.04346	8.97914	5.6564	6.69192	-2.83714	0		527.657	504.649	50.4367	103.388	-6.71095	myc transcription factor
GhiAffx.24987.1.S1_s_at	DW513956.1	gb:DW513956.1 dbest_id:35119739 /TID=GhiAffx.24987.1 /CNT=4 /FEA=EST /TIER=ConsEnd /STK=1 /NOTE=sequence(s) not in UniGene /REP_ORG=	5.77689	5.18527	2.5826	2.7257	-2.82694	0		54.83	36.385	5.99017	6.61479	-7.23643	peroxidase 12
Ghi.10753.1.S1_at	DN760125	gb:DN760125 /DB_XREF=gi:84145883 /DB_XREF=G.hir-stem 2632 /TID=Ghi.10753.1 /CNT=16 /FEA=EST /TIER=ConsEnd /STK=0 /UG=Ghi.10753 /UG_TITLE=Transcribed locus, moderately similar to NP_567775.1 unknown protein (Arabidopsis thaliana) /REP_ORG=G. hirsutum	10.5619	10.3743	7.696	7.59789	-2.82119	0		1511.68	1327.35	207.361	193.728	-7.07832	protein
Ghi.6639.4.A1_x_at	CA993824	gb:CA993824 /DB_XREF=gi:31073545 /DB_XREF=pARC-12 /TID=Ghi.6639.4 /CNT=1 /FEA=EST /TIER=ConsEnd /STK=0 /UG=Ghi.6639 /UG_TITLE=Transcribed locus, moderately similar to NP_191781.1 ATP binding kinase protein kinase protein serinethreonine kinase protein-tyrosine kinase (Arabidopsis thaliana) /REP_ORG=G. hirsutum	6.2627	5.27835	3.05838	2.84029	-2.82119	0		76.7824	38.8098	8.33038	7.16163	-7.46141	#N/A
Ghi.711.1.S1_at	DR455826	gb:DR455826 /DB_XREF=gi:84167178 /DB_XREF=CM038D01 /TID=Ghi.711.1 /CNT=1 /FEA=EST /TIER=ConsEnd /STK=0 /UG=Ghi.711 /UG_TITLE=Transcribed locus /REP_ORG=G. hirsutum	7.09672	7.66423	4.93822	4.19426	-2.81424	0		136.876	202.844	30.6585	18.3063	-6.93805	#N/A
GhiAffx.23495.1.A1_s_at	DW506218.1	gb:DW506218.1 dbest_id:35112001 /TID=GhiAffx.23495.1 /CNT=2 /FEA=EST /TIER=ConsEnd /STK=1 /NOTE=sequence(s) not in UniGene /REP_ORG=	7.77634	7.56263	4.53354	5.17914	-2.81315	0		219.236	189.05	23.1595	36.2307	-6.87464	gtp binding protein
Ghi.9394.1.S1_at	DN758443	gb:DN758443 /DB_XREF=gi:84144201 /DB_XREF=G.hir-stem 947 /TID=Ghi.9394.1 /CNT=18 /FEA=EST /TIER=ConsEnd /STK=0 /UG=Ghi.9394 /UG_TITLE=Transcribed locus, moderately similar to NP_566496.1 unknown protein (Arabidopsis thaliana) /REP_ORG=G. hirsutum	9.9154	9.89204	7.11924	7.06276	-2.81272	0		965.68	950.171	139.029	133.691	-7.02496	#N/A
Ghi.4991.1.A1_at	DT457588	gb:DT457588 /DB_XREF=gi:73848568 /DB_XREF=GH_ON34M11.f /CLONE=GH_ON34M11 /TID=Ghi.4991.1 /CNT=5 /FEA=EST /TIER=ConsEnd /STK=0 /UG=Ghi.4991 /UG_TITLE=Transcribed locus /REP_ORG=G. hirsutum	5.95719	5.15467	2.80582	2.6828	-2.81162	0		62.1287	35.6213	6.99257	6.42102	-7.28738	#N/A
Gra.2038.1.S1_s_at	CO113544	gb:CO113544 /DB_XREF=gi:48812231 /DB_XREF=GR__Eb013N12.r /CLONE=GR__Eb013N12 /TID=Gra.2038.1 /CNT=5 /FEA=EST /TIER=ConsEnd /STK=1 /UG=Gra.2038 /UG_TITLE=Transcribed locus, weakly similar to NP_175357.1 BURP domain-containing protein (Arabidopsis thaliana) /REP_ORG=G. raimondii	5.52604	5.65714	2.61068	2.95236	-2.81007	0		46.0791	50.4627	6.10792	7.74013	-6.97151	#N/A
Ghi.7718.1.S1_at	AI726866	gb:AI726866 /DB_XREF=gi:5045718 /DB_XREF=BNLGHi6735 /TID=Ghi.7718.1 /CNT=4 /FEA=EST /TIER=ConsEnd /STK=0 /UG=Ghi.7718 /UG_TITLE=Transcribed locus, strongly similar to NP_199757.1 ACLB-2 (Arabidopsis thaliana) /REP_ORG=G. hirsutum	8.30966	8.84202	5.56161	5.97107	-2.8095	0		317.291	458.895	47.2294	62.7295	-7.05888	atp citrate lyase
GhiAffx.3083.32.A1_x_at	AJ513700	gb:AJ513700 /DB_XREF=gi:24977183 /DB_XREF=AJ513700 /CLONE=suo48a09r3 /TID=GhiAffx.3083.32 /CNT=2 /FEA=EST /TIER=ConsEnd /STK=0 /NOTE=sequence(s) not in UniGene /REP_ORG=G. hirsutum	9.43372	9.09861	6.70015	6.21534	-2.80842	0		691.566	548.218	103.979	74.3024	-6.95409	#N/A
GhiAffx.59307.1.S1_at	DW498748.1	gb:DW498748.1 dbest_id:35103176 /TID=GhiAffx.59307.1 /CNT=1 /FEA=EST /TIER=ConsEnd /STK=0 /NOTE=sequence(s) not in UniGene /REP_ORG=	8.42679	8.40028	5.62415	5.59051	-2.80621	0		344.125	337.86	49.3217	48.1849	-6.99425	3-dehydroquinate synthase
Ghi.5687.1.A1_x_at	DR463086	gb:DR463086 /DB_XREF=gi:84174438 /DB_XREF=CM114F12 /TID=Ghi.5687.1 /CNT=2 /FEA=EST /TIER=ConsEnd /STK=0 /UG=Ghi.5687 /UG_TITLE=Transcribed locus /REP_ORG=G. hirsutum	14.2972	14.4144	11.6689	11.4378	-2.80243	0		20131.4	21836	3256.06	2774.12	-6.95957	#N/A
GarAffx.24670.1.S1_at	AF286647.1	gb:AF286647.1 /DB_XREF=gi:9965896 /GEN=LP89 /TID=GarAffx.24670.1 /CNT=14 /FEA=FLmRNA /TIER=FL /STK=1 /NOTE=sequence(s) not in UniGene /DEF=Gossypium arboreum cinnamate-4-hydroxylase (LP89) mRNA, complete cds. /PROD=cinnamate-4-hydroxylase /FL=gb:AF286647.1 /REP_ORG=G. arboreum	9.81126	9.74704	7.30144	6.68525	-2.78581	0		898.428	859.314	157.744	102.91	-6.74358	trans-cinnamate 4-hydroxylase
GraAffx.16508.1.A1_x_at	CO121678	gb:CO121678 /DB_XREF=gi:48820365 /DB_XREF=GR__Eb02P12.r /CLONE=GR__Eb02P12 /TID=GraAffx.16508.1 /CNT=4 /FEA=EST /TIER=ConsEnd /STK=2 /NOTE=sequence(s) not in UniGene /REP_ORG=G. raimondii	6.59019	6.6814	3.94066	3.7601	-2.78541	0		96.3483	102.636	15.3552	13.5488	-6.88431	amino acid
Ghi.8051.1.S1_at	D88417.1	gb:D88417.1 /DB_XREF=gi:2244739 /TID=Ghi.8051.1 /CNT=2 /FEA=mRNA /TIER=ConsEnd /STK=0 /UG=Ghi.8051 /UG_TITLE=Endo-1,4-beta-glucanase, clone CF996 /DEF=Cotton mRNA for endo-1,4-beta-glucanase, clone CF996, partial cds. /REP_ORG=G. hirsutum	11.2794	11.5467	8.77725	8.48969	-2.77954	0		2485.59	2991.52	438.749	359.461	-6.86173	endo-beta- -glucanase
Ghi.6639.1.S1_s_at	DT456101	gb:DT456101 /DB_XREF=gi:73847081 /DB_XREF=GH_ON11G02.f /CLONE=GH_ON11G02 /TID=Ghi.6639.1 /CNT=28 /FEA=EST /TIER=ConsEnd /STK=0 /UG=Ghi.6639 /UG_TITLE=Transcribed locus, moderately similar to NP_191781.1 ATP binding kinase protein kinase protein serinethreonine kinase protein-tyrosine kinase (Arabidopsis thaliana) /REP_ORG=G. hirsutum	15.9618	15.9478	12.887	13.4657	-2.77845	0		63823	63205.4	7574.85	11312.7	-6.72551	#N/A
Ghi.689.1.S1_at	DR456167	gb:DR456167 /DB_XREF=gi:84167519 /DB_XREF=CM041H08 /TID=Ghi.689.1 /CNT=1 /FEA=EST /TIER=ConsEnd /STK=0 /UG=Ghi.689 /UG_TITLE=Transcribed locus /REP_ORG=G. hirsutum	5.60243	5.0729	2.52008	2.61081	-2.77222	0		48.5847	33.6586	5.73614	6.10847	-6.94352	#N/A
GhiAffx.50149.1.S1_s_at	DT461212	gb:DT461212 /DB_XREF=gi:73852192 /DB_XREF=GH_ON40I17.r /CLONE=GH_ON40I17 /TID=GhiAffx.50149.1 /CNT=2 /FEA=EST /TIER=ConsEnd /STK=0 /NOTE=sequence(s) not in UniGene /REP_ORG=G. hirsutum	6.29221	6.52929	3.7323	3.562	-2.7636	0		78.3689	92.366	13.2903	11.8105	-6.80196	kinesin-like protein
Ghi.10639.1.S1_s_at	DT051576	gb:DT051576 /DB_XREF=gi:72278526 /DB_XREF=COT_EN_G02 /TID=Ghi.10639.1 /CNT=47 /FEA=EST /TIER=Stack /STK=10 /UG=Ghi.10639 /UG_TITLE=Transcribed locus, weakly similar to NP_850947.1 ERD10 (Arabidopsis thaliana) /REP_ORG=G. hirsutum	12.9356	12.9075	9.64848	10.6954	-2.74963	0		7834.26	7683.33	802.569	1658.16	-6.30611	dehydrin 4
GhiAffx.33457.1.S1_at	AI728733	gb:AI728733 /DB_XREF=gi:5047585 /DB_XREF=BNLGHi11479 /TID=GhiAffx.33457.1 /CNT=1 /FEA=EST /TIER=ConsEnd /STK=0 /NOTE=sequence(s) not in UniGene /REP_ORG=G. hirsutum	7.68191	7.48828	4.77119	4.93125	-2.73387	0		205.346	179.554	27.3069	30.5108	-6.65713	protein
GhiAffx.17042.2.S1_x_at	DR453495	gb:DR453495 /DB_XREF=gi:84164847 /DB_XREF=CM013H02 /TID=GhiAffx.17042.2 /CNT=3 /FEA=EST /TIER=ConsEnd /STK=0 /NOTE=sequence(s) not in UniGene /REP_ORG=G. hirsutum	6.7259	6.96352	3.94402	4.28969	-2.72786	0	rib	105.852	124.804	15.391	19.5581	-6.59977	ribosomal protein s25
GhiAffx.25699.1.S1_at	DW517722.1	gb:DW517722.1 dbest_id:35123505 /TID=GhiAffx.25699.1 /CNT=2 /FEA=EST /TIER=ConsEnd /STK=1 /NOTE=sequence(s) not in UniGene /REP_ORG=	10.9903	10.8728	7.96815	8.44383	-2.72554	0		2034.27	1875.12	250.41	348.214	-6.53062	#N/A
Ghi.5515.1.A1_s_at	DT463826	gb:DT463826 /DB_XREF=gi:73861087 /DB_XREF=GH_CHX14E02.r /CLONE=GH_CHX14E02 /TID=Ghi.5515.1 /CNT=5 /FEA=EST /TIER=ConsEnd /STK=0 /UG=Ghi.5515 /UG_TITLE=Transcribed locus, moderately similar to NP_195780.1 ATFER1; ferric iron binding (Arabidopsis thaliana) /REP_ORG=G. hirsutum	12.6627	12.6945	10.0033	9.90472	-2.72456	0		6484.12	6628.52	1026.37	958.554	-6.60611	ferritin subunit precursor
Ghi.8983.2.S1_at	DT554125	gb:DT554125 /DB_XREF=gi:78333851 /DB_XREF=EST1064765 /TID=Ghi.8983.2 /CNT=6 /FEA=EST /TIER=ConsEnd /STK=0 /UG=Ghi.8983 /UG_TITLE=Transcribed locus, weakly similar to NP_191681.1 oxidoreductase (Arabidopsis thaliana) /REP_ORG=G. hirsutum	5.30391	5.58604	2.74586	2.69599	-2.72404	0		39.5035	48.0357	6.70791	6.48	-6.63784	short-chain dehydrogenase reductase sdr
Ghi.8977.1.S1_at	DT459415	gb:DT459415 /DB_XREF=gi:73850395 /DB_XREF=GH_ON37K11.r /CLONE=GH_ON37K11 /TID=Ghi.8977.1 /CNT=3 /FEA=EST /TIER=ConsEnd /STK=1 /UG=Ghi.8977 /UG_TITLE=Transcribed locus /REP_ORG=G. hirsutum	6.22884	6.37524	3.59052	3.57961	-2.71697	0		75.001	83.0115	12.0464	11.9556	-6.58332	#N/A
Ghi.10771.2.S1_s_at	DT572181	gb:DT572181 /DB_XREF=gi:78351907 /DB_XREF=EST1082821 /TID=Ghi.10771.2 /CNT=13 /FEA=EST /TIER=ConsEnd /STK=0 /UG=Ghi.10771 /UG_TITLE=Transcribed locus, moderately similar to NP_197655.1 prephenate dehydratase (Arabidopsis thaliana) /REP_ORG=G. hirsutum	9.25739	9.42626	6.58978	6.66541	-2.71423	0		611.999	687.999	96.3208	101.505	-6.57141	arogenate prephenate dehydratase
Ghi.5313.1.A1_s_at	DT048224	gb:DT048224 /DB_XREF=gi:72271570 /DB_XREF=COT_CX_H11 /TID=Ghi.5313.1 /CNT=2 /FEA=EST /TIER=ConsEnd /STK=1 /UG=Ghi.5313 /UG_TITLE=Transcribed locus /REP_ORG=G. hirsutum	11.6358	11.6564	8.86894	9.0182	-2.70252	0		3182.08	3228.02	467.539	518.499	-6.50087	#N/A
Ghi.209.1.A1_at	DR461788	gb:DR461788 /DB_XREF=gi:84173140 /DB_XREF=CM101B03 /TID=Ghi.209.1 /CNT=1 /FEA=EST /TIER=ConsEnd /STK=0 /UG=Ghi.209 /UG_TITLE=Transcribed locus /REP_ORG=G. hirsutum	4.99573	5.16023	2.42053	2.33471	-2.70036	0		31.9055	35.7589	5.35367	5.04451	-6.50734	#N/A
Ghi.43.1.S1_at	DR463386	gb:DR463386 /DB_XREF=gi:84174738 /DB_XREF=CM117H05 /TID=Ghi.43.1 /CNT=1 /FEA=EST /TIER=ConsEnd /STK=0 /UG=Ghi.43 /UG_TITLE=Transcribed locus /REP_ORG=G. hirsutum	5.06388	5.40979	2.54648	2.53108	-2.69806	0		33.4487	42.5119	5.84205	5.78003	-6.53588	#N/A
Ghi.9069.1.S1_s_at	DT456387	gb:DT456387 /DB_XREF=gi:73847367 /DB_XREF=GH_ON15C01.f /CLONE=GH_ON15C01 /TID=Ghi.9069.1 /CNT=7 /FEA=EST /TIER=ConsEnd /STK=1 /UG=Ghi.9069 /UG_TITLE=Transcribed locus, moderately similar to NP_189578.1 phosphorylase transferase, transferring glycosyl groups (Arabidopsis thaliana) /REP_ORG=G. hirsutum	10.2009	9.89171	7.18126	7.52583	-2.69278	0		1177.03	949.954	145.135	184.289	-6.45665	alpha-glucan phosphorylase
GraAffx.32961.1.A1_s_at	CO117134	gb:CO117134 /DB_XREF=gi:48815821 /DB_XREF=GR__Eb019M02.r /CLONE=GR__Eb019M02 /TID=GraAffx.32961.1 /CNT=11 /FEA=EST /TIER=ConsEnd /STK=4 /NOTE=sequence(s) not in UniGene /REP_ORG=G. raimondii	5.5139	5.76377	2.84372	3.0502	-2.69188	0		45.6929	54.3336	7.17869	8.28326	-6.46921	#N/A
Ghi.4274.1.S1_at	DT455945	gb:DT455945 /DB_XREF=gi:73846925 /DB_XREF=GH_ON05F10.f /CLONE=GH_ON05F10 /TID=Ghi.4274.1 /CNT=1 /FEA=EST /TIER=ConsEnd /STK=0 /UG=Ghi.4274 /UG_TITLE=Transcribed locus /REP_ORG=G. hirsutum	7.65868	7.71193	5.06914	4.9305	-2.68548	0		202.066	209.663	33.571	30.495	-6.42664	#N/A
Ghi.1443.1.S1_x_at	DT046629	gb:DT046629 /DB_XREF=gi:72268168 /DB_XREF=COT_CA_D11 /TID=Ghi.1443.1 /CNT=134 /FEA=EST /TIER=Stack /STK=7 /UG=Ghi.1443 /UG_TITLE=Transcribed locus, strongly similar to NP_196897.1 CHS (CHALCONE SYNTHASE); naringenin-chalcone synthase (Arabidopsis thaliana) /REP_ORG=G. hirsutum	14.0051	13.9418	11.3967	11.1806	-2.6848	0		16442.4	15736.3	2696.26	2321.1	-6.41347	chalcone synthase
Ghi.6801.1.A1_at	CA993127	gb:CA993127 /DB_XREF=gi:31072848 /DB_XREF=pAR0532 /TID=Ghi.6801.1 /CNT=1 /FEA=EST /TIER=ConsEnd /STK=0 /UG=Ghi.6801 /UG_TITLE=Transcribed locus /REP_ORG=G. hirsutum	5.86361	5.36882	2.8051	3.06141	-2.68296	0		58.2268	41.3215	6.98908	8.34786	-6.49075	#N/A
Ghi.863.1.S1_at	DR453879	gb:DR453879 /DB_XREF=gi:84165231 /DB_XREF=CM017H08 /TID=Ghi.863.1 /CNT=1 /FEA=EST /TIER=ConsEnd /STK=0 /UG=Ghi.863 /UG_TITLE=Transcribed locus /REP_ORG=G. hirsutum	4.66655	5.46032	2.40012	2.37384	-2.67646	0		25.3963	44.0272	5.27847	5.18317	-6.63601	#N/A
Ghi.1714.1.S1_at	DN759775	gb:DN759775 /DB_XREF=gi:84145533 /DB_XREF=G.hir-stem 2279 /TID=Ghi.1714.1 /CNT=1 /FEA=EST /TIER=ConsEnd /STK=0 /UG=Ghi.1714 /UG_TITLE=Transcribed locus, weakly similar to NP_195803.1 ubiquitin-protein ligase (Arabidopsis thaliana) /REP_ORG=G. hirsutum	6.74472	6.80405	4.50277	3.69959	-2.6732	0		107.241	111.744	22.6709	12.9924	-6.14034	arm repeat protein
Ghi.3081.1.S1_s_at	DT527367	gb:DT527367 /DB_XREF=gi:73944059 /DB_XREF=GH_OCF07H02.f /CLONE=GH_OCF07H02 /TID=Ghi.3081.1 /CNT=1 /FEA=EST /TIER=ConsEnd /STK=1 /UG=Ghi.3081 /UG_TITLE=Transcribed locus, strongly similar to XP_482618.1 glyceraldehyde-3-phosphate dehydrogenase (Oryza sativa (japonica cultivar-group)) /REP_ORG=G. hirsutum	9.52502	9.25037	7.0531	6.37667	-2.67281	0		736.743	609.031	132.799	83.0937	-6.23353	glyceraldehyde-3-phosphate dehydrogenase
Ghi.4190.1.S1_at	DT456272	gb:DT456272 /DB_XREF=gi:73847252 /DB_XREF=GH_ON13G07.f /CLONE=GH_ON13G07 /TID=Ghi.4190.1 /CNT=3 /FEA=EST /TIER=ConsEnd /STK=0 /UG=Ghi.4190 /UG_TITLE=Transcribed locus /REP_ORG=G. hirsutum	8.757	9.10934	6.35429	6.16974	-2.67115	0		432.633	552.314	81.8149	71.9909	-6.40383	#N/A
Ghi.3784.2.S1_s_at	DT457597	gb:DT457597 /DB_XREF=gi:73848577 /DB_XREF=GH_ON34M15.r /CLONE=GH_ON34M15 /TID=Ghi.3784.2 /CNT=2 /FEA=EST /TIER=ConsEnd /STK=0 /UG=Ghi.3784 /UG_TITLE=Transcribed locus, weakly similar to NP_197413.1 unknown protein (Arabidopsis thaliana) /REP_ORG=G. hirsutum	6.96744	7.1946	4.36139	4.45965	-2.6705	0		125.143	146.484	20.5546	22.0033	-6.38254	#N/A
Ghi.3936.1.S1_at	AW187821	gb:AW187821 /DB_XREF=gi:6462257 /DB_XREF=BNLGHi11259 /TID=Ghi.3936.1 /CNT=7 /FEA=EST /TIER=ConsEnd /STK=0 /UG=Ghi.3936 /UG_TITLE=Transcribed locus, weakly similar to XP_466587.1 ankyrin repeat-like protein (Oryza sativa (japonica cultivar-group)) /REP_ORG=G. hirsutum	8.98285	9.70829	6.7496	6.61172	-2.66491	0		505.949	836.54	107.605	97.797	-6.53591	ankyrin repeat-containing
Ghi.10580.1.S1_s_at	DT053433	gb:DT053433 /DB_XREF=gi:72282346 /DB_XREF=COT_FQ_C04 /TID=Ghi.10580.1 /CNT=22 /FEA=EST /TIER=Stack /STK=6 /UG=Ghi.10580 /UG_TITLE=Transcribed locus, moderately similar to NP_200227.1 ATOMT1 (O-METHYLTRANSFERASE 1) (Arabidopsis thaliana) /REP_ORG=G. hirsutum	8.70993	8.55005	5.80559	6.12876	-2.66282	0		418.745	374.818	55.9314	69.9745	-6.30283	caffeic acid o-methyltransferase
Ghi.1677.1.S1_at	DN760023	gb:DN760023 /DB_XREF=gi:84145781 /DB_XREF=G.hir-stem 2530 /TID=Ghi.1677.1 /CNT=1 /FEA=EST /TIER=ConsEnd /STK=0 /UG=Ghi.1677 /UG_TITLE=Transcribed locus, weakly similar to NP_188221.2 MFP1 (MAR BINDING FILAMENT-LIKE PROTEIN 1) (Arabidopsis thaliana) /REP_ORG=G. hirsutum	7.92658	7.73096	4.97581	5.35989	-2.66092	0		243.298	212.448	31.468	41.0664	-6.28316	#N/A
Ghi.9750.1.S1_at	DT048691	gb:DT048691 /DB_XREF=gi:72272518 /DB_XREF=COT_DD_E11 /TID=Ghi.9750.1 /CNT=27 /FEA=EST /TIER=ConsEnd /STK=1 /UG=Ghi.9750 /UG_TITLE=Transcribed locus, weakly similar to NP_565660.1 unknown protein (Arabidopsis thaliana) /REP_ORG=G. hirsutum	7.94331	7.8578	5.62568	4.85493	-2.66026	0		246.136	231.971	49.3739	28.9386	-6.10512	#N/A
Ghi.4759.1.S1_s_at	DV850155	gb:DV850155 /DB_XREF=gi:82756593 /DB_XREF=GH_LSL28F08.f /CLONE=GH_LSL28F08 /TID=Ghi.4759.1 /CNT=6 /FEA=EST /TIER=ConsEnd /STK=0 /UG=Ghi.4759 /UG_TITLE=Transcribed locus, strongly similar to NP_921492.1 putative epimerasedehydratase (Oryza sativa (japonica cultivar-group)) /REP_ORG=G. hirsutum	8.02815	8.3663	5.15998	5.94992	-2.64228	0		261.045	329.995	35.7527	61.8163	-6.05766	gdp-d-mannose-3 -epimerase
GhiAffx.25600.1.S1_s_at	DW517196.1	gb:DW517196.1 dbest_id:35122979 /TID=GhiAffx.25600.1 /CNT=2 /FEA=EST /TIER=ConsEnd /STK=1 /NOTE=sequence(s) not in UniGene /REP_ORG=	8.91029	9.40579	6.56662	6.4692	-2.64014	0		481.133	678.307	94.787	88.5978	-6.32244	gdl40_arath ame: full=gdsl esterase lipase at2g27360 ame: full=extracellular lipase at2g27360 flags: precursor
Ghi.6808.1.S1_s_at	CA993089	gb:CA993089 /DB_XREF=gi:31072810 /DB_XREF=pAR04F04 /TID=Ghi.6808.1 /CNT=4 /FEA=EST /TIER=ConsEnd /STK=0 /UG=Ghi.6808 /UG_TITLE=Transcribed locus, weakly similar to NP_188139.1 ATERF-4ATERF4ERF4RAP2.5; DNA binding transcription factor transcriptional repressor (Arabidopsis thaliana) /REP_ORG=G. hirsutum	8.3328	8.32149	5.77175	5.61539	-2.63357	0		322.42	319.903	54.6349	49.0231	-6.19656	#N/A
Ghi.4444.1.A1_at	DT052928	gb:DT052928 /DB_XREF=gi:72281346 /DB_XREF=COT_FI_H08 /TID=Ghi.4444.1 /CNT=1 /FEA=EST /TIER=ConsEnd /STK=1 /UG=Ghi.4444 /UG_TITLE=Transcribed locus /REP_ORG=G. hirsutum	4.708	5.04555	2.27618	2.22433	-2.62652	0		26.1366	33.0264	4.84394	4.67293	-6.21664	#N/A
Ghi.1214.1.S1_at	DR458540	gb:DR458540 /DB_XREF=gi:84169892 /DB_XREF=CM066G12 /TID=Ghi.1214.1 /CNT=2 /FEA=EST /TIER=ConsEnd /STK=1 /UG=Ghi.1214 /UG_TITLE=Transcribed locus /REP_ORG=G. hirsutum	5.74424	5.32098	2.83609	2.9767	-2.62621	0		53.6029	39.9736	7.14084	7.87183	-6.23317	#N/A
Ghi.6171.1.A1_at	DT048318	gb:DT048318 /DB_XREF=gi:72271756 /DB_XREF=COT_CZ_B09 /TID=Ghi.6171.1 /CNT=3 /FEA=EST /TIER=ConsEnd /STK=1 /UG=Ghi.6171 /UG_TITLE=Transcribed locus, weakly similar to NP_199889.1 unknown protein (Arabidopsis thaliana) /REP_ORG=G. hirsutum	8.23552	7.90239	5.62976	5.26507	-2.62154	0		301.397	239.252	49.5139	38.4542	-6.14597	saur family protein
Ghi.4426.1.S1_s_at	DT052926	gb:DT052926 /DB_XREF=gi:72281342 /DB_XREF=COT_FI_H04 /TID=Ghi.4426.1 /CNT=45 /FEA=EST /TIER=Stack /STK=8 /UG=Ghi.4426 /UG_TITLE=Transcribed locus, moderately similar to NP_180607.1 ATC4H (CINNAMATE-4-HYDROXYLASE) (Arabidopsis thaliana) /REP_ORG=G. hirsutum	12.279	12.2159	9.91999	9.33286	-2.62102	0		4969.83	4757.21	968.755	644.867	-6.02808	cinnamic acid 4-hydroxylase
GhiAffx.21242.1.A1_at	DW236531.1	gb:DW236531.1 dbest_id:34840697 /TID=GhiAffx.21242.1 /CNT=2 /FEA=EST /TIER=ConsEnd /STK=1 /NOTE=sequence(s) not in UniGene /REP_ORG=	6.26229	5.61779	3.58187	3.06222	-2.618	0		76.7603	49.1046	11.9743	8.35254	-6.19206	wrky transcription
GhiAffx.22009.1.S1_at	DW498371.1	gb:DW498371.1 dbest_id:35102799 /TID=GhiAffx.22009.1 /CNT=2 /FEA=EST /TIER=ConsEnd /STK=1 /NOTE=sequence(s) not in UniGene /REP_ORG=	4.59246	4.38159	1.87746	1.86276	-2.61692	0		24.125	20.8444	3.67428	3.63702	-6.15068	cc-nbs-lrr resistance protein
Ghi.5555.1.A1_s_at	DT047339	gb:DT047339 /DB_XREF=gi:72269806 /DB_XREF=COT_CM_H12 /TID=Ghi.5555.1 /CNT=3 /FEA=EST /TIER=ConsEnd /STK=0 /UG=Ghi.5555 /UG_TITLE=Transcribed locus, moderately similar to NP_566330.1 unknown protein (Arabidopsis thaliana) /REP_ORG=G. hirsutum	6.81974	6.33338	4.21093	3.7106	-2.61579	0		112.965	80.6375	18.5189	13.0919	-6.12458	#N/A
Ghi.6362.1.S1_at	CO491551	gb:CO491551 /DB_XREF=gi:54116042 /DB_XREF=G.h.fbr-sw00941 /TID=Ghi.6362.1 /CNT=2 /FEA=EST /TIER=ConsEnd /STK=0 /UG=Ghi.6362 /UG_TITLE=Transcribed locus, weakly similar to NP_564227.1 unknown protein (Arabidopsis thaliana) /REP_ORG=G. hirsutum	9.66637	9.17884	6.80979	6.83175	-2.60183	0		812.581	579.571	112.189	113.91	-6.15726	#N/A
Ghi.9843.2.A1_at	AI728052	gb:AI728052 /DB_XREF=gi:5046838 /DB_XREF=BNLGHi9695 /TID=Ghi.9843.2 /CNT=6 /FEA=EST /TIER=ConsEnd /STK=0 /UG=Ghi.9843 /UG_TITLE=Transcribed locus, strongly similar to NP_199189.1 acyltransferase (Arabidopsis thaliana) /REP_ORG=G. hirsutum	6.71124	6.80286	4.16153	4.15137	-2.6006	0		104.782	111.652	17.8956	17.7699	-6.06842	beta-ketoacyl-coa synthase family protein
GhiAffx.26098.1.S1_at	DW520069.1	gb:DW520069.1 dbest_id:35125852 /TID=GhiAffx.26098.1 /CNT=3 /FEA=EST /TIER=ConsEnd /STK=1 /NOTE=sequence(s) not in UniGene /REP_ORG=	10.876	10.788	8.11488	8.34927	-2.59996	0		1879.38	1768.15	277.218	326.123	-6.04556	zip transporter
GhiAffx.59884.1.A1_at	DT048348	gb:DT048348 /DB_XREF=gi:72271816 /DB_XREF=COT_CZ_E05 /TID=GhiAffx.59884.1 /CNT=3 /FEA=EST /TIER=ConsEnd /STK=1 /NOTE=sequence(s) not in UniGene /REP_ORG=G. hirsutum	5.43006	4.99459	2.49637	2.74665	-2.59082	0		43.1133	31.8803	5.64264	6.71155	-6.07029	carbonic anhydrase
GhiAffx.6556.1.S1_at	DN759617	gb:DN759617 /DB_XREF=gi:84145375 /DB_XREF=G.hir-stem 2121 /TID=GhiAffx.6556.1 /CNT=5 /FEA=EST /TIER=ConsEnd /STK=0 /NOTE=sequence(s) not in UniGene /REP_ORG=G. hirsutum	7.23726	7.08235	4.2508	4.90008	-2.58436	0		150.88	135.518	19.0379	29.8588	-5.85722	#N/A
GraAffx.29912.1.A1_at	CO114162	gb:CO114162 /DB_XREF=gi:48812849 /DB_XREF=GR__Eb015C13.r /CLONE=GR__Eb015C13 /TID=GraAffx.29912.1 /CNT=2 /FEA=EST /TIER=ConsEnd /STK=1 /NOTE=sequence(s) not in UniGene /REP_ORG=G. raimondii	5.60575	6.061	3.0118	3.51546	-2.56974	0		48.6966	66.7641	8.0657	11.4356	-5.92066	beta-amyrin synthase
Ghi.8810.1.A1_at	DT050840	gb:DT050840 /DB_XREF=gi:72276846 /DB_XREF=COT_EE_E03 /TID=Ghi.8810.1 /CNT=5 /FEA=EST /TIER=ConsEnd /STK=2 /UG=Ghi.8810 /UG_TITLE=Transcribed locus, moderately similar to NP_179889.1 ATP binding casein kinase kinase protein kinase protein serinethreonine kinase protein-tyrosine kinase (Arabidopsis thaliana) /REP_ORG=G. hirsutum	10.6381	10.4655	7.97011	8.00815	-2.56268	0		1593.66	1413.92	250.75	257.451	-5.9181	casein kinase ii catalytic subunit
GarAffx.24670.1.S1_s_at	AF286647.1	gb:AF286647.1 /DB_XREF=gi:9965896 /GEN=LP89 /TID=GarAffx.24670.1 /CNT=14 /FEA=FLmRNA /TIER=FL /STK=1 /NOTE=sequence(s) not in UniGene /DEF=Gossypium arboreum cinnamate-4-hydroxylase (LP89) mRNA, complete cds. /PROD=cinnamate-4-hydroxylase /FL=gb:AF286647.1 /REP_ORG=G. arboreum	12.3698	12.3289	10.0489	9.52711	-2.56137	0		5292.81	5144.92	1059.31	737.813	-5.80802	trans-cinnamate 4-hydroxylase
Ghi.1707.1.S1_x_at	DN759792	gb:DN759792 /DB_XREF=gi:84145550 /DB_XREF=G.hir-stem 2296 /TID=Ghi.1707.1 /CNT=2 /FEA=EST /TIER=ConsEnd /STK=0 /UG=Ghi.1707 /UG_TITLE=Transcribed locus /REP_ORG=G. hirsutum	9.65409	9.03537	6.80562	6.78085	-2.55149	0		805.695	524.707	111.866	109.961	-5.99749	#N/A
Gra.489.2.A1_at	CO124998	gb:CO124998 /DB_XREF=gi:48825089 /DB_XREF=GR__Eb08E03.r /CLONE=GR__Eb08E03 /TID=Gra.489.2 /CNT=3 /FEA=EST /TIER=ConsEnd /STK=1 /UG=Gra.489 /UG_TITLE=Transcribed locus, weakly similar to NP_187748.1 protein phosphatase 2C, putative PP2C, putative (Arabidopsis thaliana) /REP_ORG=G. raimondii	7.69714	7.88446	5.40058	5.08506	-2.54798	0		207.525	236.298	42.2412	33.9434	-5.82563	protein phosphatase 2c
GhiAffx.41917.1.S1_at	DW232754.1	gb:DW232754.1 dbest_id:34836920 /TID=GhiAffx.41917.1 /CNT=3 /FEA=EST /TIER=ConsEnd /STK=0 /NOTE=sequence(s) not in UniGene /REP_ORG=	5.86726	5.72105	3.45935	3.03987	-2.54454	0		58.3741	52.7483	10.9994	8.22417	-5.78053	#N/A
GhiAffx.40752.1.S1_s_at	DW499331.1	gb:DW499331.1 dbest_id:35103759 /TID=GhiAffx.40752.1 /CNT=2 /FEA=EST /TIER=ConsEnd /STK=0 /NOTE=sequence(s) not in UniGene /REP_ORG=	8.91553	9.08957	6.35628	6.57817	-2.53533	0		482.883	544.797	81.9278	95.5489	-5.7905	cdt1a (arabidopsis homolog of yeast cdt1 a) cyclin-dependent protein kinase protein binding
GraAffx.33844.1.A1_s_at	CO070653	gb:CO070653 /DB_XREF=gi:48740134 /DB_XREF=GR__Ea27M14.r /CLONE=GR__Ea27M14 /TID=GraAffx.33844.1 /CNT=1 /FEA=EST /TIER=ConsEnd /STK=1 /NOTE=sequence(s) not in UniGene /REP_ORG=G. raimondii	10.2102	10.1143	7.53795	7.72223	-2.53216	0		1184.59	1108.45	185.845	211.165	-5.77577	prephenate dehydratase
GraAffx.32086.1.S1_s_at	CO090746	gb:CO090746 /DB_XREF=gi:48789432 /DB_XREF=GR__Ea10O03.r /CLONE=GR__Ea10O03 /TID=GraAffx.32086.1 /CNT=3 /FEA=EST /TIER=ConsEnd /STK=1 /NOTE=sequence(s) not in UniGene /REP_ORG=G. raimondii	6.68984	6.74749	4.28654	4.10405	-2.52337	0		103.239	107.448	19.5153	17.1966	-5.73891	l-allo-threonine aldolase
Ghi.5011.1.A1_at	DT049450	gb:DT049450 /DB_XREF=gi:72274026 /DB_XREF=COT_DM_H04 /TID=Ghi.5011.1 /CNT=3 /FEA=EST /TIER=ConsEnd /STK=1 /UG=Ghi.5011 /UG_TITLE=Transcribed locus, moderately similar to NP_196112.1 transporter (Arabidopsis thaliana) /REP_ORG=G. hirsutum	7.52978	7.32393	5.00407	4.80446	-2.52259	0		184.795	160.222	32.0904	27.9439	-5.74699	#N/A
GarAffx.29310.2.S1_s_at	BE054959	gb:BE054959 /DB_XREF=gi:13243907 /DB_XREF=GA__Ea0002C24f /CLONE=GA__Ea0002C24f /TID=GarAffx.29310.2 /CNT=15 /FEA=EST /TIER=Stack /STK=7 /NOTE=sequence(s) not in UniGene /REP_ORG=G. arboreum	13.1747	13.4784	10.4321	11.197	-2.51203	0		9246.85	11413.2	1381.57	2347.67	-5.54003	alcohol dehydrogenase a
Ghi.2122.2.S1_s_at	DT460596	gb:DT460596 /DB_XREF=gi:73851576 /DB_XREF=GH_ON39I18.r /CLONE=GH_ON39I18 /TID=Ghi.2122.2 /CNT=3 /FEA=EST /TIER=ConsEnd /STK=0 /UG=Ghi.2122 /UG_TITLE=Transcribed locus, weakly similar to NP_201013.1 calmodulin binding (Arabidopsis thaliana) /REP_ORG=G. hirsutum	4.428	4.83754	2.13533	2.11263	-2.50879	0		21.5259	28.5919	4.39339	4.32478	-5.74867	#N/A
GhiAffx.23083.1.A1_s_at	DW228819.1	gb:DW228819.1 dbest_id:34832991 /TID=GhiAffx.23083.1 /CNT=4 /FEA=EST /TIER=ConsEnd /STK=1 /NOTE=sequence(s) not in UniGene /REP_ORG=	10.7405	10.5651	7.97396	8.33821	-2.49673	0		1710.83	1515.04	251.42	323.631	-5.60971	cytochrom p450-like protein
Ghi.8211.1.S1_s_at	AI731607	gb:AI731607 /DB_XREF=gi:5050459 /DB_XREF=BNLGHi10204 /TID=Ghi.8211.1 /CNT=8 /FEA=EST /TIER=ConsEnd /STK=0 /UG=Ghi.8211 /UG_TITLE=Transcribed locus, weakly similar to NP_180053.1 peroxidase (Arabidopsis thaliana) /REP_ORG=G. hirsutum	11.8211	12.1709	9.45845	9.54349	-2.49506	0		3618.39	4611.2	703.523	746.239	-5.67651	rna lariat debranching
Ghi.8175.1.S1_at	AI726353	gb:AI726353 /DB_XREF=gi:5045205 /DB_XREF=BNLGHi5647 /TID=Ghi.8175.1 /CNT=4 /FEA=EST /TIER=ConsEnd /STK=0 /UG=Ghi.8175 /UG_TITLE=Transcribed locus, weakly similar to XP_464659.1 putative cytochrome P450 (Oryza sativa (japonica cultivar-group)) /REP_ORG=G. hirsutum	9.75838	10.4872	7.78956	7.4717	-2.49215	0		866.094	1435.35	221.255	177.503	-5.77153	cytochrome p450
Ghi.73.1.S1_at	DR463146	gb:DR463146 /DB_XREF=gi:84174498 /DB_XREF=CM115D02 /TID=Ghi.73.1 /CNT=1 /FEA=EST /TIER=ConsEnd /STK=0 /UG=Ghi.73 /UG_TITLE=Transcribed locus /REP_ORG=G. hirsutum	5.6973	5.49717	3.0993	3.12085	-2.48716	0		51.8868	45.1662	8.57002	8.69901	-5.62006	#N/A
Ghi.1607.1.S1_s_at	DT048948	gb:DT048948 /DB_XREF=gi:72273028 /DB_XREF=COT_DG_H08 /TID=Ghi.1607.1 /CNT=25 /FEA=EST /TIER=Stack /STK=17 /UG=Ghi.1607 /UG_TITLE=Transcribed locus, moderately similar to NP_188576.1 CAD4 (CINNAMYL ALCOHOL DEHYDROGENASE 4); cinnamyl-alcohol dehydrogenase (Arabidopsis thaliana) /REP_ORG=G. hirsutum	7.25882	7.2741	5.06333	4.49547	-2.48705	0		153.152	154.783	33.4361	22.5566	-5.49955	cinnamyl alcohol dehydrogenase
Ghi.194.1.S1_at	DR461885	gb:DR461885 /DB_XREF=gi:84173237 /DB_XREF=CM102B06 /TID=Ghi.194.1 /CNT=1 /FEA=EST /TIER=ConsEnd /STK=0 /UG=Ghi.194 /UG_TITLE=Transcribed locus /REP_ORG=G. hirsutum	5.73824	5.99766	3.21005	3.56195	-2.48195	0		53.3804	63.8962	9.25382	11.8101	-5.56765	#N/A
Ghi.9728.1.S1_at	DT547464	gb:DT547464 /DB_XREF=gi:78327190 /DB_XREF=EST1058104 /TID=Ghi.9728.1 /CNT=20 /FEA=EST /TIER=ConsEnd /STK=0 /UG=Ghi.9728 /UG_TITLE=Transcribed locus, moderately similar to NP_196538.1 enzyme inhibitor pectinesterase (Arabidopsis thaliana) /REP_ORG=G. hirsutum	9.13947	9.43888	6.69089	6.92997	-2.47874	0		563.968	694.043	103.314	121.935	-5.58498	pectin methylesterase-like protein
GhiAffx.23426.1.S1_at	DW236043.1	gb:DW236043.1 dbest_id:34840209 /TID=GhiAffx.23426.1 /CNT=5 /FEA=EST /TIER=ConsEnd /STK=1 /NOTE=sequence(s) not in UniGene /REP_ORG=	7.70559	7.79519	5.7517	4.80567	-2.47171	0		208.744	222.119	53.8809	27.9672	-5.26417	#N/A
Ghi.6264.1.A1_s_at	CO493264	gb:CO493264 /DB_XREF=gi:54117755 /DB_XREF=G.h.fbr-sw02654 /TID=Ghi.6264.1 /CNT=2 /FEA=EST /TIER=ConsEnd /STK=0 /UG=Ghi.6264 /UG_TITLE=Transcribed locus, weakly similar to NP_566712.1 lipid binding (Arabidopsis thaliana) /REP_ORG=G. hirsutum	13.0571	12.9337	10.7202	10.3375	-2.46656	0		8522.67	7824.12	1686.91	1293.91	-5.48398	#N/A
Ghi.5319.1.A1_at	DT048018	gb:DT048018 /DB_XREF=gi:72271163 /DB_XREF=COT_CV_C09 /TID=Ghi.5319.1 /CNT=2 /FEA=EST /TIER=ConsEnd /STK=2 /UG=Ghi.5319 /UG_TITLE=Transcribed locus /REP_ORG=G. hirsutum	5.95694	5.02609	2.60163	3.46002	-2.46069	0		62.1179	32.584	6.0697	11.0045	-5.54649	#N/A
Ghi.5340.1.A1_s_at	DT048139	gb:DT048139 /DB_XREF=gi:72271399 /DB_XREF=COT_CW_H10 /TID=Ghi.5340.1 /CNT=1 /FEA=EST /TIER=ConsEnd /STK=1 /UG=Ghi.5340 /UG_TITLE=Transcribed locus, weakly similar to NP_191528.1 calmodulin binding (Arabidopsis thaliana) /REP_ORG=G. hirsutum	10.2113	10.2263	7.85183	7.66498	-2.46039	0		1185.54	1197.88	231.013	202.949	-5.49222	#N/A
GhiAffx.5509.1.S1_at	DW226153.1	gb:DW226153.1 dbest_id:34830325 /TID=GhiAffx.5509.1 /CNT=7 /FEA=EST /TIER=ConsEnd /STK=1 /NOTE=sequence(s) not in UniGene /REP_ORG=	11.6955	11.7023	9.06851	9.41193	-2.45869	0		3316.59	3332.34	536.899	681.196	-5.45847	ccch-type zinc finger protein
Ghi.2177.1.S1_s_at	DT557932	gb:DT557932 /DB_XREF=gi:78337658 /DB_XREF=EST1068572 /TID=Ghi.2177.1 /CNT=49 /FEA=EST /TIER=ConsEnd /STK=0 /UG=Ghi.2177 /UG_TITLE=Transcribed locus, weakly similar to NP_195634.1 unknown protein (Arabidopsis thaliana) /REP_ORG=G. hirsutum	9.58916	9.81667	7.53712	6.97603	-2.44634	0		770.238	901.802	185.737	125.891	-5.36549	leucoanthocyanidin reductase
GhiAffx.37365.1.A1_at	AI728989	gb:AI728989 /DB_XREF=gi:5047841 /DB_XREF=BNLGHi12302 /TID=GhiAffx.37365.1 /CNT=5 /FEA=EST /TIER=ConsEnd /STK=0 /NOTE=sequence(s) not in UniGene /REP_ORG=G. hirsutum	6.63023	7.10469	4.2434	4.6023	-2.44461	0		99.0602	137.633	18.9404	24.2902	-5.47513	reversibly glycosylated polypeptide
Ghi.8492.1.S1_s_at	CD486671	gb:CD486671 /DB_XREF=gi:31407636 /DB_XREF=CRH5.2C10 /CLONE=CRH5.2C10 /TID=Ghi.8492.1 /CNT=23 /FEA=EST /TIER=ConsEnd /STK=0 /UG=Ghi.8492 /UG_TITLE=Transcribed locus, moderately similar to NP_196703.1 unknown protein (Arabidopsis thaliana) /REP_ORG=G. hirsutum	11.0995	10.8364	8.57058	8.47816	-2.44357	0		2194.2	1828.46	380.191	356.6	-5.45969	protein
Ghi.9831.1.S1_at	DT049919	gb:DT049919 /DB_XREF=gi:72274983 /DB_XREF=COT_DS_H01 /TID=Ghi.9831.1 /CNT=26 /FEA=EST /TIER=ConsEnd /STK=1 /UG=Ghi.9831 /UG_TITLE=Transcribed locus, weakly similar to NP_200781.1 protein binding (Arabidopsis thaliana) /REP_ORG=G. hirsutum	10.3201	10.3251	7.98561	7.77271	-2.44341	0		1278.34	1282.8	253.459	218.685	-5.42451	protein
Ghi.7319.2.S1_at	DT046472	gb:DT046472 /DB_XREF=gi:72267852 /DB_XREF=COT_AB_C06 /TID=Ghi.7319.2 /CNT=2 /FEA=EST /TIER=ConsEnd /STK=1 /UG=Ghi.7319 /UG_TITLE=Transcribed locus, weakly similar to XP_483309.1 putative aminoacylase (Oryza sativa (japonica cultivar-group)) /REP_ORG=G. hirsutum	8.28135	7.90095	5.54706	5.74958	-2.44284	0		311.125	239.014	46.7552	53.8016	-5.47093	#N/A
GhiAffx.63632.1.S1_at	DW243012.1	gb:DW243012.1 dbest_id:34847178 /TID=GhiAffx.63632.1 /CNT=5 /FEA=EST /TIER=ConsEnd /STK=0 /NOTE=sequence(s) not in UniGene /REP_ORG=	5.17073	4.87846	2.53897	2.6278	-2.44121	0		36.02	29.4146	5.81175	6.18085	-5.45625	gras family transcription factor
Ghi.6983.2.A1_at	DT468489	gb:DT468489 /DB_XREF=gi:73865751 /DB_XREF=GH_CHX21P05.r /CLONE=GH_CHX21P05 /TID=Ghi.6983.2 /CNT=2 /FEA=EST /TIER=ConsEnd /STK=1 /UG=Ghi.6983 /UG_TITLE=Transcribed locus, weakly similar to NP_849630.3 protein prenyltransferase (Arabidopsis thaliana) /REP_ORG=G. hirsutum	6.93816	6.94909	4.4551	4.56224	-2.43495	0		122.63	123.562	21.9341	23.625	-5.40378	#N/A
GhiAffx.16191.1.S1_at	DW507100.1	gb:DW507100.1 dbest_id:35112883 /TID=GhiAffx.16191.1 /CNT=13 /FEA=EST /TIER=ConsEnd /STK=0 /NOTE=sequence(s) not in UniGene /REP_ORG=	5.50337	5.5548	3.41676	2.77684	-2.43228	0		45.3606	47.0069	10.6794	6.85349	-5.26823	#N/A
Gra.2751.1.S1_s_at	CO092060	gb:CO092060 /DB_XREF=gi:48790746 /DB_XREF=GR__Ea12O03.f /CLONE=GR__Ea12O03 /TID=Gra.2751.1 /CNT=5 /FEA=EST /TIER=ConsEnd /STK=1 /UG=Gra.2751 /UG_TITLE=Transcribed locus, strongly similar to NP_564405.1 zinc finger protein, putative (Arabidopsis thaliana) /REP_ORG=G. raimondii	7.15916	7.02746	4.54065	4.79719	-2.42439	0		142.93	130.459	23.2741	27.8035	-5.35244	#N/A
GhiAffx.46693.1.S1_at	DW500965.1	gb:DW500965.1 dbest_id:35105393 /TID=GhiAffx.46693.1 /CNT=4 /FEA=EST /TIER=ConsEnd /STK=0 /NOTE=sequence(s) not in UniGene /REP_ORG=	7.04762	6.68248	4.34833	4.55657	-2.4126	0		132.296	102.714	20.3693	23.5323	-5.35309	#N/A
Ghi.9184.1.S1_s_at	DT465338	gb:DT465338 /DB_XREF=gi:73862599 /DB_XREF=GH_CHX17D04.f /CLONE=GH_CHX17D04 /TID=Ghi.9184.1 /CNT=3 /FEA=EST /TIER=ConsEnd /STK=0 /UG=Ghi.9184 /UG_TITLE=Transcribed locus, weakly similar to NP_198915.1 carboxylic ester hydrolase hydrolase, acting on ester bonds lipase (Arabidopsis thaliana) /REP_ORG=G. hirsutum	7.29341	7.10984	4.62282	4.9612	-2.40961	0		156.868	138.126	24.6382	31.1509	-5.28767	#N/A
Ghi.5444.1.S1_at	DT047725	gb:DT047725 /DB_XREF=gi:72270581 /DB_XREF=COT_CR_E08 /TID=Ghi.5444.1 /CNT=3 /FEA=EST /TIER=ConsEnd /STK=0 /UG=Ghi.5444 /UG_TITLE=Transcribed locus, weakly similar to NP_182192.1 unknown protein (Arabidopsis thaliana) /REP_ORG=G. hirsutum	9.83183	9.925	7.57132	7.38022	-2.40264	0		911.328	972.123	190.193	166.597	-5.27889	#N/A
GhiAffx.43551.1.S1_x_at	DW513914.1	gb:DW513914.1 dbest_id:35119697 /TID=GhiAffx.43551.1 /CNT=2 /FEA=EST /TIER=ConsEnd /STK=1 /NOTE=sequence(s) not in UniGene /REP_ORG=	5.85675	5.2354	3.17722	3.11472	-2.4001	0		57.9504	37.6714	9.04559	8.66211	-5.40001	#N/A
GhiAffx.51984.1.S1_at	DW517154.1	gb:DW517154.1 dbest_id:35122937 /TID=GhiAffx.51984.1 /CNT=3 /FEA=EST /TIER=ConsEnd /STK=0 /NOTE=sequence(s) not in UniGene /REP_ORG=	5.75773	6.49088	3.73449	3.71852	-2.3978	0		54.1066	89.9395	13.3105	13.1639	-5.44095	#N/A
GhiAffx.28945.1.S1_s_at	DW492272.1	gb:DW492272.1 dbest_id:35096700 /TID=GhiAffx.28945.1 /CNT=5 /FEA=EST /TIER=ConsEnd /STK=0 /NOTE=sequence(s) not in UniGene /REP_ORG=	7.15764	7.96484	5.11944	5.22298	-2.39003	0		142.779	249.836	34.7619	37.3486	-5.44462	lysosomal alpha-
GraAffx.29248.1.A1_s_at	CO108141	gb:CO108141 /DB_XREF=gi:48806827 /DB_XREF=GR__Eb0039L20.r /CLONE=GR__Eb0039L20 /TID=GraAffx.29248.1 /CNT=4 /FEA=EST /TIER=ConsEnd /STK=1 /NOTE=sequence(s) not in UniGene /REP_ORG=G. raimondii	5.88161	6.15113	4.01654	3.24085	-2.38768	0		58.9576	71.0681	16.1844	9.45349	-5.07162	nad dependent epimerase
Ghi.8051.1.A1_x_at	D88417.1	gb:D88417.1 /DB_XREF=gi:2244739 /TID=Ghi.8051.1 /CNT=2 /FEA=mRNA /TIER=ConsEnd /STK=0 /UG=Ghi.8051 /UG_TITLE=Endo-1,4-beta-glucanase, clone CF996 /DEF=Cotton mRNA for endo-1,4-beta-glucanase, clone CF996, partial cds. /REP_ORG=G. hirsutum	6.0455	5.23303	2.97826	3.54758	-2.37634	0		66.0507	37.6095	7.88036	11.6931	-5.29597	endo-beta- -glucanase
Ghi.1278.1.S1_at	DN802499	gb:DN802499 /DB_XREF=gi:84153144 /DB_XREF=G.hir-15-20 DAA bolls irrigated 702 /TID=Ghi.1278.1 /CNT=1 /FEA=EST /TIER=ConsEnd /STK=0 /UG=Ghi.1278 /UG_TITLE=Transcribed locus /REP_ORG=G. hirsutum	4.29467	4.07303	1.82305	1.80997	-2.36734	0		19.6257	16.8308	3.53829	3.50634	-5.17508	#N/A
GraAffx.6067.1.S1_s_at	CO124199	gb:CO124199 /DB_XREF=gi:48822886 /DB_XREF=GR__Eb06P09.f /CLONE=GR__Eb06P09 /TID=GraAffx.6067.1 /CNT=2 /FEA=EST /TIER=ConsEnd /STK=0 /NOTE=sequence(s) not in UniGene /REP_ORG=G. raimondii	7.26972	7.64483	5.08709	5.09406	-2.3667	0		154.314	200.135	33.9913	34.1557	-5.20123	ap2
Ghi.8622.1.S1_s_at	DN780838	gb:DN780838 /DB_XREF=gi:84149538 /DB_XREF=G.hir-Cotyledon 1366 /TID=Ghi.8622.1 /CNT=6 /FEA=EST /TIER=ConsEnd /STK=0 /UG=Ghi.8622 /UG_TITLE=Transcribed locus, weakly similar to NP_566194.1 unknown protein (Arabidopsis thaliana) /REP_ORG=G. hirsutum	8.94474	8.89472	6.65667	6.45475	-2.36402	0		492.76	475.969	100.892	87.7148	-5.13622	#N/A
GhiAffx.3814.1.S1_at	DW231001.1	gb:DW231001.1 dbest_id:34835173 /TID=GhiAffx.3814.1 /CNT=2 /FEA=EST /TIER=ConsEnd /STK=1 /NOTE=sequence(s) not in UniGene /REP_ORG=	8.91396	8.9577	6.51095	6.63764	-2.36153	0		482.357	497.205	91.1992	99.5703	-5.13479	protein
GhiAffx.13394.2.S1_x_at	DW498413.1	gb:DW498413.1 dbest_id:35102841 /TID=GhiAffx.13394.2 /CNT=2 /FEA=EST /TIER=ConsEnd /STK=1 /NOTE=sequence(s) not in UniGene /REP_ORG=	4.48526	4.84306	2.31662	2.2905	-2.3606	0		22.3974	28.7016	4.98165	4.89226	-5.17516	#N/A
Ghi.5943.1.A1_at	CO498089	gb:CO498089 /DB_XREF=gi:54122580 /DB_XREF=G.h.fbr-sw07479 /TID=Ghi.5943.1 /CNT=4 /FEA=EST /TIER=ConsEnd /STK=0 /UG=Ghi.5943 /UG_TITLE=Transcribed locus, weakly similar to NP_179942.1 catalytic hydrolase, acting on ester bonds (Arabidopsis thaliana) /REP_ORG=G. hirsutum	5.48295	5.30415	3.06223	3.0354	-2.34473	0		44.7231	39.51	8.35262	8.19872	-5.0892	alpha beta
Ghi.582.1.S1_x_at	DR457428	gb:DR457428 /DB_XREF=gi:84168780 /DB_XREF=CM055B07 /TID=Ghi.582.1 /CNT=1 /FEA=EST /TIER=ConsEnd /STK=0 /UG=Ghi.582 /UG_TITLE=Transcribed locus /REP_ORG=G. hirsutum	7.06761	6.91408	4.38815	4.9047	-2.34442	0		134.142	120.6	20.9394	29.9545	-5.00534	rop guanine nucleotide exchange
Ghi.451.1.S1_s_at	DR459450	gb:DR459450 /DB_XREF=gi:84170802 /DB_XREF=CM076D09 /TID=Ghi.451.1 /CNT=1 /FEA=EST /TIER=ConsEnd /STK=0 /UG=Ghi.451 /UG_TITLE=Transcribed locus, moderately similar to NP_001031733.1 unknown protein (Arabidopsis thaliana) /REP_ORG=G. hirsutum	6.18961	6.45375	4.17119	3.78868	-2.34174	0		72.9892	87.6542	18.0158	13.82	-5.04599	#N/A
GhiAffx.7865.1.S1_at	DW503266.1	gb:DW503266.1 dbest_id:35107694 /TID=GhiAffx.7865.1 /CNT=5 /FEA=EST /TIER=ConsEnd /STK=1 /NOTE=sequence(s) not in UniGene /REP_ORG=	5.94519	5.77683	3.58167	3.47189	-2.33423	0		61.6143	54.8275	11.9727	11.0954	-5.04776	ap2 transcription factor
Ghi.6680.1.A1_at	CA993710	gb:CA993710 /DB_XREF=gi:31073431 /DB_XREF=pAR09G06 /TID=Ghi.6680.1 /CNT=1 /FEA=EST /TIER=ConsEnd /STK=0 /UG=Ghi.6680 /UG_TITLE=Transcribed locus /REP_ORG=G. hirsutum	5.63679	4.8987	2.60608	3.26523	-2.33209	0		49.7556	29.8301	6.08847	9.61464	-5.06815	#N/A
Ghi.806.1.S1_at	DN758433	gb:DN758433 /DB_XREF=gi:84144191 /DB_XREF=G.hir-stem 937 /TID=Ghi.806.1 /CNT=3 /FEA=EST /TIER=ConsEnd /STK=0 /UG=Ghi.806 /UG_TITLE=Transcribed locus, moderately similar to NP_195300.1 unknown protein (Arabidopsis thaliana) /REP_ORG=G. hirsutum	9.57967	9.7386	7.46621	7.20387	-2.3241	0		765.19	854.299	176.829	147.428	-4.99446	#N/A
Ghi.2428.1.S1_s_at	DT545201	gb:DT545201 /DB_XREF=gi:78324927 /DB_XREF=EST1055841 /TID=Ghi.2428.1 /CNT=6 /FEA=EST /TIER=ConsEnd /STK=0 /UG=Ghi.2428 /UG_TITLE=Transcribed locus, moderately similar to NP_172751.1 AN11; nucleotide binding (Arabidopsis thaliana) /REP_ORG=G. hirsutum	6.54331	7.00616	4.54727	4.36193	-2.32013	0		93.268	128.548	23.3811	20.5623	-5.04776	protein
GhiAffx.11323.1.S1_at	DT571652	gb:DT571652 /DB_XREF=gi:78351378 /DB_XREF=EST1082292 /TID=GhiAffx.11323.1 /CNT=2 /FEA=EST /TIER=ConsEnd /STK=0 /NOTE=sequence(s) not in UniGene /REP_ORG=G. hirsutum	5.27316	6.15945	3.16382	3.63889	-2.31495	0		38.6704	71.4792	8.96202	12.457	-5.1426	#N/A
Ghi.1844.1.S1_s_at	DV850076	gb:DV850076 /DB_XREF=gi:82756514 /DB_XREF=GH_LSL27G10.f /CLONE=GH_LSL27G10 /TID=Ghi.1844.1 /CNT=2 /FEA=EST /TIER=ConsEnd /STK=0 /UG=Ghi.1844 /UG_TITLE=Transcribed locus, strongly similar to NP_564289.1 unknown protein (Arabidopsis thaliana) /REP_ORG=G. hirsutum	10.6612	10.6752	8.42242	8.28478	-2.31458	0		1619.33	1635.14	343.085	311.866	-4.96902	protein
Ghi.807.1.S1_s_at	DT465871	gb:DT465871 /DB_XREF=gi:73863132 /DB_XREF=GH_CHX18B03.r /CLONE=GH_CHX18B03 /TID=Ghi.807.1 /CNT=17 /FEA=EST /TIER=ConsEnd /STK=3 /UG=Ghi.807 /UG_TITLE=Transcribed locus, weakly similar to NP_174094.1 ZAT10; nucleic acid binding transcription factor zinc ion binding (Arabidopsis thaliana) /REP_ORG=G. hirsutum	7.90687	7.65669	5.34589	5.60032	-2.30868	0		239.997	201.788	40.6698	48.5136	-4.95367	#N/A
Ghi.10522.1.S1_at	DN758750	gb:DN758750 /DB_XREF=gi:84144508 /DB_XREF=G.hir-stem 1254 /TID=Ghi.10522.1 /CNT=17 /FEA=EST /TIER=ConsEnd /STK=0 /UG=Ghi.10522 /UG_TITLE=Transcribed locus, weakly similar to NP_567290.1 unknown protein (Arabidopsis thaliana) /REP_ORG=G. hirsutum	4.52741	5.02494	2.68301	2.26382	-2.30276	0		23.0614	32.558	6.42194	4.80263	-4.95514	#N/A
Ghi.1201.1.A1_s_at	DT051421	gb:DT051421 /DB_XREF=gi:72278187 /DB_XREF=COT_EL_H08 /TID=Ghi.1201.1 /CNT=7 /FEA=EST /TIER=ConsEnd /STK=2 /UG=Ghi.1201 /UG_TITLE=Transcribed locus /REP_ORG=G. hirsutum	12.7372	12.5878	10.3992	10.3264	-2.29968	0		6827.77	6156.01	1350.41	1284	-4.92853	#N/A
GhiAffx.61579.1.S1_at	DW510158.1	gb:DW510158.1 dbest_id:35115941 /TID=GhiAffx.61579.1 /CNT=3 /FEA=EST /TIER=ConsEnd /STK=0 /NOTE=sequence(s) not in UniGene /REP_ORG=	5.91693	5.74	3.56853	3.4972	-2.2956	0		60.419	53.4458	11.8641	11.2918	-4.91733	glutathione s-transferase
Ghi.5701.1.A1_at	DT046689	gb:DT046689 /DB_XREF=gi:72268288 /DB_XREF=COT_CB_C09 /TID=Ghi.5701.1 /CNT=1 /FEA=EST /TIER=ConsEnd /STK=1 /UG=Ghi.5701 /UG_TITLE=Transcribed locus, weakly similar to XP_467864.1 putative UDP-glycosyltransferase 85A8 (Oryza sativa (japonica cultivar-group)) /REP_ORG=G. hirsutum	8.91342	8.41155	6.43455	6.31512	-2.28765	0		482.176	340.509	86.4955	79.6232	-4.95239	glycosyltransferase [Lycium barbarum]
GraAffx.28130.1.S1_s_at	CO087430	gb:CO087430 /DB_XREF=gi:48778064 /DB_XREF=GR__Ea05O07.f /CLONE=GR__Ea05O07 /TID=GraAffx.28130.1 /CNT=2 /FEA=EST /TIER=ConsEnd /STK=0 /NOTE=sequence(s) not in UniGene /REP_ORG=G. raimondii	4.80649	5.1205	2.65891	2.73195	-2.26806	0		27.9832	34.7875	6.31555	6.64354	-4.84376	protein phosphatase
Ghi.10341.2.A1_x_at	DT468553	gb:DT468553 /DB_XREF=gi:73865815 /DB_XREF=GH_CHX22A20.r /CLONE=GH_CHX22A20 /TID=Ghi.10341.2 /CNT=2 /FEA=EST /TIER=ConsEnd /STK=0 /UG=Ghi.10341 /UG_TITLE=Transcribed locus, moderately similar to NP_201433.1 transcription factor (Arabidopsis thaliana) /REP_ORG=G. hirsutum	4.95453	4.59085	2.5656	2.4505	-2.26464	0		31.0071	24.0981	5.92	5.46604	-4.83972	gata zinc finger family protein
Ghi.6161.2.A1_x_at	CO497700	gb:CO497700 /DB_XREF=gi:54122191 /DB_XREF=G.h.fbr-sw07090 /TID=Ghi.6161.2 /CNT=1 /FEA=EST /TIER=ConsEnd /STK=0 /UG=Ghi.6161 /UG_TITLE=Transcribed locus /REP_ORG=G. hirsutum	5.53164	4.65364	2.87204	2.79024	-2.26151	0		46.2584	25.1701	7.32099	6.91743	-5.01661	#N/A
Ghi.10461.1.S1_at	DT467356	gb:DT467356 /DB_XREF=gi:73864617 /DB_XREF=GH_CHX20E15.f /CLONE=GH_CHX20E15 /TID=Ghi.10461.1 /CNT=7 /FEA=EST /TIER=ConsEnd /STK=0 /UG=Ghi.10461 /UG_TITLE=Transcribed locus, moderately similar to NP_201191.1 UVR8 (UVB-RESISTANCE 8) (Arabidopsis thaliana) /REP_ORG=G. hirsutum	9.90114	10.1161	7.89522	7.60154	-2.26025	0		956.178	1109.84	238.066	194.22	-4.77928	uvb-resistance protein
GhiAffx.6315.1.S1_at	DW499193.1	gb:DW499193.1 dbest_id:35103621 /TID=GhiAffx.6315.1 /CNT=2 /FEA=EST /TIER=ConsEnd /STK=1 /NOTE=sequence(s) not in UniGene /REP_ORG=	5.23419	5.02566	2.82435	2.92089	-2.2573	0		37.6399	32.5742	7.08295	7.57315	-4.79077	leucine-rich repeat containing
Ghi.4377.1.A1_at	DT054067	gb:DT054067 /DB_XREF=gi:72283597 /DB_XREF=COT_FY_D02 /TID=Ghi.4377.1 /CNT=46 /FEA=FLmRNA /TIER=Stack /STK=21 /UG=Ghi.4377 /UG_TITLE=Gossypium hirsutum partial mRNA for hypothetical protein (f14 gene) /FL=gb:AY346330.1 /REP_ORG=G. hirsutum	11.6431	11.6204	9.32488	9.42996	-2.25434	0		3198.29	3148.49	641.312	689.763	-4.76816	glycosyl transferase
Ghi.455.1.S1_at	DR459416	gb:DR459416 /DB_XREF=gi:84170768 /DB_XREF=CM076A11 /TID=Ghi.455.1 /CNT=1 /FEA=EST /TIER=ConsEnd /STK=0 /UG=Ghi.455 /UG_TITLE=Transcribed locus /REP_ORG=G. hirsutum	8.88703	8.66908	6.80796	6.24796	-2.25009	0		473.436	407.056	112.047	76.0018	-4.68225	#N/A
GhiAffx.12901.1.S1_at	DT463795	gb:DT463795 /DB_XREF=gi:73861056 /DB_XREF=GH_CHX14C14.r /CLONE=GH_CHX14C14 /TID=GhiAffx.12901.1 /CNT=2 /FEA=EST /TIER=ConsEnd /STK=1 /NOTE=sequence(s) not in UniGene /REP_ORG=G. hirsutum	4.66383	4.40852	2.29617	2.28523	-2.24548	0		25.3486	21.2372	4.91152	4.87442	-4.76048	#N/A
Ghi.7517.1.S1_s_at	AI729716	gb:AI729716 /DB_XREF=gi:5048568 /DB_XREF=BNLGHi14012 /TID=Ghi.7517.1 /CNT=4 /FEA=EST /TIER=ConsEnd /STK=0 /UG=Ghi.7517 /UG_TITLE=Transcribed locus, weakly similar to NP_973831.1 transporter (Arabidopsis thaliana) /REP_ORG=G. hirsutum	10.3064	10.3646	8.0251	8.15603	-2.24493	0		1266.28	1318.42	260.493	285.24	-4.73621	sec14 cytosolic factor family protein phosphoglyceride transfer family protein
GhiAffx.30787.1.S1_at	DW236520.1	gb:DW236520.1 dbest_id:34840686 /TID=GhiAffx.30787.1 /CNT=3 /FEA=EST /TIER=ConsEnd /STK=0 /NOTE=sequence(s) not in UniGene /REP_ORG=	6.43715	6.66589	4.42134	4.19223	-2.24473	0		86.651	101.539	21.4267	18.2805	-4.73945	atp binding
Gra.2189.3.S1_s_at	CO122771	gb:CO122771 /DB_XREF=gi:48821458 /DB_XREF=GR__Eb04J04.f /CLONE=GR__Eb04J04 /TID=Gra.2189.3 /CNT=4 /FEA=EST /TIER=ConsEnd /STK=0 /UG=Gra.2189 /UG_TITLE=Transcribed locus, moderately similar to NP_181012.1 protein kinase PINOID (PID) (Arabidopsis thaliana) /REP_ORG=G. raimondii	5.74533	6.42594	4.0337	3.64826	-2.24466	0		53.6435	85.9808	16.3781	12.5382	-4.82857	pid kinase
Ghi.7248.3.S1_at	AW186821	gb:AW186821 /DB_XREF=gi:6461257 /DB_XREF=BNLGHi5417 /TID=Ghi.7248.3 /CNT=1 /FEA=EST /TIER=ConsEnd /STK=0 /UG=Ghi.7248 /UG_TITLE=Transcribed locus /REP_ORG=G. hirsutum	6.143	5.8151	3.97837	3.49552	-2.24211	0		70.6688	56.3013	15.7619	11.2786	-4.69555	#N/A
Ghi.9130.1.A1_s_at	DT462367	gb:DT462367 /DB_XREF=gi:73859628 /DB_XREF=GH_CHX11H03.x /CLONE=GH_CHX11H03 /TID=Ghi.9130.1 /CNT=4 /FEA=EST /TIER=ConsEnd /STK=0 /UG=Ghi.9130 /UG_TITLE=Transcribed locus /REP_ORG=G. hirsutum	4.25133	4.86211	2.34296	2.30024	-2.23512	0		19.0448	29.0831	5.07344	4.92539	-4.81336	#N/A
GhiAffx.53462.1.A1_at	DW228746.1	gb:DW228746.1 dbest_id:34832918 /TID=GhiAffx.53462.1 /CNT=2 /FEA=EST /TIER=ConsEnd /STK=2 /NOTE=sequence(s) not in UniGene /REP_ORG=	7.26357	7.01863	4.93568	4.87706	-2.23472	0		153.657	129.663	30.6047	29.3861	-4.72272	#N/A
GhiAffx.1123.1.S1_s_at	DW508998.1	gb:DW508998.1 dbest_id:35114781 /TID=GhiAffx.1123.1 /CNT=13 /FEA=EST /TIER=ConsEnd /STK=0 /NOTE=sequence(s) not in UniGene /REP_ORG=	10.9665	10.9334	8.65964	8.77262	-2.23378	0		2000.94	1955.56	404.4	437.344	-4.70037	at3g06050 f24f17_3
Ghi.2036.1.S1_s_at	DQ088818.1	gb:DQ088818.1 /DB_XREF=gi:74229676 /TID=Ghi.2036.1 /CNT=8 /FEA=FLmRNA /TIER=FL /STK=0 /UG=Ghi.2036 /DEF=Gossypium hirsutum cytoplasmic CuZnSOD mRNA, complete cds. /PROD=cytoplasmic CuZnSOD /FL=gb:DQ088818.1 /REP_ORG=G. hirsutum	13.644	13.7094	11.1401	11.7512	-2.23108	0		12801.5	13394.9	2256.84	3447.13	-4.59266	cu zn superoxide dismutase
Gra.765.1.A1_at	CO083191	gb:CO083191 /DB_XREF=gi:48752672 /DB_XREF=GR__Ea48C13.r /CLONE=GR__Ea48C13 /TID=Gra.765.1 /CNT=1 /FEA=EST /TIER=ConsEnd /STK=1 /UG=Gra.765 /UG_TITLE=Transcribed locus, moderately similar to NP_188565.1 expressed protein (Arabidopsis thaliana) /REP_ORG=G. raimondii	4.21344	4.73259	2.52447	1.96213	-2.22972	0		18.5512	26.586	5.75361	3.89636	-4.67743	predicted protein [Populus trichocarpa]
Ghi.9132.1.S1_at	DT461959	gb:DT461959 /DB_XREF=gi:73859220 /DB_XREF=GH_CHX06H02.x /CLONE=GH_CHX06H02 /TID=Ghi.9132.1 /CNT=5 /FEA=EST /TIER=ConsEnd /STK=0 /UG=Ghi.9132 /UG_TITLE=Transcribed locus, weakly similar to NP_671784.2 N-acetyltransferase (Arabidopsis thaliana) /REP_ORG=G. hirsutum	7.36286	7.32767	5.15305	5.07992	-2.22879	0	rib	164.605	160.639	35.5813	33.8227	-4.68623	ribosomal-protein-alanine acetyltransferase
Ghi.1176.1.S1_at	DN804041	gb:DN804041 /DB_XREF=gi:84154686 /DB_XREF=G.hir-8-10 DAA bolls drought stressed917 /TID=Ghi.1176.1 /CNT=1 /FEA=EST /TIER=ConsEnd /STK=0 /UG=Ghi.1176 /UG_TITLE=Transcribed locus /REP_ORG=G. hirsutum	11.0996	10.8868	8.72241	8.80827	-2.22786	0		2194.37	1893.46	422.385	448.284	-4.69505	#N/A
GhiAffx.5109.1.S1_at	DW491726.1	gb:DW491726.1 dbest_id:35096154 /TID=GhiAffx.5109.1 /CNT=6 /FEA=EST /TIER=ConsEnd /STK=0 /NOTE=sequence(s) not in UniGene /REP_ORG=	6.3252	6.77865	4.4323	4.21693	-2.22731	0		80.1819	109.794	21.5902	18.5961	-4.72738	pif3 (phytochrome interacting factor 3) dna binding protein binding transcription factor transcription regulator
Ghi.1078.1.S1_at	DN818044	gb:DN818044 /DB_XREF=gi:84156818 /DB_XREF=G.hir-seedling 1244 /TID=Ghi.1078.1 /CNT=1 /FEA=EST /TIER=ConsEnd /STK=0 /UG=Ghi.1078 /UG_TITLE=Transcribed locus /REP_ORG=G. hirsutum	7.34411	7.03044	4.92625	4.99547	-2.22642	0		162.479	130.73	30.4052	31.8996	-4.70603	#N/A
Ghi.10059.1.A1_s_at	DR462402	gb:DR462402 /DB_XREF=gi:84173754 /DB_XREF=CM107E10 /TID=Ghi.10059.1 /CNT=1 /FEA=EST /TIER=ConsEnd /STK=0 /UG=Ghi.10059 /UG_TITLE=Transcribed locus, moderately similar to NP_564297.1 unknown protein (Arabidopsis thaliana) /REP_ORG=G. hirsutum	7.33106	7.07709	4.88844	5.07395	-2.22288	0		161.016	135.026	29.6188	33.683	-4.67667	#N/A
Ghi.5104.2.S1_at	DT049087	gb:DT049087 /DB_XREF=gi:72273304 /DB_XREF=COT_DI_F09 /TID=Ghi.5104.2 /CNT=1 /FEA=EST /TIER=ConsEnd /STK=1 /UG=Ghi.5104 /UG_TITLE=Transcribed locus, moderately similar to XP_479288.1 unknown protein (Oryza sativa (japonica cultivar-group)) /REP_ORG=G. hirsutum	7.67833	7.50514	5.4043	5.33769	-2.22074	0		204.837	181.665	42.3504	40.4394	-4.66847	nadh ubiquinone oxidoreductase b14 subunit
Ghi.9082.2.A1_s_at	DR462709	gb:DR462709 /DB_XREF=gi:84174061 /DB_XREF=CM110G07 /TID=Ghi.9082.2 /CNT=3 /FEA=EST /TIER=ConsEnd /STK=0 /UG=Ghi.9082 /UG_TITLE=Transcribed locus, weakly similar to NP_175385.1 ICK5 (Arabidopsis thaliana) /REP_ORG=G. hirsutum	10.7558	10.7734	8.31343	8.77755	-2.21914	0		1729.15	1750.33	318.121	438.839	-4.59665	kip-related cyclin-dependent kinase inhibitor 7
GhiAffx.17172.1.A1_at	DW518266.1	gb:DW518266.1 dbest_id:35124049 /TID=GhiAffx.17172.1 /CNT=3 /FEA=EST /TIER=ConsEnd /STK=1 /NOTE=sequence(s) not in UniGene /REP_ORG=	5.87968	5.62721	3.72634	3.359	-2.21078	0		58.8791	49.4263	13.2355	10.2603	-4.60958	protein
Ghi.5042.1.A1_s_at	DT047910	gb:DT047910 /DB_XREF=gi:72270948 /DB_XREF=COT_CT_H08 /TID=Ghi.5042.1 /CNT=3 /FEA=EST /TIER=ConsEnd /STK=1 /UG=Ghi.5042 /UG_TITLE=Transcribed locus, weakly similar to NP_201262.1 XYL4; hydrolase, hydrolyzing O-glycosyl compounds (Arabidopsis thaliana) /REP_ORG=G. hirsutum	11.2284	11.2573	9.10723	8.95837	-2.21007	0		2399.29	2447.92	551.506	497.435	-4.62104	beta-xylosidase alpha-l-arabinosidase
GraAffx.16697.1.S1_at	CO121166	gb:CO121166 /DB_XREF=gi:48819853 /DB_XREF=GR__Eb02D17.f /CLONE=GR__Eb02D17 /TID=GraAffx.16697.1 /CNT=1 /FEA=EST /TIER=ConsEnd /STK=0 /NOTE=sequence(s) not in UniGene /REP_ORG=G. raimondii	7.92401	8.03646	5.54916	5.9995	-2.20591	0		242.865	262.552	46.8233	63.9778	-4.56148	rab gtpase activator
GhiAffx.13411.1.S1_at	DT457549	gb:DT457549 /DB_XREF=gi:73848529 /DB_XREF=GH_ON34L14.f /CLONE=GH_ON34L14 /TID=GhiAffx.13411.1 /CNT=2 /FEA=EST /TIER=ConsEnd /STK=1 /NOTE=sequence(s) not in UniGene /REP_ORG=G. hirsutum	5.08609	4.49911	2.60064	2.58508	-2.19974	0		33.9676	22.6135	6.06556	6.00049	-4.68928	#N/A
GhiAffx.44477.1.S1_at	DW518732.1	gb:DW518732.1 dbest_id:35124515 /TID=GhiAffx.44477.1 /CNT=6 /FEA=EST /TIER=ConsEnd /STK=0 /NOTE=sequence(s) not in UniGene /REP_ORG=	5.63891	5.5562	3.41523	3.38175	-2.19907	0		49.8288	47.0527	10.6681	10.4234	-4.5934	hydroxyethylthiazole kinase
Ghi.4837.1.S1_x_at	DN758497	gb:DN758497 /DB_XREF=gi:84144255 /DB_XREF=G.hir-stem 1001 /TID=Ghi.4837.1 /CNT=6 /FEA=EST /TIER=ConsEnd /STK=0 /UG=Ghi.4837 /UG_TITLE=Transcribed locus, moderately similar to NP_172392.1 calcium ion binding (Arabidopsis thaliana) /REP_ORG=G. hirsutum	13.6582	13.6381	11.5893	11.3145	-2.19624	0		12927.8	12748.8	3081.2	2546.86	-4.56226	#N/A
Ghi.2199.1.A1_s_at	DT050631	gb:DT050631 /DB_XREF=gi:72276430 /DB_XREF=COT_EB_H09 /TID=Ghi.2199.1 /CNT=6 /FEA=EST /TIER=ConsEnd /STK=1 /UG=Ghi.2199 /UG_TITLE=Transcribed locus, weakly similar to NP_176441.1 unknown protein (Arabidopsis thaliana) /REP_ORG=G. hirsutum	7.48485	7.86222	5.28313	5.67732	-2.19331	0		179.129	232.682	38.9385	51.1733	-4.57	#N/A
GhiAffx.23390.1.S1_at	DW505617.1	gb:DW505617.1 dbest_id:35111400 /TID=GhiAffx.23390.1 /CNT=2 /FEA=EST /TIER=ConsEnd /STK=1 /NOTE=sequence(s) not in UniGene /REP_ORG=	7.71277	7.31165	5.40665	5.23717	-2.1903	0		209.785	158.865	42.4192	37.7176	-4.60025	protein phosphatase-
Gra.1336.1.S1_s_at	CO116186	gb:CO116186 /DB_XREF=gi:48814873 /DB_XREF=GR__Eb018F05.f /CLONE=GR__Eb018F05 /TID=Gra.1336.1 /CNT=7 /FEA=EST /TIER=ConsEnd /STK=0 /UG=Gra.1336 /UG_TITLE=Transcribed locus, moderately similar to NP_188258.1 GDSL-motif lipasehydrolase family protein (Arabidopsis thaliana) /REP_ORG=G. raimondii	9.04409	8.56006	6.31633	6.91522	-2.1863	0		527.889	377.427	79.6901	120.695	-4.51788	zinc finger
Gra.1571.1.S1_s_at	CO122344	gb:CO122344 /DB_XREF=gi:48821031 /DB_XREF=GR__Eb03O17.r /CLONE=GR__Eb03O17 /TID=Gra.1571.1 /CNT=3 /FEA=EST /TIER=ConsEnd /STK=1 /UG=Gra.1571 /UG_TITLE=Transcribed locus, moderately similar to NP_567636.1 transmembrane protein-related (TOM1) (Arabidopsis thaliana) /REP_ORG=G. raimondii	10.1202	10.0175	7.93859	7.84118	-2.17893	0		1112.94	1036.47	245.332	229.313	-4.52846	#N/A
Ghi.5903.1.S1_at	CO498555	gb:CO498555 /DB_XREF=gi:54123046 /DB_XREF=G.h.fbr-sw07945 /TID=Ghi.5903.1 /CNT=6 /FEA=EST /TIER=ConsEnd /STK=0 /UG=Ghi.5903 /UG_TITLE=Transcribed locus, moderately similar to NP_909851.1 putative homeodomain protein (Oryza sativa (japonica cultivar-group)) /REP_ORG=G. hirsutum	6.54407	6.82751	4.76249	4.2558	-2.17665	0		93.3174	113.576	27.1427	19.1039	-4.47368	bel1 homeotic
Ghi.7480.1.A1_at	AI730201	gb:AI730201 /DB_XREF=gi:5049053 /DB_XREF=BNLGHi5898 /TID=Ghi.7480.1 /CNT=1 /FEA=EST /TIER=ConsEnd /STK=0 /UG=Ghi.7480 /UG_TITLE=Transcribed locus, moderately similar to NP_179576.1 ATHXK2 (HEXOKINASE 2); ATP binding hexokinase (Arabidopsis thaliana) /REP_ORG=G. hirsutum	6.81871	6.52092	4.87057	4.14439	-2.16233	0		112.885	91.8314	29.2542	17.6843	-4.36138	#N/A
GhiAffx.2983.1.S1_at	AI729572	gb:AI729572 /DB_XREF=gi:5048424 /DB_XREF=BNLGHi13683 /TID=GhiAffx.2983.1 /CNT=1 /FEA=EST /TIER=ConsEnd /STK=0 /NOTE=sequence(s) not in UniGene /REP_ORG=G. hirsutum	8.60857	8.74586	6.43929	6.5964	-2.15937	0		390.336	429.305	86.7802	96.7639	-4.46564	protein phosphatase 2c
Gra.355.1.S1_s_at	CO123405	gb:CO123405 /DB_XREF=gi:48822092 /DB_XREF=GR__Eb05I15.f /CLONE=GR__Eb05I15 /TID=Gra.355.1 /CNT=3 /FEA=EST /TIER=ConsEnd /STK=0 /UG=Gra.355 /UG_TITLE=Transcribed locus, weakly similar to NP_194648.1 zinc finger (CCCH-type) family protein (Arabidopsis thaliana) /REP_ORG=G. raimondii	10.4118	10.668	8.44573	8.32156	-2.15626	0		1362.27	1627	348.672	319.919	-4.47101	protein
GhiAffx.1589.54.S1_x_at	DW518869.1	gb:DW518869.1 dbest_id:35124652 /TID=GhiAffx.1589.54 /CNT=2 /FEA=EST /TIER=ConsEnd /STK=1 /NOTE=sequence(s) not in UniGene /REP_ORG=	8.63107	8.32482	6.53725	6.11391	-2.15236	0		396.47	320.642	92.877	69.2582	-4.42292	#N/A
Ghi.4848.1.S1_s_at	DT050214	gb:DT050214 /DB_XREF=gi:72275600 /DB_XREF=COT_DW_F11 /TID=Ghi.4848.1 /CNT=3 /FEA=EST /TIER=ConsEnd /STK=1 /UG=Ghi.4848 /UG_TITLE=Transcribed locus, weakly similar to NP_565996.1 MSS3; calcium ion binding (Arabidopsis thaliana) /REP_ORG=G. hirsutum	9.12454	9.14429	6.96022	7.01355	-2.14753	0		558.162	565.854	124.519	129.208	-4.43004	protein
Ghi.9843.1.S1_s_at	AI728365	gb:AI728365 /DB_XREF=gi:5047217 /DB_XREF=BNLGHi10596 /TID=Ghi.9843.1 /CNT=3 /FEA=EST /TIER=ConsEnd /STK=0 /UG=Ghi.9843 /UG_TITLE=Transcribed locus, strongly similar to NP_199189.1 acyltransferase (Arabidopsis thaliana) /REP_ORG=G. hirsutum	11.149	11.3833	9.15318	9.09202	-2.14355	0		2270.84	2671.22	569.353	545.719	-4.43205	beta-ketoacyl- synthase
Gra.2726.2.A1_s_at	CO088038	gb:CO088038 /DB_XREF=gi:48778672 /DB_XREF=GR__Ea06M14.r /CLONE=GR__Ea06M14 /TID=Gra.2726.2 /CNT=4 /FEA=EST /TIER=ConsEnd /STK=1 /UG=Gra.2726 /UG_TITLE=Transcribed locus, moderately similar to NP_194825.1 CBL-interacting protein kinase 6 (CIPK6) (Arabidopsis thaliana) /REP_ORG=G. raimondii	7.575	7.76898	5.73999	5.32063	-2.14168	0		190.679	218.12	53.4451	39.9639	-4.37643	protein kinase
GhiAffx.13175.1.S1_x_at	DW504939.1	gb:DW504939.1 dbest_id:35110722 /TID=GhiAffx.13175.1 /CNT=8 /FEA=EST /TIER=ConsEnd /STK=0 /NOTE=sequence(s) not in UniGene /REP_ORG=	6.39829	6.96123	4.65763	4.42175	-2.14007	0		84.3487	124.606	25.2398	21.4328	-4.47703	#N/A
Ghi.5294.1.A1_at	DT048284	gb:DT048284 /DB_XREF=gi:72271688 /DB_XREF=COT_CY_G08 /TID=Ghi.5294.1 /CNT=1 /FEA=EST /TIER=ConsEnd /STK=1 /UG=Ghi.5294 /UG_TITLE=Transcribed locus /REP_ORG=G. hirsutum	8.51456	8.14901	6.35283	6.03254	-2.1391	0		365.711	283.855	81.7323	65.46	-4.41304	#N/A
Ghi.4346.1.A1_at	DT054082	gb:DT054082 /DB_XREF=gi:72283627 /DB_XREF=COT_FY_E10 /TID=Ghi.4346.1 /CNT=1 /FEA=EST /TIER=ConsEnd /STK=1 /UG=Ghi.4346 /UG_TITLE=Transcribed locus, weakly similar to NP_565118.1 unknown protein (Arabidopsis thaliana) /REP_ORG=G. hirsutum	6.47685	6.57235	4.41996	4.36622	-2.13151	0		89.0688	95.1646	21.4062	20.6236	-4.38341	#N/A
Ghi.7896.1.S1_s_at	DT048076	gb:DT048076 /DB_XREF=gi:72271276 /DB_XREF=COT_CW_A11 /TID=Ghi.7896.1 /CNT=6 /FEA=EST /TIER=ConsEnd /STK=1 /UG=Ghi.7896 /UG_TITLE=Transcribed locus, weakly similar to NP_195943.1 unknown protein (Arabidopsis thaliana) /REP_ORG=G. hirsutum	9.88238	9.76105	7.72324	7.66996	-2.12512	0		943.826	867.701	211.313	203.651	-4.3655	protein
Ghi.9728.2.A1_s_at	DT047564	gb:DT047564 /DB_XREF=gi:72270256 /DB_XREF=COT_CP_E08 /TID=Ghi.9728.2 /CNT=3 /FEA=EST /TIER=ConsEnd /STK=1 /UG=Ghi.9728 /UG_TITLE=Transcribed locus, moderately similar to NP_196538.1 enzyme inhibitor pectinesterase (Arabidopsis thaliana) /REP_ORG=G. hirsutum	7.32146	7.18657	5.20172	5.05867	-2.12382	0		159.949	145.671	36.8022	33.3282	-4.35788	#N/A
GhiAffx.63419.1.S1_at	DW505317.1	gb:DW505317.1 dbest_id:35111100 /TID=GhiAffx.63419.1 /CNT=3 /FEA=EST /TIER=ConsEnd /STK=1 /NOTE=sequence(s) not in UniGene /REP_ORG=	5.79212	5.31124	3.59166	3.26797	-2.12186	0		55.4118	39.7047	12.0559	9.63287	-4.38552	#N/A
Ghi.624.2.S1_s_at	DT466074	gb:DT466074 /DB_XREF=gi:73863335 /DB_XREF=GH_CHX18F19.f /CLONE=GH_CHX18F19 /TID=Ghi.624.2 /CNT=16 /FEA=EST /TIER=ConsEnd /STK=0 /UG=Ghi.624 /UG_TITLE=Transcribed locus, strongly similar to NP_189034.1 beta-amylase (Arabidopsis thaliana) /REP_ORG=G. hirsutum	8.57403	9.08886	6.72365	6.70598	-2.11663	0		381.102	544.528	105.687	104.4	-4.40594	protein
Ghi.10117.2.A1_s_at	DT462947	gb:DT462947 /DB_XREF=gi:73860208 /DB_XREF=GH_CHX12N09.r /CLONE=GH_CHX12N09 /TID=Ghi.10117.2 /CNT=3 /FEA=EST /TIER=ConsEnd /STK=1 /UG=Ghi.10117 /UG_TITLE=Transcribed locus, weakly similar to NP_850981.1 aspartic-type endopeptidase pepsin A (Arabidopsis thaliana) /REP_ORG=G. hirsutum	9.49044	9.37312	7.09695	7.55629	-2.10515	0		719.293	663.115	136.898	188.222	-4.252	protein
Ghi.10117.4.A1_at	DT463718	gb:DT463718 /DB_XREF=gi:73860979 /DB_XREF=GH_CHX13P14.r /CLONE=GH_CHX13P14 /TID=Ghi.10117.4 /CNT=13 /FEA=EST /TIER=ConsEnd /STK=1 /UG=Ghi.10117 /UG_TITLE=Transcribed locus, weakly similar to NP_850981.1 aspartic-type endopeptidase pepsin A (Arabidopsis thaliana) /REP_ORG=G. hirsutum	5.19865	5.3138	3.16503	3.1445	-2.10146	0		36.7241	39.7752	8.96952	8.8428	-4.29474	nucellin-like protein
GhiAffx.59652.1.S1_at	DW501415.1	gb:DW501415.1 dbest_id:35105843 /TID=GhiAffx.59652.1 /CNT=3 /FEA=EST /TIER=ConsEnd /STK=0 /NOTE=sequence(s) not in UniGene /REP_ORG=	5.62514	6.25352	3.74873	3.92773	-2.10111	0		49.3557	76.2954	13.4425	15.2182	-4.38409	#N/A
GhiAffx.16353.1.S1_s_at	AW187363	gb:AW187363 /DB_XREF=gi:6461799 /DB_XREF=BNLGHi13248 /TID=GhiAffx.16353.1 /CNT=13 /FEA=EST /TIER=ConsEnd /STK=0 /NOTE=sequence(s) not in UniGene /REP_ORG=G. hirsutum	7.25599	6.90885	4.82301	5.1455	-2.09816	0		152.852	120.163	28.3056	35.3958	-4.28585	#N/A
GhiAffx.58533.1.S1_s_at	DW506868.1	gb:DW506868.1 dbest_id:35112651 /TID=GhiAffx.58533.1 /CNT=5 /FEA=EST /TIER=ConsEnd /STK=0 /NOTE=sequence(s) not in UniGene /REP_ORG=	8.91008	8.68803	6.74872	6.65435	-2.09751	0		481.061	412.436	107.539	100.73	-4.2901	#N/A
Ghi.9706.1.S1_s_at	AI725767	gb:AI725767 /DB_XREF=gi:5044619 /DB_XREF=BNLGHi12929 /TID=Ghi.9706.1 /CNT=9 /FEA=EST /TIER=ConsEnd /STK=0 /UG=Ghi.9706 /UG_TITLE=Transcribed locus, weakly similar to NP_188491.1 nucleic acid binding (Arabidopsis thaliana) /REP_ORG=G. hirsutum	5.96444	6.77982	4.53184	4.02407	-2.09417	0		62.4416	109.883	23.1323	16.2692	-4.37355	#N/A
GhiAffx.51193.1.S1_at	DR452589	gb:DR452589 /DB_XREF=gi:84163941 /DB_XREF=CM004C03 /TID=GhiAffx.51193.1 /CNT=5 /FEA=EST /TIER=ConsEnd /STK=0 /NOTE=sequence(s) not in UniGene /REP_ORG=G. hirsutum	5.32405	5.27915	2.75371	3.67116	-2.08917	0		40.0589	38.8313	6.74447	12.7388	-4.04913	nadp-malic enzyme
Ghi.2352.1.A1_at	DT462757	gb:DT462757 /DB_XREF=gi:73860018 /DB_XREF=GH_CHX12J01.r /CLONE=GH_CHX12J01 /TID=Ghi.2352.1 /CNT=1 /FEA=EST /TIER=ConsEnd /STK=1 /UG=Ghi.2352 /UG_TITLE=Transcribed locus, moderately similar to NP_193087.1 AMT1 (AMMONIUM TRANSPORT 1); ammonium transporter (Arabidopsis thaliana) /REP_ORG=G. hirsutum	6.58926	6.25586	4.08214	4.58492	-2.08903	0		96.2865	76.419	16.9374	23.9994	-4.21884	ammonium transporter
GhiAffx.51946.1.S1_at	AW187084	gb:AW187084 /DB_XREF=gi:6461520 /DB_XREF=BNLGHi9763 /TID=GhiAffx.51946.1 /CNT=2 /FEA=EST /TIER=ConsEnd /STK=0 /NOTE=sequence(s) not in UniGene /REP_ORG=G. hirsutum	8.30153	8.76551	6.24006	6.66696	-2.08001	0		315.508	435.193	75.5867	101.614	-4.23644	protein
GhiAffx.50525.1.S1_at	AW186890	gb:AW186890 /DB_XREF=gi:6461326 /DB_XREF=BNLGHi6664 /TID=GhiAffx.50525.1 /CNT=2 /FEA=EST /TIER=ConsEnd /STK=0 /NOTE=sequence(s) not in UniGene /REP_ORG=G. hirsutum	5.94996	6.5467	3.75121	4.58924	-2.07811	0		61.8182	93.4873	13.4656	24.0712	-4.13741	#N/A
GraAffx.27225.1.S1_s_at	CO089963	gb:CO089963 /DB_XREF=gi:48783031 /DB_XREF=GR__Ea09L01.r /CLONE=GR__Ea09L01 /TID=GraAffx.27225.1 /CNT=2 /FEA=EST /TIER=ConsEnd /STK=1 /NOTE=sequence(s) not in UniGene /REP_ORG=G. raimondii	8.36892	8.13708	5.85662	6.49717	-2.07611	0		330.596	281.517	57.9454	90.3322	-4.12815	#N/A
Ghi.5602.1.A1_s_at	DT050039	gb:DT050039 /DB_XREF=gi:72275241 /DB_XREF=COT_DU_C11 /TID=Ghi.5602.1 /CNT=2 /FEA=EST /TIER=ConsEnd /STK=2 /UG=Ghi.5602 /UG_TITLE=Transcribed locus, strongly similar to NP_176647.1 catalytic (Arabidopsis thaliana) /REP_ORG=G. hirsutum	5.49046	5.50976	3.45078	3.39873	-2.07536	0		44.9564	45.5622	10.9342	10.5467	-4.2139	protein
GhiAffx.9522.1.A1_s_at	DT049461	gb:DT049461 /DB_XREF=gi:72274048 /DB_XREF=COT_DN_A04 /TID=GhiAffx.9522.1 /CNT=2 /FEA=EST /TIER=ConsEnd /STK=1 /NOTE=sequence(s) not in UniGene /REP_ORG=G. hirsutum	10.0968	9.96568	7.94459	7.9738	-2.07204	0		1095.06	999.925	246.354	251.392	-4.20894	zinc finger (c3hc4-type ring finger) family protein
Ghi.9409.1.S1_at	DT545606	gb:DT545606 /DB_XREF=gi:78325332 /DB_XREF=EST1056246 /TID=Ghi.9409.1 /CNT=11 /FEA=EST /TIER=ConsEnd /STK=0 /UG=Ghi.9409 /UG_TITLE=Transcribed locus, moderately similar to NP_171637.1 aspartic-type endopeptidase pepsin A (Arabidopsis thaliana) /REP_ORG=G. hirsutum	5.25118	5.44326	3.28076	3.26989	-2.0719	0		38.0856	43.5097	9.71867	9.64571	-4.21368	protein
GhiAffx.58760.1.S1_at	DW495921.1	gb:DW495921.1 dbest_id:35100349 /TID=GhiAffx.58760.1 /CNT=2 /FEA=EST /TIER=ConsEnd /STK=1 /NOTE=sequence(s) not in UniGene /REP_ORG=	6.48349	6.02546	4.06954	4.30407	-2.06767	0		89.48	65.1396	16.7901	19.754	-4.23105	#N/A
GhiAffx.21379.1.A1_at	DW237711.1	gb:DW237711.1 dbest_id:34841877 /TID=GhiAffx.21379.1 /CNT=2 /FEA=EST /TIER=ConsEnd /STK=1 /NOTE=sequence(s) not in UniGene /REP_ORG=	4.78124	4.71861	3.02194	2.3431	-2.06741	0		27.4977	26.3296	8.12258	5.07392	-4.0789	#N/A
Ghi.5708.1.A1_at	DT046650	gb:DT046650 /DB_XREF=gi:72268210 /DB_XREF=COT_CA_G04 /TID=Ghi.5708.1 /CNT=1 /FEA=EST /TIER=ConsEnd /STK=1 /UG=Ghi.5708 /UG_TITLE=Transcribed locus, weakly similar to NP_189486.1 ATP binding kinase protein serinethreonine kinase (Arabidopsis thaliana) /REP_ORG=G. hirsutum	5.57667	5.62586	3.6558	3.41877	-2.06398	0		47.7248	49.3801	12.6039	10.6943	-4.16791	protein
Ghi.1275.1.S1_s_at	DV849552	gb:DV849552 /DB_XREF=gi:82755990 /DB_XREF=GH_LSL21G12.f /CLONE=GH_LSL21G12 /TID=Ghi.1275.1 /CNT=2 /FEA=EST /TIER=ConsEnd /STK=0 /UG=Ghi.1275 /UG_TITLE=Transcribed locus, weakly similar to NP_173786.1 oxidoreductase zinc ion binding (Arabidopsis thaliana) /REP_ORG=G. hirsutum	4.85213	4.49968	2.719	2.52285	-2.05498	0		28.8827	22.6223	6.58418	5.74716	-4.17676	quinone oxidoreductase-like protein at1g23740
GhiAffx.23258.1.S1_at	DW504953.1	gb:DW504953.1 dbest_id:35110736 /TID=GhiAffx.23258.1 /CNT=3 /FEA=EST /TIER=ConsEnd /STK=0 /NOTE=sequence(s) not in UniGene /REP_ORG=	14.3439	14.2694	12.3417	12.1618	-2.0549	0		20793.8	19748.2	5190.68	4582.06	-4.14848	#N/A
GhiAffx.18370.1.A1_at	DW476910.1	gb:DW476910.1 dbest_id:35081338 /TID=GhiAffx.18370.1 /CNT=11 /FEA=EST /TIER=ConsEnd /STK=0 /NOTE=sequence(s) not in UniGene /REP_ORG=	9.43464	8.83467	6.7176	7.44441	-2.05365	0		692.003	456.563	105.245	174.177	-4.11051	ribulose- -bisphosphate carboxylase oxygenase large subunit
Ghi.10060.1.S1_s_at	DT547279	gb:DT547279 /DB_XREF=gi:78327005 /DB_XREF=EST1057919 /TID=Ghi.10060.1 /CNT=8 /FEA=EST /TIER=ConsEnd /STK=0 /UG=Ghi.10060 /UG_TITLE=Transcribed locus, moderately similar to NP_177890.1 1-aminocyclopropane-1-carboxylate synthase transaminase transferase, transferring nitrogenous groups (Arabidopsis thaliana) /REP_ORG=G. hirsutum	8.19081	8.50868	6.37967	6.22606	-2.04688	0		292.2	364.223	83.2667	74.8567	-4.15133	protein
Ghi.3105.1.S1_s_at	DT527117	gb:DT527117 /DB_XREF=gi:73943809 /DB_XREF=GH_OCF05A04.f /CLONE=GH_OCF05A04 /TID=Ghi.3105.1 /CNT=1 /FEA=EST /TIER=ConsEnd /STK=0 /UG=Ghi.3105 /UG_TITLE=Transcribed locus /REP_ORG=G. hirsutum	12.594	12.5523	10.6357	10.4216	-2.04452	0		6182.72	6006.41	1590.99	1371.52	-4.11446	#N/A
Ghi.4113.3.S1_s_at	DT457615	gb:DT457615 /DB_XREF=gi:73848595 /DB_XREF=GH_ON34N02.f /CLONE=GH_ON34N02 /TID=Ghi.4113.3 /CNT=3 /FEA=EST /TIER=ConsEnd /STK=0 /UG=Ghi.4113 /UG_TITLE=Transcribed locus /REP_ORG=G. hirsutum	9.75448	9.61189	7.84342	7.4413	-2.04082	0		863.757	782.467	229.671	173.802	-4.08014	#N/A
Ghi.9671.1.S1_s_at	DR457427	gb:DR457427 /DB_XREF=gi:84168779 /DB_XREF=CM055B06 /TID=Ghi.9671.1 /CNT=13 /FEA=EST /TIER=ConsEnd /STK=0 /UG=Ghi.9671 /UG_TITLE=Transcribed locus, moderately similar to NP_188920.1 ice binding (Arabidopsis thaliana) /REP_ORG=G. hirsutum	7.34079	7.2261	5.07848	5.40779	-2.04032	0		162.106	149.718	33.7889	42.4528	-4.08994	#N/A
GhiAffx.40054.1.S1_at	DW517290.1	gb:DW517290.1 dbest_id:35123073 /TID=GhiAffx.40054.1 /CNT=4 /FEA=EST /TIER=ConsEnd /STK=0 /NOTE=sequence(s) not in UniGene /REP_ORG=	11.4013	11.499	9.40082	9.42593	-2.03677	0		2704.85	2894.22	675.973	687.84	-4.10545	alpha-expansin 8
GhiAffx.64249.7.S1_x_at	DW240084.1	gb:DW240084.1 dbest_id:34844250 /TID=GhiAffx.64249.7 /CNT=3 /FEA=EST /TIER=ConsEnd /STK=0 /NOTE=sequence(s) not in UniGene /REP_ORG=	4.92396	5.49833	3.21312	3.13929	-2.03494	0		30.357	45.2024	9.27353	8.81092	-4.17814	---NA---
Ghi.1234.1.S1_s_at	DQ122182.1	gb:DQ122182.1 /DB_XREF=gi:74273630 /TID=Ghi.1234.1 /CNT=27 /FEA=FLmRNA /TIER=FL+Stack /STK=10 /UG=Ghi.1234 /DEF=Gossypium hirsutum gibberellin 3-hydroxylase 1 mRNA, complete cds. /PROD=gibberellin 3-hydroxylase 1 /FL=gb:DQ122182.1 /REP_ORG=G. hirsutum	12.9355	13.0179	11.0515	10.8364	-2.03277	0		7833.85	8294.48	2122.46	1828.41	-4.08222	anthocyanidin synthase
Ghi.616.1.S1_at	DR456856	gb:DR456856 /DB_XREF=gi:84168208 /DB_XREF=CM049B07 /TID=Ghi.616.1 /CNT=1 /FEA=EST /TIER=ConsEnd /STK=0 /UG=Ghi.616 /UG_TITLE=Transcribed locus /REP_ORG=G. hirsutum	4.92304	4.45577	2.424	2.89127	-2.03177	0		30.3378	21.9442	5.36656	7.41924	-4.08907	#N/A
Ghi.9219.2.A1_s_at	DT467107	gb:DT467107 /DB_XREF=gi:73864368 /DB_XREF=GH_CHX19O04.r /CLONE=GH_CHX19O04 /TID=Ghi.9219.2 /CNT=2 /FEA=EST /TIER=ConsEnd /STK=2 /UG=Ghi.9219 /UG_TITLE=Transcribed locus, moderately similar to NP_921084.1 putative SCARECROW gene regulator-like (Oryza sativa (japonica cultivar-group)) /REP_ORG=G. hirsutum	8.17076	8.1996	5.9625	6.34992	-2.02897	0		288.167	293.985	62.3577	81.5673	-4.04483	scarecrow gene regulator
Gra.840.1.A1_at	CO116145	gb:CO116145 /DB_XREF=gi:48814832 /DB_XREF=GR__Eb018E06.r /CLONE=GR__Eb018E06 /TID=Gra.840.1 /CNT=59 /FEA=EST /TIER=Stack /STK=29 /UG=Gra.840 /UG_TITLE=Transcribed locus, moderately similar to XP_535665.1 PREDICTED: similar to Alcohol dehydrogenase class II pi chain precursor (Canis familiaris) /REP_ORG=G. raimondii	4.0943	4.41415	2.3265	2.13402	-2.02396	0		17.0807	21.3202	5.01589	4.38938	-4.08292	alcohol dehydrogenase a
Ghi.4550.1.A1_at	DT051102	gb:DT051102 /DB_XREF=gi:72277368 /DB_XREF=COT_EH_H08 /TID=Ghi.4550.1 /CNT=4 /FEA=EST /TIER=ConsEnd /STK=3 /UG=Ghi.4550 /UG_TITLE=Transcribed locus, weakly similar to NP_199035.1 protein binding ubiquitin-protein ligase zinc ion binding (Arabidopsis thaliana) /REP_ORG=G. hirsutum	9.8692	9.77127	7.78411	7.80921	-2.02358	0		935.246	873.867	220.42	224.288	-4.06809	zinc finger (c3hc4-type ring finger) family protein
GraAffx.1690.1.S1_s_at	CO124464	gb:CO124464 /DB_XREF=gi:48823151 /DB_XREF=GR__Eb07G13.r /CLONE=GR__Eb07G13 /TID=GraAffx.1690.1 /CNT=3 /FEA=EST /TIER=ConsEnd /STK=1 /NOTE=sequence(s) not in UniGene /REP_ORG=G. raimondii	7.53948	7.47201	5.64705	5.31888	-2.02278	0		186.041	177.541	50.111	39.9155	-4.03862	hal3a protein
Ghi.3352.1.A1_s_at	CO491512	gb:CO491512 /DB_XREF=gi:54116003 /DB_XREF=G.h.fbr-sw00902 /TID=Ghi.3352.1 /CNT=3 /FEA=EST /TIER=ConsEnd /STK=0 /UG=Ghi.3352 /UG_TITLE=Transcribed locus, weakly similar to NP_190422.1 unknown protein (Arabidopsis thaliana) /REP_ORG=G. hirsutum	9.97162	9.83981	7.81007	7.96266	-2.01935	0		1004.05	916.385	224.422	249.459	-4.05257	protein
Ghi.9241.4.A1_s_at	CO491852	gb:CO491852 /DB_XREF=gi:54116343 /DB_XREF=G.h.fbr-sw01242 /TID=Ghi.9241.4 /CNT=3 /FEA=EST /TIER=ConsEnd /STK=0 /UG=Ghi.9241 /UG_TITLE=Transcribed locus, moderately similar to NP_192370.1 APR1 (PAPS REDUCTASE HOMOLOG 19) (Arabidopsis thaliana) /REP_ORG=G. hirsutum	4.68758	3.74026	1.92304	2.47527	-2.01476	0		25.7692	13.3638	3.79221	5.56073	-4.18403	5 -adenylylsulfate reductase
Ghi.1392.2.S1_s_at	DN759647	gb:DN759647 /DB_XREF=gi:84145405 /DB_XREF=G.hir-stem 2151 /TID=Ghi.1392.2 /CNT=3 /FEA=EST /TIER=ConsEnd /STK=0 /UG=Ghi.1392 /UG_TITLE=Transcribed locus, moderately similar to NP_187609.2 unknown protein (Arabidopsis thaliana) /REP_ORG=G. hirsutum	10.4113	10.3889	8.55902	8.21447	-2.01334	0		1361.79	1340.81	377.157	297.03	-4.00868	#N/A
GhiAffx.50774.1.S1_s_at	DW500349.1	gb:DW500349.1 dbest_id:35104777 /TID=GhiAffx.50774.1 /CNT=3 /FEA=EST /TIER=ConsEnd /STK=0 /NOTE=sequence(s) not in UniGene /REP_ORG=	12.5767	12.4513	10.6458	10.3574	-2.0124	0		6108.85	5600.21	1602.11	1311.85	-4.01826	cinnamoyl- reductase-like protein
Ghi.1078.1.S1_x_at	DN818044	gb:DN818044 /DB_XREF=gi:84156818 /DB_XREF=G.hir-seedling 1244 /TID=Ghi.1078.1 /CNT=1 /FEA=EST /TIER=ConsEnd /STK=0 /UG=Ghi.1078 /UG_TITLE=Transcribed locus /REP_ORG=G. hirsutum	6.829	6.51204	5.03504	4.28276	-2.01162	0		113.693	91.268	32.7868	19.4644	-3.92262	#N/A
GhiAffx.2948.1.S1_at	DW476958.1	gb:DW476958.1 dbest_id:35081386 /TID=GhiAffx.2948.1 /CNT=5 /FEA=EST /TIER=ConsEnd /STK=0 /NOTE=sequence(s) not in UniGene /REP_ORG=	6.83613	7.49717	4.73897	5.57534	-2.0095	0		114.256	180.665	26.7037	47.6808	-3.96482	protein
Ghi.924.1.S1_s_at	DR453100	gb:DR453100 /DB_XREF=gi:84164452 /DB_XREF=CM009F06 /TID=Ghi.924.1 /CNT=1 /FEA=EST /TIER=ConsEnd /STK=0 /UG=Ghi.924 /UG_TITLE=Transcribed locus, moderately similar to NP_191364.1 unknown protein (Arabidopsis thaliana) /REP_ORG=G. hirsutum	9.35811	9.36922	7.26078	7.46909	-1.99873	0		656.254	661.328	153.36	177.182	-3.98612	protein
Ghi.5777.1.S1_s_at	DN779283	gb:DN779283 /DB_XREF=gi:62295719 /DB_XREF=CFUS10.4D04 /CLONE=CFUS10.4D04 /TID=Ghi.5777.1 /CNT=8 /FEA=EST /TIER=ConsEnd /STK=0 /UG=Ghi.5777 /UG_TITLE=Transcribed locus, weakly similar to NP_563889.1 unknown protein (Arabidopsis thaliana) /REP_ORG=G. hirsutum	9.07925	9.11133	7.05857	7.13787	-1.99707	0		540.913	553.075	133.303	140.836	-3.99064	protein
GarAffx.38922.1.S1_s_at	BN000695.1	gb:BN000695.1 /DB_XREF=gi:76559863 /GEN=lar1 /TID=GarAffx.38922.1 /CNT=17 /FEA=mRNA /TIER=ConsEnd /STK=0 /NOTE=sequence(s) not in UniGene /DEF=TPA_inf: Gossypium arboreum mRNA for leucoanthocyanidin reductase 1 (lar1 gene). /PROD=leucoanthocyanidin reductase 1 /REP_ORG=G. arboreum	11.8288	11.3626	9.86103	9.34217	-1.99407	0		3637.56	2633.18	929.963	649.045	-3.97131	#N/A
Ghi.3936.2.A1_at	DT460030	gb:DT460030 /DB_XREF=gi:73851010 /DB_XREF=GH_ON38K11.r /CLONE=GH_ON38K11 /TID=Ghi.3936.2 /CNT=1 /FEA=EST /TIER=ConsEnd /STK=1 /UG=Ghi.3936 /UG_TITLE=Transcribed locus, weakly similar to XP_466587.1 ankyrin repeat-like protein (Oryza sativa (japonica cultivar-group)) /REP_ORG=G. hirsutum	9.62359	9.96017	7.81795	7.78233	-1.99174	0		788.84	996.119	225.65	220.148	-4.00396	#N/A
GraAffx.6076.1.S1_x_at	CO088905	gb:CO088905 /DB_XREF=gi:48779539 /DB_XREF=GR__Ea08B24.r /CLONE=GR__Ea08B24 /TID=GraAffx.6076.1 /CNT=3 /FEA=EST /TIER=ConsEnd /STK=1 /NOTE=sequence(s) not in UniGene /REP_ORG=G. raimondii	4.9299	4.09227	2.47968	2.56057	-1.99096	0		30.4824	17.0567	5.57775	5.89941	-4.14206	photosystem i reaction center subunit iv a
Ghi.9843.2.S1_s_at	AI727291	gb:AI727291 /DB_XREF=gi:5046143 /DB_XREF=BNLGHi7655 /TID=Ghi.9843.2 /CNT=6 /FEA=EST /TIER=ConsEnd /STK=0 /UG=Ghi.9843 /UG_TITLE=Transcribed locus, strongly similar to NP_199189.1 acyltransferase (Arabidopsis thaliana) /REP_ORG=G. hirsutum	10.3284	11.1109	8.81979	8.63856	-1.99047	0		1285.75	2211.63	451.877	398.534	-4.11258	beta-ketoacyl-coa synthase family protein
Ghi.693.1.S1_s_at	DT567362	gb:DT567362 /DB_XREF=gi:78347088 /DB_XREF=EST1078002 /TID=Ghi.693.1 /CNT=14 /FEA=EST /TIER=ConsEnd /STK=0 /UG=Ghi.693 /UG_TITLE=Transcribed locus, strongly similar to XP_482840.1 glutamate decarboxylase (Oryza sativa (japonica cultivar-group)) /REP_ORG=G. hirsutum	12.3247	12.7423	10.5566	10.531	-1.98971	0		5129.96	6851.97	1506.09	1479.64	-4.01306	glutamate decarboxylase
Gra.2891.1.S1_s_at	CO086087	gb:CO086087 /DB_XREF=gi:48776721 /DB_XREF=GR__Ea03M19.f /CLONE=GR__Ea03M19 /TID=Gra.2891.1 /CNT=3 /FEA=EST /TIER=ConsEnd /STK=0 /UG=Gra.2891 /UG_TITLE=Transcribed locus, moderately similar to NP_180607.1 trans-cinnamate 4-monooxygenase cinnamic acid 4-hydroxylase (C4H) (CA4H) cytochrome P450 73 (CYP73) (CYP73A5) (Arabidopsis thaliana) /REP_ORG=G. raimondii	13.218	13.6979	11.4415	11.5053	-1.98459	0		9528.54	13289	2781.22	2906.98	-4.01139	cinnamic acid 4-hydroxylase
GhiAffx.13112.1.S1_s_at	DW497901.1	gb:DW497901.1 dbest_id:35102329 /TID=GhiAffx.13112.1 /CNT=4 /FEA=EST /TIER=ConsEnd /STK=1 /NOTE=sequence(s) not in UniGene /REP_ORG=	5.98807	6.4204	4.18278	4.25995	-1.98287	0		63.4729	85.6514	18.1611	19.159	-3.99582	#N/A
Ghi.4651.1.A1_a_at	DT047056	gb:DT047056 /DB_XREF=gi:72269240 /DB_XREF=COT_CJ_E07 /TID=Ghi.4651.1 /CNT=1 /FEA=EST /TIER=ConsEnd /STK=1 /UG=Ghi.4651 /UG_TITLE=Transcribed locus, strongly similar to NP_178157.2 EMB2753 (Arabidopsis thaliana) /REP_ORG=G. hirsutum	8.43501	8.47393	6.58022	6.37125	-1.97874	0		346.092	355.556	95.6851	82.7822	-3.93152	#N/A
Ghi.4642.1.S1_x_at	DT051738	gb:DT051738 /DB_XREF=gi:72278848 /DB_XREF=COT_EP_F02 /TID=Ghi.4642.1 /CNT=36 /FEA=EST /TIER=ConsEnd /STK=1 /UG=Ghi.4642 /UG_TITLE=Transcribed locus, moderately similar to NP_180998.1 unknown protein (Arabidopsis thaliana) /REP_ORG=G. hirsutum	7.53792	7.11804	5.69976	5.00381	-1.9762	0		185.84	138.913	51.9754	32.0845	-3.86336	conserved hypothetical protein [Ricinus communis]
GhiAffx.3219.1.S1_at	DW504622.1	gb:DW504622.1 dbest_id:35109050 /TID=GhiAffx.3219.1 /CNT=2 /FEA=EST /TIER=ConsEnd /STK=1 /NOTE=sequence(s) not in UniGene /REP_ORG=	5.25138	4.23686	2.7895	2.74887	-1.97493	0		38.0911	18.8547	6.91391	6.7219	-4.17619	#N/A
GhiAffx.20990.1.S1_s_at	DW238707.1	gb:DW238707.1 dbest_id:34842873 /TID=GhiAffx.20990.1 /CNT=12 /FEA=EST /TIER=ConsEnd /STK=0 /NOTE=sequence(s) not in UniGene /REP_ORG=	8.0617	7.88466	6.02603	5.9754	-1.97247	0		267.186	236.331	65.1653	62.9177	-3.93117	pectinacetylesterase protein
GhiAffx.39713.1.S1_at	DV849268	gb:DV849268 /DB_XREF=gi:82755706 /DB_XREF=GH_LSL09A12.f /CLONE=GH_LSL09A12 /TID=GhiAffx.39713.1 /CNT=2 /FEA=EST /TIER=ConsEnd /STK=0 /NOTE=sequence(s) not in UniGene /REP_ORG=G. hirsutum	8.71119	8.54306	6.74951	6.5652	-1.96977	0		419.112	373.007	107.598	94.6937	-3.91572	#N/A
GhiAffx.58403.1.S1_at	DW236137.1	gb:DW236137.1 dbest_id:34840303 /TID=GhiAffx.58403.1 /CNT=2 /FEA=EST /TIER=ConsEnd /STK=0 /NOTE=sequence(s) not in UniGene /REP_ORG=	8.24595	8.29126	6.23022	6.37175	-1.96762	0		303.584	313.27	75.073	82.8109	-3.90701	#N/A
Gra.3026.3.S1_s_at	CO124889	gb:CO124889 /DB_XREF=gi:48823763 /DB_XREF=GR__Eb08B12.f /CLONE=GR__Eb08B12 /TID=Gra.3026.3 /CNT=2 /FEA=EST /TIER=ConsEnd /STK=0 /UG=Gra.3026 /UG_TITLE=Transcribed locus, weakly similar to XP_467807.1 putative diphenol oxidase (Oryza sativa (japonica cultivar-group)) /REP_ORG=G. raimondii	9.66541	9.83749	7.85282	7.72425	-1.96292	0		812.039	914.915	231.171	211.461	-3.90155	laccase, putative [Ricinus communis]
Ghi.8767.1.S1_s_at	DT543374	gb:DT543374 /DB_XREF=gi:78323100 /DB_XREF=EST1054014 /TID=Ghi.8767.1 /CNT=107 /FEA=EST /TIER=Stack /STK=11 /UG=Ghi.8767 /UG_TITLE=Transcribed locus, moderately similar to NP_563851.1 pepsin A (Arabidopsis thaliana) /REP_ORG=G. hirsutum	10.3039	10.3161	8.4409	8.25406	-1.96249	0		1264.08	1274.8	347.506	305.295	-3.88921	aspartyl protease
Ghi.1880.1.S1_at	DV849657	gb:DV849657 /DB_XREF=gi:82756095 /DB_XREF=GH_LSL23A09.f /CLONE=GH_LSL23A09 /TID=Ghi.1880.1 /CNT=1 /FEA=EST /TIER=ConsEnd /STK=0 /UG=Ghi.1880 /UG_TITLE=Transcribed locus /REP_ORG=G. hirsutum	6.09787	6.35457	4.42216	4.10693	-1.96168	0		68.4923	81.8309	21.4389	17.2309	-3.88735	#N/A
Ghi.3679.2.A1_s_at	DT464210	gb:DT464210 /DB_XREF=gi:73861471 /DB_XREF=GH_CHX15D20.r /CLONE=GH_CHX15D20 /TID=Ghi.3679.2 /CNT=2 /FEA=EST /TIER=ConsEnd /STK=2 /UG=Ghi.3679 /UG_TITLE=Transcribed locus, moderately similar to NP_568755.1 DNA binding transcription factor (Arabidopsis thaliana) /REP_ORG=G. hirsutum	5.23692	4.85479	3.11912	3.06789	-1.95235	0		37.7112	28.9358	8.68859	8.38544	-3.90341	ethylene response factor 4
GhiAffx.34494.1.A1_s_at	DW227100.1	gb:DW227100.1 dbest_id:34831272 /TID=GhiAffx.34494.1 /CNT=3 /FEA=EST /TIER=ConsEnd /STK=2 /NOTE=sequence(s) not in UniGene /REP_ORG=	7.51705	7.52528	5.29006	5.84995	-1.95117	0		183.172	184.22	39.126	57.678	-3.79521	atp binding protein
GhiAffx.12783.1.S1_s_at	DW514197.1	gb:DW514197.1 dbest_id:35119980 /TID=GhiAffx.12783.1 /CNT=7 /FEA=EST /TIER=ConsEnd /STK=0 /NOTE=sequence(s) not in UniGene /REP_ORG=	4.82659	4.96303	2.75756	3.13462	-1.94872	0		28.3757	31.1903	6.7625	8.78242	-3.83186	homeobox protein
Ghi.459.1.S1_at	DV850381	gb:DV850381 /DB_XREF=gi:82756819 /DB_XREF=GH_LSL31E03.f /CLONE=GH_LSL31E03 /TID=Ghi.459.1 /CNT=5 /FEA=EST /TIER=ConsEnd /STK=0 /UG=Ghi.459 /UG_TITLE=Transcribed locus, weakly similar to NP_173813.1 unknown protein (Arabidopsis thaliana) /REP_ORG=G. hirsutum	8.54886	8.21596	6.07835	6.79537	-1.94554	0		374.509	297.337	67.572	111.073	-3.76078	pollen allergen-like protein
Gra.1546.1.A1_s_at	CO117508	gb:CO117508 /DB_XREF=gi:48816195 /DB_XREF=GR__Eb01F14.f /CLONE=GR__Eb01F14 /TID=Gra.1546.1 /CNT=3 /FEA=EST /TIER=ConsEnd /STK=0 /UG=Gra.1546 /UG_TITLE=Transcribed locus, moderately similar to NP_196469.1 myb family transcription factor (Arabidopsis thaliana) /REP_ORG=G. raimondii	5.6416	5.85916	3.95432	3.65706	-1.94469	0		49.9219	58.0472	15.5013	12.6149	-3.84009	#N/A
Gra.2794.2.S1_s_at	CO087915	gb:CO087915 /DB_XREF=gi:48778549 /DB_XREF=GR__Ea06J17.f /CLONE=GR__Ea06J17 /TID=Gra.2794.2 /CNT=4 /FEA=EST /TIER=ConsEnd /STK=0 /UG=Gra.2794 /UG_TITLE=Transcribed locus, moderately similar to NP_190692.1 naringenin 3-dioxygenase flavanone 3-hydroxylase (F3H) (Arabidopsis thaliana) /REP_ORG=G. raimondii	10.4031	10.4053	8.26887	8.65157	-1.94398	0		1354.1	1356.13	308.444	402.143	-3.81407	flavanone 3-hydroxylase
Ghi.9168.1.A1_s_at	AY464053.1	gb:AY464053.1 /DB_XREF=gi:38456065 /TID=Ghi.9168.1 /CNT=2 /FEA=mRNA /TIER=ConsEnd /STK=0 /UG=Ghi.9168 /UG_TITLE=Gossypium hirsutum clone CHX015K18 mRNA sequence /DEF=Gossypium hirsutum clone CHX015K18 mRNA sequence. /REP_ORG=G. hirsutum	11.561	11.4147	9.44999	9.63801	-1.94384	0		3021.42	2729.94	699.407	796.763	-3.84406	white-brown-complex abc transporter family
GhiAffx.24606.1.S1_a_at	DW244369.1	gb:DW244369.1 dbest_id:34848535 /TID=GhiAffx.24606.1 /CNT=8 /FEA=EST /TIER=ConsEnd /STK=0 /NOTE=sequence(s) not in UniGene /REP_ORG=	10.1175	10.0452	7.99838	8.28077	-1.94177	0		1110.85	1056.62	255.712	311	-3.82465	#N/A
Ghi.10616.1.S1_at	DN762238	gb:DN762238 /DB_XREF=gi:84147996 /DB_XREF=G.hir-stem 4745 /TID=Ghi.10616.1 /CNT=10 /FEA=EST /TIER=ConsEnd /STK=0 /UG=Ghi.10616 /UG_TITLE=Transcribed locus, strongly similar to NP_563677.1 N-acetyltransferase (Arabidopsis thaliana) /REP_ORG=G. hirsutum	4.61978	4.16421	2.37636	2.52444	-1.9416	0		24.5863	17.9288	5.19224	5.7535	-3.88417	silencing group b protein
Ghi.2667.1.S1_at	DT571397	gb:DT571397 /DB_XREF=gi:78351123 /DB_XREF=EST1082037 /TID=Ghi.2667.1 /CNT=4 /FEA=EST /TIER=ConsEnd /STK=0 /UG=Ghi.2667 /UG_TITLE=Transcribed locus, weakly similar to NP_566356.1 protein binding ubiquitin-protein ligase zinc ion binding (Arabidopsis thaliana) /REP_ORG=G. hirsutum	6.24695	6.74604	4.28021	4.83546	-1.93866	0		75.9485	107.34	19.43	28.5509	-3.82003	zinc finger (c3hc4-type ring finger) family protein
Ghi.8718.1.S1_s_at	AI732009	gb:AI732009 /DB_XREF=gi:5050861 /DB_XREF=BNLGHi13857 /TID=Ghi.8718.1 /CNT=4 /FEA=EST /TIER=ConsEnd /STK=0 /UG=Ghi.8718 /UG_TITLE=Transcribed locus, weakly similar to NP_173345.2 unknown protein (Arabidopsis thaliana) /REP_ORG=G. hirsutum	7.30193	7.42567	5.4997	5.35431	-1.93679	0		157.797	171.929	45.2454	40.9079	-3.8272	inter-alpha-trypsin inhibitor heavy
Ghi.8757.1.A1_s_at	DT053590	gb:DT053590 /DB_XREF=gi:72282660 /DB_XREF=COT_FS_C02 /TID=Ghi.8757.1 /CNT=23 /FEA=EST /TIER=Stack /STK=8 /UG=Ghi.8757 /UG_TITLE=Transcribed locus, strongly similar to NP_192734.1 STK (SEEDSTICK); transcription factor (Arabidopsis thaliana) /REP_ORG=G. hirsutum	12.7839	12.7246	10.9091	10.7321	-1.93367	0		7052.48	6768.21	1922.9	1700.89	-3.81388	mads-box transcription factor
GhiAffx.8448.1.A1_at	DW243304.1	gb:DW243304.1 dbest_id:34847470 /TID=GhiAffx.8448.1 /CNT=4 /FEA=EST /TIER=ConsEnd /STK=2 /NOTE=sequence(s) not in UniGene /REP_ORG=	8.00953	7.82396	5.81153	6.15616	-1.9329	0		257.696	226.594	56.1621	71.3163	-3.799	dna-binding protein
GhiAffx.2385.1.A1_at	DT049484	gb:DT049484 /DB_XREF=gi:72274094 /DB_XREF=COT_DN_D07 /TID=GhiAffx.2385.1 /CNT=2 /FEA=EST /TIER=ConsEnd /STK=1 /NOTE=sequence(s) not in UniGene /REP_ORG=G. hirsutum	12.5805	12.5183	10.5741	10.6617	-1.93151	0		6125.15	5866.6	1524.5	1619.92	-3.81367	#N/A
GhiAffx.3619.1.S1_at	DW231453.1	gb:DW231453.1 dbest_id:34835619 /TID=GhiAffx.3619.1 /CNT=2 /FEA=EST /TIER=ConsEnd /STK=0 /NOTE=sequence(s) not in UniGene /REP_ORG=	3.85637	3.64514	1.91887	1.72418	-1.92923	0		14.4838	12.5111	3.78127	3.30392	-3.81005	#N/A
Ghi.4039.1.A1_s_at	DR462360	gb:DR462360 /DB_XREF=gi:84173712 /DB_XREF=CM107B04 /TID=Ghi.4039.1 /CNT=3 /FEA=EST /TIER=ConsEnd /STK=0 /UG=Ghi.4039 /UG_TITLE=Transcribed locus, moderately similar to NP_190894.1 PAL2; phenylalanine ammonia-lyase (Arabidopsis thaliana) /REP_ORG=G. hirsutum	8.74425	8.52176	6.88053	6.52798	-1.92874	0		428.826	367.539	117.828	92.2823	-3.79023	phenylalanine ammonia-lyase
Ghi.1392.1.A1_at	DT467961	gb:DT467961 /DB_XREF=gi:73865223 /DB_XREF=GH_CHX21D05.r /CLONE=GH_CHX21D05 /TID=Ghi.1392.1 /CNT=6 /FEA=EST /TIER=ConsEnd /STK=1 /UG=Ghi.1392 /UG_TITLE=Transcribed locus, moderately similar to NP_187609.2 unknown protein (Arabidopsis thaliana) /REP_ORG=G. hirsutum	6.48751	6.92217	4.82752	4.72973	-1.92622	0		89.7298	121.278	28.394	26.5332	-3.84159	unknown [Populus trichocarpa]
Ghi.2175.1.S1_s_at	AY275430.1	gb:AY275430.1 /DB_XREF=gi:30421432 /TID=Ghi.2175.1 /CNT=150 /FEA=FLmRNA /TIER=FL+Stack /STK=11 /UG=Ghi.2175 /DEF=Gossypium hirsutum flavonoid 3,5-hydroxylase mRNA, complete cds. /PROD=flavonoid 3,5-hydroxylase /FL=gb:AY275430.1 /REP_ORG=G. hirsutum	13.0877	13.1042	11.4287	10.9169	-1.92314	0		8705.48	8805.34	2756.66	1933.36	-3.73363	#N/A
GhiAffx.23106.1.A1_at	CO493702	gb:CO493702 /DB_XREF=gi:54118193 /DB_XREF=G.h.fbr-sw03092 /TID=GhiAffx.23106.1 /CNT=3 /FEA=EST /TIER=ConsEnd /STK=0 /NOTE=sequence(s) not in UniGene /REP_ORG=G. hirsutum	9.94312	9.92551	7.75709	8.27176	-1.91989	0		984.41	972.468	216.33	309.064	-3.7246	#N/A
GhiAffx.20355.1.A1_s_at	DW518429.1	gb:DW518429.1 dbest_id:35124212 /TID=GhiAffx.20355.1 /CNT=2 /FEA=EST /TIER=ConsEnd /STK=1 /NOTE=sequence(s) not in UniGene /REP_ORG=	6.80317	6.88801	5.06308	4.78898	-1.91956	0		111.676	118.44	33.4303	27.6456	-3.76769	#N/A
Gra.2394.1.S1_s_at	CO128031	gb:CO128031 /DB_XREF=gi:48829641 /DB_XREF=GR__Eb12O12.f /CLONE=GR__Eb12O12 /TID=Gra.2394.1 /CNT=3 /FEA=EST /TIER=ConsEnd /STK=0 /UG=Gra.2394 /UG_TITLE=Transcribed locus, weakly similar to NP_173662.2 expressed protein (Arabidopsis thaliana) /REP_ORG=G. raimondii	5.579	6.0207	3.55817	4.20288	-1.91932	0		47.8019	64.9249	11.7792	18.416	-3.73327	protein
GhiAffx.6307.2.A1_s_at	DW516850.1	gb:DW516850.1 dbest_id:35122633 /TID=GhiAffx.6307.2 /CNT=1 /FEA=EST /TIER=ConsEnd /STK=1 /NOTE=sequence(s) not in UniGene /REP_ORG=	9.38011	9.24329	7.32231	7.46333	-1.91888	0		666.338	606.048	160.042	176.477	-3.78103	noi protein
GhiAffx.44664.1.S1_at	DT049513	gb:DT049513 /DB_XREF=gi:72274152 /DB_XREF=COT_DN_G09 /TID=GhiAffx.44664.1 /CNT=5 /FEA=EST /TIER=ConsEnd /STK=1 /NOTE=sequence(s) not in UniGene /REP_ORG=G. hirsutum	11.6857	11.6471	9.72947	9.77209	-1.91566	0		3294.25	3207.3	848.913	874.367	-3.77278	senescence-associated protein
GhiAffx.6225.1.A1_at	DW497966.1	gb:DW497966.1 dbest_id:35102394 /TID=GhiAffx.6225.1 /CNT=6 /FEA=EST /TIER=ConsEnd /STK=2 /NOTE=sequence(s) not in UniGene /REP_ORG=	5.48531	5.08051	3.2488	3.49103	-1.913	0		44.7964	33.8364	9.50575	11.2435	-3.78966	#N/A
GhiAffx.24424.1.A1_at	DW511103.1	gb:DW511103.1 dbest_id:35116886 /TID=GhiAffx.24424.1 /CNT=2 /FEA=EST /TIER=ConsEnd /STK=0 /NOTE=sequence(s) not in UniGene /REP_ORG=	5.53076	5.90118	3.39276	4.21675	-1.91121	0		46.2301	59.7631	10.5032	18.5938	-3.64274	ccch-type zinc finger protein
Ghi.9568.1.S1_at	DT467159	gb:DT467159 /DB_XREF=gi:73864420 /DB_XREF=GH_CHX19P11.r /CLONE=GH_CHX19P11 /TID=Ghi.9568.1 /CNT=5 /FEA=EST /TIER=ConsEnd /STK=1 /UG=Ghi.9568 /UG_TITLE=Transcribed locus, weakly similar to NP_178199.1 WRKY40; transcription factor (Arabidopsis thaliana) /REP_ORG=G. hirsutum	8.95164	8.8546	6.93383	7.06198	-1.90522	0		495.122	462.913	122.262	133.618	-3.74408	protein
GraAffx.4978.1.A1_s_at	CO107307	gb:CO107307 /DB_XREF=gi:48805993 /DB_XREF=GR__Eb0038G21.r /CLONE=GR__Eb0038G21 /TID=GraAffx.4978.1 /CNT=19 /FEA=EST /TIER=Stack /STK=8 /NOTE=sequence(s) not in UniGene /REP_ORG=G. raimondii	4.79505	5.02238	3.02722	2.98012	-1.90504	0		27.7621	32.5003	8.15236	7.89052	-3.75633	plasma membrane intrinsic protein
Ghi.4651.2.A1_s_at	DT051667	gb:DT051667 /DB_XREF=gi:72278707 /DB_XREF=COT_EO_F10 /TID=Ghi.4651.2 /CNT=1 /FEA=EST /TIER=ConsEnd /STK=1 /UG=Ghi.4651 /UG_TITLE=Transcribed locus, strongly similar to NP_178157.2 EMB2753 (Arabidopsis thaliana) /REP_ORG=G. hirsutum	7.7665	8.20107	6.09098	6.07344	-1.90158	0		217.746	294.284	68.166	67.3421	-3.7786	#N/A
Ghi.10476.2.S1_s_at	DV850025	gb:DV850025 /DB_XREF=gi:82756463 /DB_XREF=GH_LSL27C02.f /CLONE=GH_LSL27C02 /TID=Ghi.10476.2 /CNT=11 /FEA=EST /TIER=ConsEnd /STK=0 /UG=Ghi.10476 /UG_TITLE=Transcribed locus, weakly similar to NP_567585.1 carboxylic ester hydrolase (Arabidopsis thaliana) /REP_ORG=G. hirsutum	7.24041	6.97124	4.84459	5.57088	-1.89809	0		151.21	125.473	28.732	47.5338	-3.62788	pectinacetylesterase protein
Ghi.1543.2.S1_at	DN780085	gb:DN780085 /DB_XREF=gi:84148785 /DB_XREF=G.hir-Cotyledon 613 /TID=Ghi.1543.2 /CNT=1 /FEA=EST /TIER=ConsEnd /STK=0 /UG=Ghi.1543 /UG_TITLE=Transcribed locus, weakly similar to NP_850745.1 DNA binding transcription factor (Arabidopsis thaliana) /REP_ORG=G. hirsutum	11.7214	11.583	9.87038	9.64414	-1.8949	0		3376.62	3067.73	936.007	800.155	-3.71183	protein
Ghi.3741.1.S1_at	DN803087	gb:DN803087 /DB_XREF=gi:84153732 /DB_XREF=G.hir-15-20 DAA bolls irrigated 1290 /TID=Ghi.3741.1 /CNT=4 /FEA=EST /TIER=ConsEnd /STK=0 /UG=Ghi.3741 /UG_TITLE=Transcribed locus, weakly similar to NP_565134.1 unknown protein (Arabidopsis thaliana) /REP_ORG=G. hirsutum	11.7458	11.7358	9.95324	9.74763	-1.89038	0		3434.31	3410.62	991.346	859.662	-3.69795	chloroplast protein cp12
Ghi.2741.2.A1_s_at	DT052864	gb:DT052864 /DB_XREF=gi:72281220 /DB_XREF=COT_FI_A06 /TID=Ghi.2741.2 /CNT=4 /FEA=EST /TIER=ConsEnd /STK=1 /UG=Ghi.2741 /UG_TITLE=Transcribed locus, weakly similar to NP_568698.1 unknown protein (Arabidopsis thaliana) /REP_ORG=G. hirsutum	11.1867	11.1323	9.31778	9.22899	-1.88608	0		2330.9	2244.62	638.163	600.072	-3.6952	#N/A
Gra.2760.1.S1_s_at	CO075774	gb:CO075774 /DB_XREF=gi:48745255 /DB_XREF=GR__Ea36L17.f /CLONE=GR__Ea36L17 /TID=Gra.2760.1 /CNT=6 /FEA=EST /TIER=ConsEnd /STK=0 /UG=Gra.2760 /UG_TITLE=Transcribed locus, strongly similar to XP_467663.1 glutamine synthetase shoot isozyme (Oryza sativa (japonica cultivar-group)) /REP_ORG=G. raimondii	8.31494	8.00539	5.8082	6.75424	-1.87894	0		318.453	256.958	56.0327	107.951	-3.50894	glutamine synthetase
Gra.2007.1.S1_x_at	CO077518	gb:CO077518 /DB_XREF=gi:48746999 /DB_XREF=GR__Ea39F09.r /CLONE=GR__Ea39F09 /TID=Gra.2007.1 /CNT=113 /FEA=EST /TIER=ConsEnd /STK=0 /UG=Gra.2007 /UG_TITLE=Transcribed locus, strongly similar to NP_190692.1 naringenin 3-dioxygenase flavanone 3-hydroxylase (F3H) (Arabidopsis thaliana) /REP_ORG=G. raimondii	11.2221	11.1811	9.66075	8.99962	-1.87142	0		2388.85	2321.92	809.424	511.863	-3.56528	flavanone 3-hydroxylase
Ghi.7668.1.S1_s_at	AI728319	gb:AI728319 /DB_XREF=gi:5047171 /DB_XREF=BNLGHi10455 /TID=Ghi.7668.1 /CNT=3 /FEA=EST /TIER=ConsEnd /STK=0 /UG=Ghi.7668 /UG_TITLE=Transcribed locus, weakly similar to NP_029567.1 VLN1 (VILLIN 1); actin binding (Arabidopsis thaliana) /REP_ORG=G. hirsutum	10.7458	10.7058	8.70194	9.01841	-1.86564	0		1717.18	1670.21	416.433	518.575	-3.62284	#N/A
Ghi.4318.3.S1_s_at	AI729810	gb:AI729810 /DB_XREF=gi:5048662 /DB_XREF=BNLGHi5260 /TID=Ghi.4318.3 /CNT=3 /FEA=EST /TIER=ConsEnd /STK=0 /UG=Ghi.4318 /UG_TITLE=Transcribed locus, strongly similar to NP_179101.1 GH3.1 (Arabidopsis thaliana) /REP_ORG=G. hirsutum	8.82772	8.98531	6.92454	7.15889	-1.8648	0		454.369	506.812	121.477	142.903	-3.6356	indole-3-acetic acid-amido synthetase
GraAffx.33115.1.A1_s_at	CO073019	gb:CO073019 /DB_XREF=gi:48742500 /DB_XREF=GR__Ea32H15.r /CLONE=GR__Ea32H15 /TID=GraAffx.33115.1 /CNT=5 /FEA=EST /TIER=ConsEnd /STK=4 /NOTE=sequence(s) not in UniGene /REP_ORG=G. raimondii	7.44863	7.23293	5.45607	5.49786	-1.86381	0		174.687	150.428	43.8977	45.1878	-3.64948	phenylcoumaran benzylic ether reductase
GhiAffx.40689.1.S1_s_at	DW480709.1	gb:DW480709.1 dbest_id:35085137 /TID=GhiAffx.40689.1 /CNT=5 /FEA=EST /TIER=ConsEnd /STK=0 /NOTE=sequence(s) not in UniGene /REP_ORG=	9.69277	10.1025	8.10161	7.96639	-1.86365	0		827.587	1099.43	274.68	250.105	-3.67201	casein kinase ii alpha subunit
Gra.1273.1.A1_at	CO127974	gb:CO127974 /DB_XREF=gi:48829584 /DB_XREF=GR__Eb12N03.r /CLONE=GR__Eb12N03 /TID=Gra.1273.1 /CNT=1 /FEA=EST /TIER=ConsEnd /STK=1 /UG=Gra.1273 /UG_TITLE=Transcribed locus, weakly similar to NP_172341.1 phosphoenolpyruvate carboxylase kinase (Arabidopsis thaliana) /REP_ORG=G. raimondii	6.93636	6.96137	5.40584	4.77517	-1.85836	0		122.477	124.618	42.3954	27.3824	-3.54117	#N/A
Ghi.2406.1.A1_s_at	DT052156	gb:DT052156 /DB_XREF=gi:72279684 /DB_XREF=COT_EU_F02 /TID=Ghi.2406.1 /CNT=1 /FEA=EST /TIER=ConsEnd /STK=1 /UG=Ghi.2406 /UG_TITLE=Transcribed locus, moderately similar to NP_175786.1 ATPME2 (Arabidopsis thaliana) /REP_ORG=G. hirsutum	10.5955	10.5646	8.75735	8.6958	-1.85348	0		1547.26	1514.48	432.738	414.663	-3.6131	hypothetical protein SORBIDRAFT_03g012830 [Sorghum bicolor]
GhiAffx.63702.3.A1_s_at	DT461051	gb:DT461051 /DB_XREF=gi:73852031 /DB_XREF=GH_ON40E12.r /CLONE=GH_ON40E12 /TID=GhiAffx.63702.3 /CNT=5 /FEA=EST /TIER=ConsEnd /STK=0 /NOTE=sequence(s) not in UniGene /REP_ORG=G. hirsutum	4.52268	4.24786	2.56298	2.50189	-1.85283	0		22.9859	18.9992	5.90929	5.66429	-3.62766	hydrophobic low temperature and salt responsive
Ghi.7387.1.S1_s_at	AI727522	gb:AI727522 /DB_XREF=gi:5046374 /DB_XREF=BNLGHi8324 /TID=Ghi.7387.1 /CNT=6 /FEA=EST /TIER=ConsEnd /STK=0 /UG=Ghi.7387 /UG_TITLE=Transcribed locus, weakly similar to NP_566713.1 lipid binding (Arabidopsis thaliana) /REP_ORG=G. hirsutum	13.3502	13.532	11.8453	11.342	-1.84747	0		10442.9	11845.4	3679.55	2595.89	-3.55167	lipid binding
Ghi.9992.2.S1_at	DR457342	gb:DR457342 /DB_XREF=gi:84168694 /DB_XREF=CM054C05 /TID=Ghi.9992.2 /CNT=1 /FEA=EST /TIER=ConsEnd /STK=0 /UG=Ghi.9992 /UG_TITLE=Transcribed locus, moderately similar to NP_190882.1 O-methyltransferase (Arabidopsis thaliana) /REP_ORG=G. hirsutum	6.6648	6.274	4.39124	4.85646	-1.84555	0		101.462	77.3861	20.9843	28.9694	-3.58028	#N/A
GhiAffx.14120.1.A1_at	DW508678.1	gb:DW508678.1 dbest_id:35114461 /TID=GhiAffx.14120.1 /CNT=4 /FEA=EST /TIER=ConsEnd /STK=1 /NOTE=sequence(s) not in UniGene /REP_ORG=	8.69563	8.72753	6.63992	7.09524	-1.844	0		414.616	423.884	99.7274	136.735	-3.54602	coronitine insensitive 1
GhiAffx.297.1.S1_at	DR459788	gb:DR459788 /DB_XREF=gi:84171140 /DB_XREF=CM080A02 /TID=GhiAffx.297.1 /CNT=2 /FEA=EST /TIER=ConsEnd /STK=0 /NOTE=sequence(s) not in UniGene /REP_ORG=G. hirsutum	8.8549	8.64299	6.54688	7.26662	-1.8422	0		463.01	399.761	93.4988	153.982	-3.48621	protein
Ghi.1766.1.S1_s_at	AY138252.1	gb:AY138252.1 /DB_XREF=gi:22795063 /TID=Ghi.1766.1 /CNT=9 /FEA=FLmRNA /TIER=FL /STK=3 /UG=Ghi.1766 /DEF=Gossypium hirsutum phospholipase D delta isoform 1a mRNA, complete cds. /PROD=phospholipase D delta isoform 1a /FL=gb:AY138252.1 /REP_ORG=G. hirsutum	8.12676	7.55059	5.92275	6.07076	-1.84192	0		279.511	187.479	60.6633	67.2173	-3.65177	phospholipase d
GraAffx.28264.1.A1_s_at	CO091105	gb:CO091105 /DB_XREF=gi:48789791 /DB_XREF=GR__Ea11G21.r /CLONE=GR__Ea11G21 /TID=GraAffx.28264.1 /CNT=4 /FEA=EST /TIER=ConsEnd /STK=0 /NOTE=sequence(s) not in UniGene /REP_ORG=G. raimondii	4.65714	3.82223	1.98967	2.80628	-1.84171	0		25.2312	14.1451	3.97147	6.99479	-3.59068	#N/A
Ghi.5859.1.A1_s_at	CO499146	gb:CO499146 /DB_XREF=gi:54123637 /DB_XREF=G.h.fbr-sw08536 /TID=Ghi.5859.1 /CNT=8 /FEA=EST /TIER=ConsEnd /STK=0 /UG=Ghi.5859 /UG_TITLE=Transcribed locus, weakly similar to NP_173413.1 unknown protein (Arabidopsis thaliana) /REP_ORG=G. hirsutum	13.7502	13.9153	12.1177	11.8674	-1.8402	0		13778.9	15450.1	4444.25	3736.25	-3.57301	#N/A
Ghi.4648.2.A1_s_at	AY464057.1	gb:AY464057.1 /DB_XREF=gi:38456069 /TID=Ghi.4648.2 /CNT=31 /FEA=mRNA /TIER=Stack /STK=16 /UG=Ghi.4648 /UG_TITLE=Gossypium hirsutum cultivar CIM707 FSLTP3 /DEF=Gossypium hirsutum clone OCF006C1 mRNA sequence. /REP_ORG=G. hirsutum	13.554	13.5307	11.6129	11.8043	-1.83374	0		12027.3	11834.3	3132.03	3576.53	-3.55689	#N/A
Gra.1506.1.A1_at	CO126361	gb:CO126361 /DB_XREF=gi:48827971 /DB_XREF=GR__Eb10F12.r /CLONE=GR__Eb10F12 /TID=Gra.1506.1 /CNT=2 /FEA=EST /TIER=ConsEnd /STK=1 /UG=Gra.1506 /UG_TITLE=Transcribed locus /REP_ORG=G. raimondii	10.2024	10.1571	8.21989	8.48277	-1.82842	0		1178.23	1141.81	298.15	357.741	-3.53724	#N/A
GhiAffx.32224.1.S1_at	CA992745	gb:CA992745 /DB_XREF=gi:31072466 /DB_XREF=pAR0144 /TID=GhiAffx.32224.1 /CNT=2 /FEA=EST /TIER=ConsEnd /STK=0 /NOTE=sequence(s) not in UniGene /REP_ORG=G. hirsutum	9.25805	9.21601	7.21949	7.60093	-1.82681	0		612.281	594.695	149.034	194.137	-3.51713	nadph-ferrihemoprotein reductase
GhiAffx.52253.1.S1_s_at	DR463559	gb:DR463559 /DB_XREF=gi:84174911 /DB_XREF=CM119G02 /TID=GhiAffx.52253.1 /CNT=3 /FEA=EST /TIER=ConsEnd /STK=0 /NOTE=sequence(s) not in UniGene /REP_ORG=G. hirsutum	11.5369	11.49	9.63295	9.75041	-1.82181	0		2971.41	2876.4	793.975	861.323	-3.53278	pyrophosphate-dependent phosphofructokinase beta subunit
Gra.94.2.S1_s_at	CO127097	gb:CO127097 /DB_XREF=gi:48828707 /DB_XREF=GR__Eb11H20.f /CLONE=GR__Eb11H20 /TID=Gra.94.2 /CNT=3 /FEA=EST /TIER=ConsEnd /STK=0 /UG=Gra.94 /UG_TITLE=Transcribed locus, moderately similar to NP_193348.1 GHMP kinase family protein (Arabidopsis thaliana) /REP_ORG=G. raimondii	9.99223	10.4976	8.22398	8.62937	-1.81826	0		1018.5	1445.79	298.996	396.004	-3.54574	galactokinase like protein
Ghi.10022.2.S1_s_at	DT564348	gb:DT564348 /DB_XREF=gi:78344074 /DB_XREF=EST1074988 /TID=Ghi.10022.2 /CNT=23 /FEA=EST /TIER=ConsEnd /STK=0 /UG=Ghi.10022 /UG_TITLE=Transcribed locus, moderately similar to NP_173458.1 SMT2 (STEROL METHYLTRANSFERASE 2) (Arabidopsis thaliana) /REP_ORG=G. hirsutum	9.60441	9.70603	8.13138	7.54503	-1.81702	0		778.422	835.23	280.407	186.758	-3.45414	24-sterol c-methyltransferase
GhiAffx.41414.1.A1_at	DW502819.1	gb:DW502819.1 dbest_id:35107247 /TID=GhiAffx.41414.1 /CNT=2 /FEA=EST /TIER=ConsEnd /STK=1 /NOTE=sequence(s) not in UniGene /REP_ORG=	10.4852	10.2041	8.63788	8.42371	-1.81384	0		1433.38	1179.59	398.348	343.391	-3.52276	#N/A
Ghi.624.1.S1_at	DT466075	gb:DT466075 /DB_XREF=gi:73863336 /DB_XREF=GH_CHX18F19.r /CLONE=GH_CHX18F19 /TID=Ghi.624.1 /CNT=4 /FEA=EST /TIER=ConsEnd /STK=1 /UG=Ghi.624 /UG_TITLE=Transcribed locus, strongly similar to NP_189034.1 beta-amylase (Arabidopsis thaliana) /REP_ORG=G. hirsutum	9.90735	9.77427	8.03712	8.04369	-1.8004	0		960.307	875.686	262.673	263.872	-3.48687	beta-amylase
Ghi.8787.1.S1_s_at	DT455800	gb:DT455800 /DB_XREF=gi:73846780 /DB_XREF=GH_ON03G05.f /CLONE=GH_ON03G05 /TID=Ghi.8787.1 /CNT=4 /FEA=EST /TIER=ConsEnd /STK=0 /UG=Ghi.8787 /UG_TITLE=Transcribed locus, moderately similar to NP_187594.1 ATP binding kinase protein kinase protein serinethreonine kinase protein-tyrosine kinase (Arabidopsis thaliana) /REP_ORG=G. hirsutum	9.49634	9.61104	7.83763	7.67484	-1.79745	0		722.241	782.008	228.751	204.341	-3.47328	protein
Ghi.4919.1.A1_at	DT047097	gb:DT047097 /DB_XREF=gi:72269322 /DB_XREF=COT_CK_A10 /TID=Ghi.4919.1 /CNT=2 /FEA=EST /TIER=ConsEnd /STK=1 /UG=Ghi.4919 /UG_TITLE=Transcribed locus, moderately similar to NP_564222.1 unknown protein (Arabidopsis thaliana) /REP_ORG=G. hirsutum	7.80787	7.86814	6.26234	5.81914	-1.79726	0		224.08	233.64	76.763	56.4594	-3.43575	set domain-containing protein
Ghi.8291.1.S1_s_at	DT048047	gb:DT048047 /DB_XREF=gi:72271218 /DB_XREF=COT_CV_F07 /TID=Ghi.8291.1 /CNT=28 /FEA=EST /TIER=ConsEnd /STK=3 /UG=Ghi.8291 /UG_TITLE=Transcribed locus, moderately similar to NP_188258.1 carboxylic ester hydrolase hydrolase, acting on ester bonds (Arabidopsis thaliana) /REP_ORG=G. hirsutum	14.2686	14.4583	12.6103	12.5265	-1.79509	0		19737.2	22510.3	6252.67	5899.96	-3.47641	zinc finger
Ghi.3411.2.A1_x_at	DT051535	gb:DT051535 /DB_XREF=gi:72278426 /DB_XREF=COT_EN_C08 /TID=Ghi.3411.2 /CNT=1 /FEA=EST /TIER=ConsEnd /STK=1 /UG=Ghi.3411 /UG_TITLE=Transcribed locus, weakly similar to NP_179895.2 ubiquitin-protein ligase (Arabidopsis thaliana) /REP_ORG=G. hirsutum	5.13612	5.46624	3.51557	3.50828	-1.78926	0		35.1663	44.2082	11.4365	11.3788	-3.479	#N/A
GhiAffx.40379.1.A1_x_at	DW497516.1	gb:DW497516.1 dbest_id:35101944 /TID=GhiAffx.40379.1 /CNT=3 /FEA=EST /TIER=ConsEnd /STK=1 /NOTE=sequence(s) not in UniGene /REP_ORG=	10.8278	10.8806	9.05367	9.08187	-1.78644	0		1817.62	1885.29	531.404	541.895	-3.45004	protein
Gra.1596.1.A1_at	CO118603	gb:CO118603 /DB_XREF=gi:48817290 /DB_XREF=GR__Eb021B01.r /CLONE=GR__Eb021B01 /TID=Gra.1596.1 /CNT=2 /FEA=EST /TIER=ConsEnd /STK=1 /UG=Gra.1596 /UG_TITLE=Transcribed locus, moderately similar to NP_173732.1 phosphoglucomutase, cytoplasmic, putative glucose phosphomutase, putative (Arabidopsis thaliana) /REP_ORG=G. raimondii	4.41446	4.46178	2.49876	2.81846	-1.77951	0		21.3248	22.0358	5.65198	7.0541	-3.41258	phosphoglucomutase
GhiAffx.4949.1.S1_at	DW517184.1	gb:DW517184.1 dbest_id:35122967 /TID=GhiAffx.4949.1 /CNT=5 /FEA=EST /TIER=ConsEnd /STK=0 /NOTE=sequence(s) not in UniGene /REP_ORG=	4.14285	5.01879	2.89129	2.72162	-1.77437	0		17.6654	32.4196	7.41935	6.59611	-3.57355	homeobox protein hd1
GhiAffx.6639.1.S1_s_at	DW502815.1	gb:DW502815.1 dbest_id:35107243 /TID=GhiAffx.6639.1 /CNT=2 /FEA=EST /TIER=ConsEnd /STK=1 /NOTE=sequence(s) not in UniGene /REP_ORG=	4.78138	5.65457	3.24903	3.63987	-1.77353	0		27.5004	50.3727	9.50727	12.4655	-3.54408	#N/A
Ghi.9294.1.S1_s_at	CA993819	gb:CA993819 /DB_XREF=gi:31073540 /DB_XREF=pAR10H08 /TID=Ghi.9294.1 /CNT=5 /FEA=EST /TIER=ConsEnd /STK=1 /UG=Ghi.9294 /UG_TITLE=Transcribed locus, weakly similar to NP_566991.2 unknown protein (Arabidopsis thaliana) /REP_ORG=G. hirsutum	4.43446	5.11831	3.02444	2.98135	-1.77349	0		21.6225	34.7348	8.13669	7.89725	-3.51487	at3g53990 f5k20_290
Ghi.9476.1.S1_at	DT457959	gb:DT457959 /DB_XREF=gi:73848939 /DB_XREF=GH_ON35F20.r /CLONE=GH_ON35F20 /TID=Ghi.9476.1 /CNT=3 /FEA=EST /TIER=ConsEnd /STK=0 /UG=Ghi.9476 /UG_TITLE=Transcribed locus, weakly similar to NP_176688.3 unknown protein (Arabidopsis thaliana) /REP_ORG=G. hirsutum	7.79337	8.01317	5.93726	6.32923	-1.77002	0		221.84	258.347	61.2766	80.4057	-3.38918	inner membrane protein
Ghi.2970.1.S1_s_at	AJ513762	gb:AJ513762 /DB_XREF=gi:24977245 /DB_XREF=AJ513762 /CLONE=suo48f48r3 /TID=Ghi.2970.1 /CNT=7 /FEA=EST /TIER=ConsEnd /STK=0 /UG=Ghi.2970 /UG_TITLE=Transcribed locus, moderately similar to NP_851217.1 unknown protein (Arabidopsis thaliana) /REP_ORG=G. hirsutum	5.74241	5.66324	4.30594	3.5659	-1.7669	0		53.5351	50.6763	19.7796	11.8425	-3.29552	#N/A
Ghi.3292.2.S1_at	DN760569	gb:DN760569 /DB_XREF=gi:84146327 /DB_XREF=G.hir-stem 3076 /TID=Ghi.3292.2 /CNT=4 /FEA=EST /TIER=ConsEnd /STK=0 /UG=Ghi.3292 /UG_TITLE=Transcribed locus, moderately similar to NP_565685.1 unknown protein (Arabidopsis thaliana) /REP_ORG=G. hirsutum	7.72617	7.51659	5.42937	6.28423	-1.76458	0		211.743	183.112	43.0926	77.9366	-3.26248	protein
Ghi.9579.1.S1_s_at	DT052034	gb:DT052034 /DB_XREF=gi:72279441 /DB_XREF=COT_ET_C04 /TID=Ghi.9579.1 /CNT=7 /FEA=EST /TIER=ConsEnd /STK=1 /UG=Ghi.9579 /UG_TITLE=Transcribed locus, moderately similar to NP_172360.1 CSD1; copper, zinc superoxide dismutase (Arabidopsis thaliana) /REP_ORG=G. hirsutum	13.231	13.3172	11.2758	11.7459	-1.76325	0		9614.68	10206.3	2479.48	3434.5	-3.35155	cu zn superoxide dismutase
GhiAffx.25700.1.A1_at	DW517728.1	gb:DW517728.1 dbest_id:35123511 /TID=GhiAffx.25700.1 /CNT=2 /FEA=EST /TIER=ConsEnd /STK=1 /NOTE=sequence(s) not in UniGene /REP_ORG=	5.9125	5.06695	3.74359	3.71943	-1.75821	0		60.2339	33.52	13.3947	13.1723	-3.52896	#N/A
Gra.2888.1.S1_s_at	CO085920	gb:CO085920 /DB_XREF=gi:48776554 /DB_XREF=GR__Ea03H10.r /CLONE=GR__Ea03H10 /TID=Gra.2888.1 /CNT=4 /FEA=EST /TIER=ConsEnd /STK=1 /UG=Gra.2888 /UG_TITLE=Transcribed locus, moderately similar to NP_566768.1 6-phosphogluconate dehydrogenase NAD-binding domain-containing protein (Arabidopsis thaliana) /REP_ORG=G. raimondii	9.88442	9.58534	8.26561	7.69094	-1.7566	0		945.162	768.203	307.749	206.635	-3.3309	gamma hydroxybutyrate dehydrogenase
GhiAffx.16290.1.S1_s_at	DW229123.1	gb:DW229123.1 dbest_id:34833295 /TID=GhiAffx.16290.1 /CNT=10 /FEA=EST /TIER=ConsEnd /STK=1 /NOTE=sequence(s) not in UniGene /REP_ORG=	12.224	11.9936	10.3236	10.3971	-1.74841	0		4784	4077.77	1281.51	1348.48	-3.36951	ycf9
GraAffx.34131.2.S1_x_at	CO085614	gb:CO085614 /DB_XREF=gi:48776248 /DB_XREF=GR__Ea02O03.r /CLONE=GR__Ea02O03 /TID=GraAffx.34131.2 /CNT=9 /FEA=EST /TIER=ConsEnd /STK=2 /NOTE=sequence(s) not in UniGene /REP_ORG=G. raimondii	3.54841	4.35734	2.22108	2.19517	-1.74475	0		11.6997	20.497	4.66243	4.57943	-3.4838	phosphoethanolamine phosphocholine
Ghi.4335.1.A1_at	DT054153	gb:DT054153 /DB_XREF=gi:72283770 /DB_XREF=COT_FZ_E03 /TID=Ghi.4335.1 /CNT=2 /FEA=EST /TIER=ConsEnd /STK=2 /UG=Ghi.4335 /UG_TITLE=Transcribed locus /REP_ORG=G. hirsutum	5.27067	5.05128	3.20507	3.63501	-1.74093	0		38.6037	33.1578	9.22195	12.4236	-3.3153	#N/A
GhiAffx.19684.1.S1_a_at	DW490275.1	gb:DW490275.1 dbest_id:35094703 /TID=GhiAffx.19684.1 /CNT=7 /FEA=EST /TIER=ConsEnd /STK=0 /NOTE=sequence(s) not in UniGene /REP_ORG=	9.42221	9.46946	7.61272	7.79963	-1.73966	0		686.07	708.913	195.73	222.804	-3.33302	#N/A
Ghi.4493.1.S1_at	DR461824	gb:DR461824 /DB_XREF=gi:84173176 /DB_XREF=CM101E03 /TID=Ghi.4493.1 /CNT=2 /FEA=EST /TIER=ConsEnd /STK=1 /UG=Ghi.4493 /UG_TITLE=Transcribed locus, moderately similar to NP_563621.1 unknown protein (Arabidopsis thaliana) /REP_ORG=G. hirsutum	7.56371	7.71627	5.96656	5.83548	-1.73897	0		189.192	210.295	62.5336	57.1025	-3.33919	nc domain-containing
Gra.605.2.A1_x_at	CO091381	gb:CO091381 /DB_XREF=gi:48790067 /DB_XREF=GR__Ea11N09.r /CLONE=GR__Ea11N09 /TID=Gra.605.2 /CNT=3 /FEA=EST /TIER=ConsEnd /STK=2 /UG=Gra.605 /UG_TITLE=Transcribed locus, weakly similar to NP_196416.1 flavonoid 3-monooxygenase flavonoid 3-hydroxylase (F3H) cytochrome P450 75B1 (CYP75B1) transparent testa 7 protein (TT7) (Arabidopsis thaliana) /REP_ORG=G. raimondii	12.8402	12.7061	11.2542	10.8199	-1.73606	0		7332.98	6682	2442.6	1807.68	-3.29742	flavonoid 3 -hydroxylase
GhiAffx.42327.1.A1_s_at	DW507584.1	gb:DW507584.1 dbest_id:35113367 /TID=GhiAffx.42327.1 /CNT=1 /FEA=EST /TIER=ConsEnd /STK=1 /NOTE=sequence(s) not in UniGene /REP_ORG=	4.46248	4.17853	2.58314	2.59033	-1.73377	0		22.0465	18.1077	5.99242	6.02238	-3.34206	#N/A
Ghi.1843.1.S1_at	DV850090	gb:DV850090 /DB_XREF=gi:82756528 /DB_XREF=GH_LSL27H12.f /CLONE=GH_LSL27H12 /TID=Ghi.1843.1 /CNT=1 /FEA=EST /TIER=ConsEnd /STK=0 /UG=Ghi.1843 /UG_TITLE=Transcribed locus /REP_ORG=G. hirsutum	4.90461	4.35542	2.90264	2.89129	-1.73305	0		29.9526	20.4697	7.47792	7.41935	-3.38467	#N/A
Ghi.8875.1.S1_at	DT468583	gb:DT468583 /DB_XREF=gi:73865845 /DB_XREF=GH_CHX22B16.r /CLONE=GH_CHX22B16 /TID=Ghi.8875.1 /CNT=4 /FEA=EST /TIER=ConsEnd /STK=1 /UG=Ghi.8875 /UG_TITLE=Transcribed locus, weakly similar to NP_201372.2 ATP binding kinase protein serinethreonine kinase (Arabidopsis thaliana) /REP_ORG=G. hirsutum	4.15758	4.06116	2.38236	2.3711	-1.73264	0		17.8466	16.6928	5.21388	5.17335	-3.32518	receptor protein kinase clavata1
GraAffx.15939.1.S1_s_at	CO123321	gb:CO123321 /DB_XREF=gi:48822008 /DB_XREF=GR__Eb05G15.f /CLONE=GR__Eb05G15 /TID=GraAffx.15939.1 /CNT=1 /FEA=EST /TIER=ConsEnd /STK=0 /NOTE=sequence(s) not in UniGene /REP_ORG=G. raimondii	5.93206	6.24998	4.29765	4.41923	-1.73258	0		61.056	76.1081	19.6662	21.3954	-3.34044	#N/A
Gra.2038.1.A1_s_at	CO124831	gb:CO124831 /DB_XREF=gi:48823518 /DB_XREF=GR__Eb07P18.r /CLONE=GR__Eb07P18 /TID=Gra.2038.1 /CNT=5 /FEA=EST /TIER=ConsEnd /STK=1 /UG=Gra.2038 /UG_TITLE=Transcribed locus, weakly similar to NP_175357.1 BURP domain-containing protein (Arabidopsis thaliana) /REP_ORG=G. raimondii	13.5163	13.5733	11.7993	11.8254	-1.73249	0		11717	12189.2	3564.04	3629	-3.32351	#N/A
Ghi.9945.1.S1_at	DT047647	gb:DT047647 /DB_XREF=gi:72270425 /DB_XREF=COT_CQ_E08 /TID=Ghi.9945.1 /CNT=10 /FEA=EST /TIER=ConsEnd /STK=3 /UG=Ghi.9945 /UG_TITLE=Transcribed locus /REP_ORG=G. hirsutum	11.908	11.9201	10.277	10.0893	-1.73091	0		3842.92	3875.44	1240.74	1089.41	-3.3124	#N/A
Ghi.1207.1.S1_x_at	DT468000	gb:DT468000 /DB_XREF=gi:73865262 /DB_XREF=GH_CHX21E02.r /CLONE=GH_CHX21E02 /TID=Ghi.1207.1 /CNT=8 /FEA=EST /TIER=ConsEnd /STK=1 /UG=Ghi.1207 /UG_TITLE=Transcribed locus /REP_ORG=G. hirsutum	8.85101	8.79651	7.2592	6.92681	-1.73075	0		461.762	444.645	153.193	121.668	-3.29769	#N/A
GhiAffx.1589.35.S1_at	DW239823.1	gb:DW239823.1 dbest_id:34843989 /TID=GhiAffx.1589.35 /CNT=5 /FEA=EST /TIER=ConsEnd /STK=0 /NOTE=sequence(s) not in UniGene /REP_ORG=	9.72624	9.76707	7.99764	8.03571	-1.72998	0		847.01	871.329	255.582	262.416	-3.31727	pre-mrna-splicing factor
GhiAffx.1589.18.S1_a_at	DW234781.1	gb:DW234781.1 dbest_id:34838947 /TID=GhiAffx.1589.18 /CNT=6 /FEA=EST /TIER=ConsEnd /STK=0 /NOTE=sequence(s) not in UniGene /REP_ORG=	10.1373	9.9521	8.38486	8.25253	-1.726	0		1126.22	990.561	334.267	304.971	-3.31142	#N/A
Ghi.10134.3.S1_s_at	DT459739	gb:DT459739 /DB_XREF=gi:73850719 /DB_XREF=GH_ON38C20.f /CLONE=GH_ON38C20 /TID=Ghi.10134.3 /CNT=2 /FEA=EST /TIER=ConsEnd /STK=0 /UG=Ghi.10134 /UG_TITLE=Transcribed locus, strongly similar to NP_196897.1 CHS (CHALCONE SYNTHASE); naringenin-chalcone synthase (Arabidopsis thaliana) /REP_ORG=G. hirsutum	4.59811	4.03857	2.71689	2.4744	-1.72269	0		24.2197	16.4335	6.57456	5.55735	-3.35094	chalcone synthase
Ghi.1209.1.S1_at	AI731941	gb:AI731941 /DB_XREF=gi:5050793 /DB_XREF=BNLGHi11449 /TID=Ghi.1209.1 /CNT=15 /FEA=EST /TIER=ConsEnd /STK=0 /UG=Ghi.1209 /UG_TITLE=Transcribed locus, moderately similar to NP_566136.1 unknown protein (Arabidopsis thaliana) /REP_ORG=G. hirsutum	11.1902	11.2412	9.38645	9.60004	-1.72247	0		2336.61	2420.74	669.275	776.07	-3.2915	armadillo beta-catenin repeat family protein
GhiAffx.47070.1.S1_at	DR452953	gb:DR452953 /DB_XREF=gi:84164305 /DB_XREF=CM008B02 /TID=GhiAffx.47070.1 /CNT=3 /FEA=EST /TIER=ConsEnd /STK=0 /NOTE=sequence(s) not in UniGene /REP_ORG=G. hirsutum	11.0303	10.9557	9.12989	9.41476	-1.72067	0		2091.41	1986.11	560.235	682.534	-3.281	#N/A
GhiAffx.5456.1.S1_s_at	DW227724.1	gb:DW227724.1 dbest_id:34831896 /TID=GhiAffx.5456.1 /CNT=8 /FEA=EST /TIER=ConsEnd /STK=1 /NOTE=sequence(s) not in UniGene /REP_ORG=	11.2953	11.319	9.5527	9.62084	-1.72037	0		2513.15	2554.81	751.017	787.339	-3.2944	protein phosphatase regulatory
Ghi.4643.1.A1_s_at	DT047482	gb:DT047482 /DB_XREF=gi:72270093 /DB_XREF=COT_CO_E09 /TID=Ghi.4643.1 /CNT=6 /FEA=EST /TIER=ConsEnd /STK=3 /UG=Ghi.4643 /UG_TITLE=Transcribed locus, weakly similar to NP_177672.2 DNA binding transcription factor (Arabidopsis thaliana) /REP_ORG=G. hirsutum	5.63968	5.25719	4.22094	3.23697	-1.71948	0		49.8554	38.2448	18.6478	9.42815	-3.13792	ocs element-binding
GhiAffx.54054.1.A1_at	AW186948	gb:AW186948 /DB_XREF=gi:6461384 /DB_XREF=BNLGHi7691 /TID=GhiAffx.54054.1 /CNT=6 /FEA=EST /TIER=ConsEnd /STK=0 /NOTE=sequence(s) not in UniGene /REP_ORG=G. hirsutum	10.0042	9.71377	7.92618	8.35325	-1.71926	0		1026.98	839.721	243.23	327.022	-3.27346	#N/A
Ghi.10345.1.S1_at	DT047250	gb:DT047250 /DB_XREF=gi:72269627 /DB_XREF=COT_CL_G12 /TID=Ghi.10345.1 /CNT=19 /FEA=EST /TIER=ConsEnd /STK=3 /UG=Ghi.10345 /UG_TITLE=Transcribed locus, weakly similar to NP_190438.1 catalytic (Arabidopsis thaliana) /REP_ORG=G. hirsutum	8.09178	8.05833	6.16929	6.54473	-1.71805	0		272.815	266.563	71.9684	93.3597	-3.26247	gibberellin receptor gid1l2
Ghi.1476.1.S1_s_at	DN781240	gb:DN781240 /DB_XREF=gi:84149940 /DB_XREF=G.hir-Cotyledon 1768 /TID=Ghi.1476.1 /CNT=2 /FEA=EST /TIER=ConsEnd /STK=0 /UG=Ghi.1476 /UG_TITLE=Transcribed locus /REP_ORG=G. hirsutum	12.1529	11.9217	10.1622	10.4783	-1.7171	0		4554.1	3879.75	1145.83	1426.56	-3.2786	#N/A
Ghi.3691.1.S1_at	DN759758	gb:DN759758 /DB_XREF=gi:84145516 /DB_XREF=G.hir-stem 2262 /TID=Ghi.3691.1 /CNT=7 /FEA=EST /TIER=ConsEnd /STK=0 /UG=Ghi.3691 /UG_TITLE=Transcribed locus, moderately similar to NP_195341.2 ATP binding kinase protein serinethreonine kinase (Arabidopsis thaliana) /REP_ORG=G. hirsutum	6.35617	5.94049	4.75038	4.11284	-1.71672	0		81.9215	61.4139	26.9158	17.3017	-3.2416	#N/A
Ghi.5727.1.A1_at	DT046456	gb:DT046456 /DB_XREF=gi:72267816 /DB_XREF=COT_AB_A12 /TID=Ghi.5727.1 /CNT=2 /FEA=EST /TIER=ConsEnd /STK=1 /UG=Ghi.5727 /UG_TITLE=Transcribed locus, weakly similar to NP_193090.1 unknown protein (Arabidopsis thaliana) /REP_ORG=G. hirsutum	6.53181	6.28212	4.2585	5.12486	-1.71529	0		92.5273	77.8229	19.1397	34.8929	-3.15273	#N/A
Gra.2239.1.S1_s_at	CO092078	gb:CO092078 /DB_XREF=gi:48790764 /DB_XREF=GR__Ea12O13.r /CLONE=GR__Ea12O13 /TID=Gra.2239.1 /CNT=4 /FEA=EST /TIER=ConsEnd /STK=1 /UG=Gra.2239 /UG_TITLE=Transcribed locus, strongly similar to NP_181241.1 phenylalanine ammonia-lyase 1 (PAL1) (Arabidopsis thaliana) /REP_ORG=G. raimondii	13.4864	13.3464	11.8277	11.581	-1.71203	0		11476.5	10415.1	3634.9	3063.65	-3.26812	phenylalanine ammonia-lyase
GraAffx.28239.1.S1_s_at	CO087121	gb:CO087121 /DB_XREF=gi:48777755 /DB_XREF=GR__Ea05H01.f /CLONE=GR__Ea05H01 /TID=GraAffx.28239.1 /CNT=2 /FEA=EST /TIER=ConsEnd /STK=0 /NOTE=sequence(s) not in UniGene /REP_ORG=G. raimondii	4.388	4.26325	2.6224	2.60862	-1.71011	0		20.9372	19.2029	6.15774	6.09919	-3.27489	u-box and arm repeat protein
Ghi.1622.1.S1_at	DN760805	gb:DN760805 /DB_XREF=gi:84146563 /DB_XREF=G.hir-stem 3312 /TID=Ghi.1622.1 /CNT=1 /FEA=EST /TIER=ConsEnd /STK=0 /UG=Ghi.1622 /UG_TITLE=Transcribed locus, weakly similar to NP_200224.1 calcium ion binding (Arabidopsis thaliana) /REP_ORG=G. hirsutum	9.26144	9.07607	7.27177	7.64894	-1.7084	0		613.72	539.722	154.533	200.705	-3.24696	carbon catabolite repressor
Ghi.7960.1.S1_s_at	AI055055	gb:AI055055 /DB_XREF=gi:3326169 /DB_XREF=coau0002O14 /CLONE=coau0002O14 /TID=Ghi.7960.1 /CNT=4 /FEA=EST /TIER=ConsEnd /STK=0 /UG=Ghi.7960 /UG_TITLE=Transcribed locus, moderately similar to NP_173161.1 ATGSTU25; glutathione transferase (Arabidopsis thaliana) /REP_ORG=G. hirsutum	11.4595	11.6651	9.90461	9.81084	-1.70458	0		2816.19	3247.46	958.486	898.166	-3.2659	protein
Ghi.3678.2.A1_s_at	DT462021	gb:DT462021 /DB_XREF=gi:73859282 /DB_XREF=GH_CHX07F06.x /CLONE=GH_CHX07F06 /TID=Ghi.3678.2 /CNT=2 /FEA=EST /TIER=ConsEnd /STK=0 /UG=Ghi.3678 /UG_TITLE=Transcribed locus, strongly similar to NP_916571.1 putative casein kinase I (Oryza sativa (japonica cultivar-group)) /REP_ORG=G. hirsutum	10.9728	10.038	9.18557	8.42047	-1.70239	0		2009.71	1051.36	582.278	342.622	-3.30962	#N/A
Ghi.3627.1.A1_at	DT463545	gb:DT463545 /DB_XREF=gi:73860806 /DB_XREF=GH_CHX13L10.r /CLONE=GH_CHX13L10 /TID=Ghi.3627.1 /CNT=3 /FEA=EST /TIER=ConsEnd /STK=1 /UG=Ghi.3627 /UG_TITLE=Transcribed locus /REP_ORG=G. hirsutum	6.911	6.90448	5.21546	5.20029	-1.69986	0		120.342	119.8	37.1545	36.7657	-3.24866	#N/A
Ghi.8641.1.A1_at	DT047554	gb:DT047554 /DB_XREF=gi:72270236 /DB_XREF=COT_CP_D10 /TID=Ghi.8641.1 /CNT=2 /FEA=EST /TIER=ConsEnd /STK=1 /UG=Ghi.8641 /UG_TITLE=Transcribed locus /REP_ORG=G. hirsutum	3.81135	4.76018	2.65432	2.52189	-1.69766	0		14.0388	27.0992	6.29549	5.74334	-3.41711	#N/A
Gra.204.1.S1_at	CO085323	gb:CO085323 /DB_XREF=gi:48775957 /DB_XREF=GR__Ea02G19.f /CLONE=GR__Ea02G19 /TID=Gra.204.1 /CNT=3 /FEA=EST /TIER=ConsEnd /STK=0 /UG=Gra.204 /UG_TITLE=Transcribed locus, strongly similar to NP_180028.1 ATPase, plasma membrane-type, putative proton pump, putative (Arabidopsis thaliana) /REP_ORG=G. raimondii	4.21769	4.6499	2.74398	2.7287	-1.69745	0		18.6059	25.105	6.69917	6.6286	-3.27969	autoinhibited h+ atpase
GraAffx.27696.1.S1_s_at	CO088663	gb:CO088663 /DB_XREF=gi:48779297 /DB_XREF=GR__Ea07M02.f /CLONE=GR__Ea07M02 /TID=GraAffx.27696.1 /CNT=2 /FEA=EST /TIER=ConsEnd /STK=0 /NOTE=sequence(s) not in UniGene /REP_ORG=G. raimondii	9.13089	9.3059	7.71528	7.32934	-1.69608	0		560.624	632.931	210.151	160.824	-3.21734	protein-serine threonine kinase
Ghi.7158.1.S1_s_at	AW187607	gb:AW187607 /DB_XREF=gi:6462043 /DB_XREF=BNLGHi8198 /TID=Ghi.7158.1 /CNT=1 /FEA=EST /TIER=ConsEnd /STK=0 /UG=Ghi.7158 /UG_TITLE=Transcribed locus, moderately similar to NP_187193.3 acyl-CoA binding (Arabidopsis thaliana) /REP_ORG=G. hirsutum	9.00473	8.8382	7.39076	7.06154	-1.69531	0		513.681	457.682	167.819	133.579	-3.22287	#N/A
Ghi.8187.2.A1_at	DT468979	gb:DT468979 /DB_XREF=gi:73866241 /DB_XREF=GH_CHX22M06.r /CLONE=GH_CHX22M06 /TID=Ghi.8187.2 /CNT=1 /FEA=EST /TIER=ConsEnd /STK=1 /UG=Ghi.8187 /UG_TITLE=Transcribed locus, moderately similar to NP_172904.2 MIOX1 (MYO-INISITOL OXYGENASE); oxidoreductase (Arabidopsis thaliana) /REP_ORG=G. hirsutum	9.53406	9.46494	7.47344	8.15145	-1.68705	0		741.375	706.691	177.717	284.335	-3.13399	myo-inositol oxygenase
Ghi.9780.1.A1_s_at	DT054047	gb:DT054047 /DB_XREF=gi:72283558 /DB_XREF=COT_FY_A12 /TID=Ghi.9780.1 /CNT=7 /FEA=EST /TIER=Stack /STK=6 /UG=Ghi.9780 /UG_TITLE=Transcribed locus, moderately similar to NP_175685.1 catalytic hydrolase (Arabidopsis thaliana) /REP_ORG=G. hirsutum	10.5333	10.3431	8.84137	8.66341	-1.68581	0		1481.94	1298.94	458.687	405.459	-3.21807	protein
Ghi.10341.1.S1_s_at	DT564850	gb:DT564850 /DB_XREF=gi:78344576 /DB_XREF=EST1075490 /TID=Ghi.10341.1 /CNT=15 /FEA=EST /TIER=ConsEnd /STK=0 /UG=Ghi.10341 /UG_TITLE=Transcribed locus, moderately similar to NP_201433.1 transcription factor (Arabidopsis thaliana) /REP_ORG=G. hirsutum	3.91034	3.88187	2.22795	2.19432	-1.68497	0		15.0359	14.7421	4.68468	4.57675	-3.21527	#N/A
Ghi.7674.1.S1_s_at	AI725578	gb:AI725578 /DB_XREF=gi:5044430 /DB_XREF=BNLGHi12364 /TID=Ghi.7674.1 /CNT=3 /FEA=EST /TIER=ConsEnd /STK=0 /UG=Ghi.7674 /UG_TITLE=Transcribed locus, moderately similar to XP_467691.1 putative helicase (Oryza sativa (japonica cultivar-group)) /REP_ORG=G. hirsutum	8.74647	9.04856	7.112	7.31447	-1.68428	0		429.486	529.528	138.333	159.176	-3.22349	#N/A
GhiAffx.1589.40.S1_at	DW233079.1	gb:DW233079.1 dbest_id:34837245 /TID=GhiAffx.1589.40 /CNT=3 /FEA=EST /TIER=ConsEnd /STK=0 /NOTE=sequence(s) not in UniGene /REP_ORG=	10.6871	10.455	8.84171	8.9341	-1.68313	0		1648.63	1403.7	458.797	489.138	-3.21999	heavy metal transporter mtp1
Ghi.8118.1.S1_at	AY039662.2	gb:AY039662.2 /DB_XREF=gi:21389707 /TID=Ghi.8118.1 /CNT=2 /FEA=FLmRNA /TIER=FL /STK=1 /UG=Ghi.8118 /DEF=Gossypium hirsutum putative carboxyl-terminal proteinase mRNA, complete cds. /PROD=putative carboxyl-terminal proteinase /FL=gb:AY039662.2 /REP_ORG=G. hirsutum	6.11069	5.64242	3.77545	4.61675	-1.68046	0		69.1039	49.9501	13.6938	24.5347	-3.11428	protein
Ghi.3480.1.S1_at	DN760204	gb:DN760204 /DB_XREF=gi:84145962 /DB_XREF=G.hir-stem 2711 /TID=Ghi.3480.1 /CNT=3 /FEA=EST /TIER=ConsEnd /STK=0 /UG=Ghi.3480 /UG_TITLE=Transcribed locus /REP_ORG=G. hirsutum	8.55593	8.20676	6.6092	6.7929	-1.68029	0		376.348	295.447	97.6262	110.883	-3.22189	#N/A
Ghi.5451.1.S1_at	DQ122174.1	gb:DQ122174.1 /DB_XREF=gi:74273614 /TID=Ghi.5451.1 /CNT=10 /FEA=mRNA /TIER=ConsEnd /STK=2 /UG=Ghi.5451 /UG_TITLE=Gossypium hirsutum 1-aminocyclopropane-1-carboxylate synthase ACS6 /DEF=Gossypium hirsutum 1-aminocyclopropane-1-carboxylate synthase ACS6 mRNA, partial cds. /REP_ORG=G. hirsutum	11.8014	11.8742	10.0544	10.2652	-1.67796	0		3569.16	3753.89	1063.39	1230.61	-3.19226	1-aminocyclopropane-1-carboxylate synthase
GhiAffx.43463.1.S1_s_at	DT047325	gb:DT047325 /DB_XREF=gi:72269777 /DB_XREF=COT_CM_G07 /TID=GhiAffx.43463.1 /CNT=5 /FEA=EST /TIER=ConsEnd /STK=1 /NOTE=sequence(s) not in UniGene /REP_ORG=G. hirsutum	8.07728	7.60953	6.10067	6.2444	-1.67087	0		270.087	195.298	68.6252	75.8145	-3.222	thioesterase family protein
GhiAffx.6053.1.S1_s_at	DW515652.1	gb:DW515652.1 dbest_id:35121435 /TID=GhiAffx.6053.1 /CNT=8 /FEA=EST /TIER=ConsEnd /STK=0 /NOTE=sequence(s) not in UniGene /REP_ORG=	5.34203	5.02732	3.18896	3.84701	-1.66669	0		40.5613	32.6117	9.11955	14.3901	-3.11246	glucose-6-phosphate phosphate-translocator
Gra.1351.1.S1_s_at	CO108519	gb:CO108519 /DB_XREF=gi:48807205 /DB_XREF=GR__Eb0040F22.r /CLONE=GR__Eb0040F22 /TID=Gra.1351.1 /CNT=48 /FEA=EST /TIER=ConsEnd /STK=1 /UG=Gra.1351 /UG_TITLE=Transcribed locus, weakly similar to NP_188718.1 leucine-rich repeat family protein (Arabidopsis thaliana) /REP_ORG=G. raimondii	3.54067	3.93757	2.08402	2.06454	-1.66484	0		11.6372	15.3224	4.23986	4.18301	-3.20076	#N/A
Ghi.7222.1.S1_at	AW187014	gb:AW187014 /DB_XREF=gi:6461450 /DB_XREF=BNLGHi8563 /TID=Ghi.7222.1 /CNT=1 /FEA=EST /TIER=ConsEnd /STK=0 /UG=Ghi.7222 /UG_TITLE=Transcribed locus /REP_ORG=G. hirsutum	12.5554	12.585	10.9269	10.8852	-1.66417	0		6019.51	6144.25	1946.8	1891.39	-3.16914	#N/A
Gra.2913.1.A1_s_at	CO083496	gb:CO083496 /DB_XREF=gi:48752977 /DB_XREF=GR__Ea48J12.r /CLONE=GR__Ea48J12 /TID=Gra.2913.1 /CNT=12 /FEA=EST /TIER=ConsEnd /STK=5 /UG=Gra.2913 /UG_TITLE=Transcribed locus, weakly similar to NP_922868.1 putative cinnamoyl-CoA reductase (Oryza sativa (japonica cultivar-group)) /REP_ORG=G. raimondii	7.83177	7.48939	6.11417	5.88066	-1.66316	0		227.823	179.693	69.2705	58.9191	-3.17901	protein
GhiAffx.21685.1.S1_at	CO493081	gb:CO493081 /DB_XREF=gi:54117572 /DB_XREF=G.h.fbr-sw02471 /TID=GhiAffx.21685.1 /CNT=3 /FEA=EST /TIER=ConsEnd /STK=0 /NOTE=sequence(s) not in UniGene /REP_ORG=G. hirsutum	10.6506	10.6337	8.83943	9.1214	-1.66174	0		1607.54	1588.73	458.072	556.948	-3.14898	#N/A
Ghi.5852.2.A1_s_at	CO499223	gb:CO499223 /DB_XREF=gi:54123714 /DB_XREF=G.h.fbr-sw08613 /TID=Ghi.5852.2 /CNT=5 /FEA=EST /TIER=ConsEnd /STK=0 /UG=Ghi.5852 /UG_TITLE=Transcribed locus, moderately similar to XP_483475.1 Moco containing protein(OsMCP) (Oryza sativa (japonica cultivar-group)) /REP_ORG=G. hirsutum	6.77468	6.89073	5.50949	4.83354	-1.66119	0		109.492	118.663	45.5534	28.5128	-3.08042	sulfite oxidase
GhiAffx.3952.1.S1_s_at	DW489795.1	gb:DW489795.1 dbest_id:35094223 /TID=GhiAffx.3952.1 /CNT=7 /FEA=EST /TIER=ConsEnd /STK=0 /NOTE=sequence(s) not in UniGene /REP_ORG=	8.80941	9.44007	7.5707	7.35795	-1.66042	0		448.64	694.615	190.111	164.045	-3.22811	yth domain-containing
GhiAffx.49477.1.A1_at	DW499529.1	gb:DW499529.1 dbest_id:35103957 /TID=GhiAffx.49477.1 /CNT=4 /FEA=EST /TIER=ConsEnd /STK=0 /NOTE=sequence(s) not in UniGene /REP_ORG=	13.9283	13.9525	12.263	12.3044	-1.6567	0		15589.7	15853	4914.97	5058.22	-3.15272	alpha-l-fucosidase 2
Ghi.8929.1.A1_at	CO492012	gb:CO492012 /DB_XREF=gi:54116503 /DB_XREF=G.h.fbr-sw01402 /TID=Ghi.8929.1 /CNT=3 /FEA=EST /TIER=ConsEnd /STK=1 /UG=Ghi.8929 /UG_TITLE=Transcribed locus /REP_ORG=G. hirsutum	7.05579	6.80458	5.24582	5.30273	-1.6559	0		133.046	111.785	37.9446	39.4713	-3.16254	#N/A
Ghi.6707.1.S1_at	CA992778	gb:CA992778 /DB_XREF=gi:31072499 /DB_XREF=pAR01B09 /TID=Ghi.6707.1 /CNT=5 /FEA=EST /TIER=ConsEnd /STK=0 /UG=Ghi.6707 /UG_TITLE=Transcribed locus /REP_ORG=G. hirsutum	12.7304	12.4022	10.7982	11.0272	-1.65359	0		6795.53	5413	1780.63	2087.02	-3.15657	#N/A
Gra.2736.2.S1_s_at	CO090879	gb:CO090879 /DB_XREF=gi:48789565 /DB_XREF=GR__Ea11B09.r /CLONE=GR__Ea11B09 /TID=Gra.2736.2 /CNT=7 /FEA=EST /TIER=ConsEnd /STK=1 /UG=Gra.2736 /UG_TITLE=Transcribed locus, weakly similar to NP_193279.1 hydroperoxide lyase (HPL1) (Arabidopsis thaliana) /REP_ORG=G. raimondii	5.673	5.50563	3.9754	3.89828	-1.65247	0		51.0204	45.4318	15.7295	14.9108	-3.14789	#N/A
Ghi.477.1.S1_at	AI055292	gb:AI055292 /DB_XREF=gi:3326406 /DB_XREF=coau0003J09 /CLONE=coau0003J09 /TID=Ghi.477.1 /CNT=8 /FEA=EST /TIER=ConsEnd /STK=0 /UG=Ghi.477 /UG_TITLE=Transcribed locus, moderately similar to NP_564399.1 TOM2A (TOBAMOVIRUS MULTIPLICATION 2A) (Arabidopsis thaliana) /REP_ORG=G. hirsutum	10.6986	11.0024	9.18744	9.21116	-1.65122	0		1661.9	2051.45	583.035	592.703	-3.15832	tom2a (tobamovirus multiplication 2a) protein binding
Gra.375.2.S1_s_at	CO086034	gb:CO086034 /DB_XREF=gi:48776668 /DB_XREF=GR__Ea03K23.f /CLONE=GR__Ea03K23 /TID=Gra.375.2 /CNT=2 /FEA=EST /TIER=ConsEnd /STK=0 /UG=Gra.375 /UG_TITLE=Transcribed locus, moderately similar to NP_172925.1 xyloglucan:xyloglucosyl transferase xyloglucan endotransglycosylase endo-xyloglucan transferase (XTR2) (Arabidopsis thaliana) /REP_ORG=G. raimondii	12.3456	12.4981	10.7886	10.7539	-1.65058	0		5204.57	5784.96	1768.83	1726.84	-3.14375	#N/A
Ghi.1287.1.S1_at	DN804246	gb:DN804246 /DB_XREF=gi:84154891 /DB_XREF=G.hir-8-10 DAA bolls irrigated 46 /TID=Ghi.1287.1 /CNT=5 /FEA=EST /TIER=ConsEnd /STK=0 /UG=Ghi.1287 /UG_TITLE=Transcribed locus, weakly similar to NP_913175.1 B1015E06.13 (Oryza sativa (japonica cultivar-group)) /REP_ORG=G. hirsutum	8.24026	7.59943	5.91551	6.62323	-1.65047	0		302.389	193.935	60.3594	98.5808	-3.12271	#N/A
GhiAffx.34156.1.A1_s_at	DW224457.1	gb:DW224457.1 dbest_id:34828629 /TID=GhiAffx.34156.1 /CNT=2 /FEA=EST /TIER=ConsEnd /STK=1 /NOTE=sequence(s) not in UniGene /REP_ORG=	12.249	12.184	10.6164	10.5163	-1.65019	0		4867.78	4653.32	1569.87	1464.58	-3.13767	protein
Ghi.2998.2.S1_x_at	DT047256	gb:DT047256 /DB_XREF=gi:72269639 /DB_XREF=COT_CL_H06 /TID=Ghi.2998.2 /CNT=10 /FEA=EST /TIER=ConsEnd /STK=1 /UG=Ghi.2998 /UG_TITLE=Transcribed locus, weakly similar to NP_566777.1 AOC2 (ALLENE OXIDE CYCLASE 2) (Arabidopsis thaliana) /REP_ORG=G. hirsutum	10.507	10.4548	8.84009	8.82169	-1.65002	0		1455.22	1403.48	458.28	452.474	-3.13882	allene oxide cyclase
GhiAffx.6438.1.S1_at	DW503748.1	gb:DW503748.1 dbest_id:35108176 /TID=GhiAffx.6438.1 /CNT=6 /FEA=EST /TIER=ConsEnd /STK=0 /NOTE=sequence(s) not in UniGene /REP_ORG=	10.7622	11.0333	9.04301	9.45365	-1.64942	0		1736.81	2095.79	527.493	701.183	-3.11929	nodulin-like protein
GhiAffx.14163.1.S1_s_at	DW518463.1	gb:DW518463.1 dbest_id:35124246 /TID=GhiAffx.14163.1 /CNT=3 /FEA=EST /TIER=ConsEnd /STK=0 /NOTE=sequence(s) not in UniGene /REP_ORG=	8.6236	8.59125	7.00891	6.9153	-1.64532	0		394.423	385.676	128.793	120.702	-3.12672	cbl-interacting serine threonine-protein
GraAffx.23483.1.A1_s_at	CO100926	gb:CO100926 /DB_XREF=gi:48799612 /DB_XREF=GR__Eb0026N22.r /CLONE=GR__Eb0026N22 /TID=GraAffx.23483.1 /CNT=1 /FEA=EST /TIER=ConsEnd /STK=1 /NOTE=sequence(s) not in UniGene /REP_ORG=G. raimondii	5.78235	6.53121	4.48084	4.54491	-1.64391	0		55.0379	92.4889	22.3289	23.3429	-3.23015	#N/A
Ghi.916.1.A1_at	DT456886	gb:DT456886 /DB_XREF=gi:73847866 /DB_XREF=GH_ON33J23.r /CLONE=GH_ON33J23 /TID=Ghi.916.1 /CNT=2 /FEA=EST /TIER=ConsEnd /STK=1 /UG=Ghi.916 /UG_TITLE=Transcribed locus /REP_ORG=G. hirsutum	4.53004	4.05068	2.67956	2.6171	-1.64203	0		23.1035	16.572	6.40661	6.13516	-3.16347	#N/A
Gra.569.1.A1_s_at	CO080868	gb:CO080868 /DB_XREF=gi:48750349 /DB_XREF=GR__Ea44J13.r /CLONE=GR__Ea44J13 /TID=Gra.569.1 /CNT=5 /FEA=EST /TIER=ConsEnd /STK=1 /UG=Gra.569 /UG_TITLE=Transcribed locus, moderately similar to NP_189034.1 beta-amylase, putative 1,4-alpha-D-glucan maltohydrolase, putative (Arabidopsis thaliana) /REP_ORG=G. raimondii	8.5056	8.5336	6.70237	7.05531	-1.64076	0		363.447	370.571	104.139	133.003	-3.09526	beta-amylase 1
Ghi.8530.1.A1_s_at	CO497384	gb:CO497384 /DB_XREF=gi:54121875 /DB_XREF=G.h.fbr-sw06774 /TID=Ghi.8530.1 /CNT=6 /FEA=EST /TIER=ConsEnd /STK=0 /UG=Ghi.8530 /UG_TITLE=Transcribed locus, moderately similar to NP_189000.1 RNR2A; ribonucleoside-diphosphate reductase (Arabidopsis thaliana) /REP_ORG=G. hirsutum	7.46461	7.39758	5.67644	5.90663	-1.63956	0		176.632	168.615	51.1422	59.9893	-3.10665	ribonucleotide reductase r2
GhiAffx.26021.1.S1_at	DW232275.1	gb:DW232275.1 dbest_id:34836441 /TID=GhiAffx.26021.1 /CNT=9 /FEA=EST /TIER=ConsEnd /STK=0 /NOTE=sequence(s) not in UniGene /REP_ORG=	9.80546	9.75987	8.00146	8.29627	-1.6338	0		894.823	866.991	256.258	314.36	-3.08755	protein
Ghi.3622.1.A1_s_at	DT463637	gb:DT463637 /DB_XREF=gi:73860898 /DB_XREF=GH_CHX13N14.r /CLONE=GH_CHX13N14 /TID=Ghi.3622.1 /CNT=1 /FEA=EST /TIER=ConsEnd /STK=1 /UG=Ghi.3622 /UG_TITLE=Transcribed locus, moderately similar to NP_189486.1 ATP binding kinase protein serinethreonine kinase (Arabidopsis thaliana) /REP_ORG=G. hirsutum	9.91196	9.68683	8.23683	8.09509	-1.63344	0		963.382	824.187	301.67	273.441	-3.10822	protein
Gra.1483.2.S1_at	CO127914	gb:CO127914 /DB_XREF=gi:48829524 /DB_XREF=GR__Eb12L18.f /CLONE=GR__Eb12L18 /TID=Gra.1483.2 /CNT=3 /FEA=EST /TIER=ConsEnd /STK=0 /UG=Gra.1483 /UG_TITLE=Transcribed locus, moderately similar to NP_188048.1 pectinesterase family protein (Arabidopsis thaliana) /REP_ORG=G. raimondii	4.8633	5.86772	3.897	3.56993	-1.63205	0		29.1071	58.393	14.8975	11.8756	-3.26821	pectin methylesterase
Gra.642.2.A1_s_at	CO089230	gb:CO089230 /DB_XREF=gi:48779864 /DB_XREF=GR__Ea08J22.r /CLONE=GR__Ea08J22 /TID=Gra.642.2 /CNT=3 /FEA=EST /TIER=ConsEnd /STK=1 /UG=Gra.642 /UG_TITLE=Transcribed locus, moderately similar to NP_567762.1 galactosyltransferase family protein (Arabidopsis thaliana) /REP_ORG=G. raimondii	7.69429	7.39004	5.7516	6.07039	-1.63117	0		207.115	167.735	53.877	67.1999	-3.09596	beta- -galactosyltransferase sqv-
Ghi.9499.1.A1_s_at	DT046932	gb:DT046932 /DB_XREF=gi:72268921 /DB_XREF=COT_CE_F12 /TID=Ghi.9499.1 /CNT=5 /FEA=EST /TIER=ConsEnd /STK=1 /UG=Ghi.9499 /UG_TITLE=Transcribed locus, moderately similar to NP_566642.1 unknown protein (Arabidopsis thaliana) /REP_ORG=G. hirsutum	8.39862	8.27522	6.5544	6.85759	-1.63092	0		337.471	309.805	93.9875	115.969	-3.08291	#N/A
Gra.2722.2.A1_s_at	CO085482	gb:CO085482 /DB_XREF=gi:48776116 /DB_XREF=GR__Ea02K19.r /CLONE=GR__Ea02K19 /TID=Gra.2722.2 /CNT=2 /FEA=EST /TIER=ConsEnd /STK=1 /UG=Gra.2722 /UG_TITLE=Transcribed locus, weakly similar to NP_189251.1 cytochrome P450 71B22, putative (CYP71B22) (Arabidopsis thaliana) /REP_ORG=G. raimondii	5.59251	5.8109	3.74523	4.40512	-1.62653	0		48.2518	56.1379	13.4099	21.1872	-3.0173	cytochrome p450
Ghi.3082.2.A1_x_at	DT047002	gb:DT047002 /DB_XREF=gi:72269123 /DB_XREF=COT_CI_F10 /TID=Ghi.3082.2 /CNT=2 /FEA=EST /TIER=ConsEnd /STK=1 /UG=Ghi.3082 /UG_TITLE=Transcribed locus, strongly similar to NP_179277.1 PIP2;8PIP3B; water channel (Arabidopsis thaliana) /REP_ORG=G. hirsutum	12.0783	12.0349	10.5225	10.3396	-1.62554	0		4324.53	4196.19	1470.9	1295.81	-3.07973	plasma membrane intrinsic protein
Ghi.5961.1.A1_at	DT468117	gb:DT468117 /DB_XREF=gi:73865379 /DB_XREF=GH_CHX21G15.r /CLONE=GH_CHX21G15 /TID=Ghi.5961.1 /CNT=4 /FEA=EST /TIER=ConsEnd /STK=0 /UG=Ghi.5961 /UG_TITLE=Transcribed locus, weakly similar to NP_172940.1 unknown protein (Arabidopsis thaliana) /REP_ORG=G. hirsutum	8.35863	8.16702	6.33714	6.94089	-1.62381	0		328.245	287.421	80.8482	122.861	-3.02227	protein
Ghi.8090.1.S1_at	AF034134.1	gb:AF034134.1 /DB_XREF=gi:2921339 /GEN=MYB6 /TID=Ghi.8090.1 /CNT=6 /FEA=FLmRNA /TIER=FL /STK=1 /UG=Ghi.8090 /DEF=Gossypium hirsutum MYB-like DNA-binding domain protein (MYB6) mRNA, complete cds. /PROD=MYB-like DNA-binding domain protein /FL=gb:AF034134.1 /REP_ORG=G. hirsutum	4.88668	4.48168	3.22812	2.89757	-1.62134	0		29.5827	22.342	9.37046	7.4517	-3.08668	myb-like transcription factor 6
Ghi.3682.2.S1_at	DR462422	gb:DR462422 /DB_XREF=gi:84173774 /DB_XREF=CM107G06 /TID=Ghi.3682.2 /CNT=1 /FEA=EST /TIER=ConsEnd /STK=0 /UG=Ghi.3682 /UG_TITLE=Transcribed locus, moderately similar to NP_199903.1 unknown protein (Arabidopsis thaliana) /REP_ORG=G. hirsutum	3.66913	4.18031	2.64354	1.96566	-1.62012	0		12.7209	18.13	6.24865	3.90591	-3.03814	#N/A
Gra.1067.1.S1_s_at	CO090411	gb:CO090411 /DB_XREF=gi:48787514 /DB_XREF=GR__Ea10G06.f /CLONE=GR__Ea10G06 /TID=Gra.1067.1 /CNT=8 /FEA=EST /TIER=ConsEnd /STK=1 /UG=Gra.1067 /UG_TITLE=Transcribed locus, moderately similar to NP_914769.1 putative phospho-2-dehydro-3-deoxyheptonate aldolase 1, chloroplast precursor (Oryza sativa (japonica cultivar-group)) /REP_ORG=G. raimondii	12.5133	12.4139	10.793	10.895	-1.61959	0		5846.14	5457.12	1774.27	1904.24	-3.07278	2-dehydro-3-deoxyphosphoheptonate aldolase 3-deoxy-d-arabino-heptulosonate 7-phosphate synthetase
GhiAffx.40827.1.S1_s_at	DW499767.1	gb:DW499767.1 dbest_id:35104195 /TID=GhiAffx.40827.1 /CNT=4 /FEA=EST /TIER=ConsEnd /STK=0 /NOTE=sequence(s) not in UniGene /REP_ORG=	6.77888	7.11543	5.56046	5.0957	-1.61908	0		109.811	138.662	47.1915	34.1948	-3.05301	atm2 (arabidopsis thaliana myosin 2) motor
Ghi.4736.1.A1_s_at	DT047484	gb:DT047484 /DB_XREF=gi:72270097 /DB_XREF=COT_CO_E11 /TID=Ghi.4736.1 /CNT=3 /FEA=EST /TIER=ConsEnd /STK=1 /UG=Ghi.4736 /UG_TITLE=Transcribed locus, moderately similar to XP_473459.1 OSJNBb0012E24.9 (Oryza sativa (japonica cultivar-group)) /REP_ORG=G. hirsutum	10.8193	10.5623	8.91426	9.23016	-1.61856	0		1806.87	1512.01	482.457	600.559	-3.06448	#N/A
GhiAffx.9732.1.A1_at	DW489988.1	gb:DW489988.1 dbest_id:35094416 /TID=GhiAffx.9732.1 /CNT=8 /FEA=EST /TIER=ConsEnd /STK=0 /NOTE=sequence(s) not in UniGene /REP_ORG=	6.2686	5.44142	4.19439	4.27915	-1.61824	0		77.0971	43.454	18.3078	19.4157	-3.19565	nadh-plastoquinone oxidoreductase subunit 2
GhiAffx.34574.1.A1_s_at	DW224458.1	gb:DW224458.1 dbest_id:34828630 /TID=GhiAffx.34574.1 /CNT=5 /FEA=EST /TIER=ConsEnd /STK=1 /NOTE=sequence(s) not in UniGene /REP_ORG=	9.39856	9.15802	7.74263	7.58169	-1.61613	0		674.916	571.266	214.172	191.564	-3.07141	abc transporter
GhiAffx.16291.1.S1_s_at	DW229135.1	gb:DW229135.1 dbest_id:34833307 /TID=GhiAffx.16291.1 /CNT=3 /FEA=EST /TIER=ConsEnd /STK=1 /NOTE=sequence(s) not in UniGene /REP_ORG=	8.73702	8.62665	7.00308	7.13011	-1.61524	0		426.684	395.258	128.274	140.08	-3.0629	protein binding
Ghi.428.1.A1_x_at	DR459666	gb:DR459666 /DB_XREF=gi:84171018 /DB_XREF=CM078F12 /TID=Ghi.428.1 /CNT=1 /FEA=EST /TIER=ConsEnd /STK=0 /UG=Ghi.428 /UG_TITLE=Transcribed locus, moderately similar to NP_179803.4 unknown protein (Arabidopsis thaliana) /REP_ORG=G. hirsutum	5.39592	4.48115	3.76127	2.88573	-1.61504	0		42.105	22.3337	13.5598	7.39077	-3.07575	#N/A
Ghi.8034.1.S1_s_at	AY628139.1	gb:AY628139.1 /DB_XREF=gi:55792821 /TID=Ghi.8034.1 /CNT=5 /FEA=FLmRNA /TIER=FL /STK=1 /UG=Ghi.8034 /DEF=Gossypium hirsutum cultivar Siokra L23 trehalose 6-phosphate synthase mRNA, complete cds. /PROD=trehalose 6-phosphate synthase /FL=gb:AY628139.1 /REP_ORG=G. hirsutum	9.75751	9.54049	7.82328	8.2543	-1.61021	0		865.571	744.685	226.486	305.346	-3.02776	trehalose 6-phosphate synthase
Ghi.3746.1.A1_at	DT462067	gb:DT462067 /DB_XREF=gi:73859328 /DB_XREF=GH_CHX08B11.x /CLONE=GH_CHX08B11 /TID=Ghi.3746.1 /CNT=1 /FEA=EST /TIER=ConsEnd /STK=1 /UG=Ghi.3746 /UG_TITLE=Transcribed locus /REP_ORG=G. hirsutum	7.1787	6.90313	5.17467	5.68839	-1.60939	0		144.879	119.688	36.1186	51.5675	-3.0172	#N/A
Ghi.9237.1.S1_at	DR456973	gb:DR456973 /DB_XREF=gi:84168325 /DB_XREF=CM050D05 /TID=Ghi.9237.1 /CNT=10 /FEA=EST /TIER=ConsEnd /STK=0 /UG=Ghi.9237 /UG_TITLE=Transcribed locus, weakly similar to NP_566249.1 ATL6; protein binding ubiquitin-protein ligase zinc ion binding (Arabidopsis thaliana) /REP_ORG=G. hirsutum	9.10436	9.21397	7.37683	7.72291	-1.6093	0		550.407	593.857	166.206	211.265	-3.0314	ring finger
Ghi.950.1.S1_s_at	AF165095.1	gb:AF165095.1 /DB_XREF=gi:5714657 /TID=Ghi.950.1 /CNT=5 /FEA=FLmRNA /TIER=FL /STK=1 /UG=Ghi.950 /DEF=Gossypium hirsutum Rab GTP-binding protein Rab11a mRNA, complete cds. /PROD=Rab GTP-binding protein Rab11a /FL=gb:AF165095.1 /REP_ORG=G. hirsutum	9.40141	9.4136	7.71886	7.88329	-1.60643	0		676.25	681.988	210.673	236.106	-3.04007	protein
Ghi.3639.1.A1_at	DT463342	gb:DT463342 /DB_XREF=gi:73860603 /DB_XREF=GH_CHX13G16.r /CLONE=GH_CHX13G16 /TID=Ghi.3639.1 /CNT=1 /FEA=EST /TIER=ConsEnd /STK=1 /UG=Ghi.3639 /UG_TITLE=Transcribed locus, weakly similar to NP_568231.1 ATP binding kinase protein kinase protein serinethreonine kinase protein-tyrosine kinase (Arabidopsis thaliana) /REP_ORG=G. hirsutum	8.02138	8.01037	6.22791	6.59293	-1.60545	0		259.822	257.846	74.9528	96.532	-3.01874	brassinosteroid insensitive 1-associated receptor kinase 1
Ghi.7047.1.S1_at	AI730734	gb:AI730734 /DB_XREF=gi:5049586 /DB_XREF=BNLGHi7780 /TID=Ghi.7047.1 /CNT=5 /FEA=EST /TIER=ConsEnd /STK=0 /UG=Ghi.7047 /UG_TITLE=Transcribed locus, weakly similar to XP_481529.1 putative poly(A)-binding protein (Oryza sativa (japonica cultivar-group)) /REP_ORG=G. hirsutum	8.15933	9.02658	6.94379	7.03245	-1.60483	0		285.893	521.519	123.109	130.912	-3.17853	protein
Ghi.3400.1.A1_s_at	DT466316	gb:DT466316 /DB_XREF=gi:73863577 /DB_XREF=GH_CHX18L07.r /CLONE=GH_CHX18L07 /TID=Ghi.3400.1 /CNT=2 /FEA=EST /TIER=ConsEnd /STK=1 /UG=Ghi.3400 /UG_TITLE=Transcribed locus, moderately similar to NP_565153.1 unknown protein (Arabidopsis thaliana) /REP_ORG=G. hirsutum	8.27718	8.33552	6.48646	6.92107	-1.60258	0		310.227	323.029	89.664	121.186	-3.00335	#N/A
Ghi.5054.1.A1_at	DT049275	gb:DT049275 /DB_XREF=gi:72273677 /DB_XREF=COT_DK_H03 /TID=Ghi.5054.1 /CNT=1 /FEA=EST /TIER=ConsEnd /STK=1 /UG=Ghi.5054 /UG_TITLE=Transcribed locus /REP_ORG=G. hirsutum	9.02945	8.85556	7.28977	7.39064	-1.60229	0		522.557	463.222	156.474	167.805	-3.03992	#N/A
GhiAffx.61137.1.S1_s_at	DW508754.1	gb:DW508754.1 dbest_id:35114537 /TID=GhiAffx.61137.1 /CNT=4 /FEA=EST /TIER=ConsEnd /STK=0 /NOTE=sequence(s) not in UniGene /REP_ORG=	3.87947	4.14125	2.43236	2.38462	-1.60187	0		14.7175	17.6458	5.39774	5.22208	-3.04745	desacetoxyvindoline 4-
GhiAffx.48455.1.S1_at	DW237222.1	gb:DW237222.1 dbest_id:34841388 /TID=GhiAffx.48455.1 /CNT=4 /FEA=EST /TIER=ConsEnd /STK=1 /NOTE=sequence(s) not in UniGene /REP_ORG=	5.49856	5.72207	4.04985	3.96742	-1.60168	0		45.2097	52.7855	16.5626	15.6427	-3.04283	pentatricopeptide repeat-containing
Ghi.2804.1.S1_s_at	DR461504	gb:DR461504 /DB_XREF=gi:84172856 /DB_XREF=CM098B01 /TID=Ghi.2804.1 /CNT=4 /FEA=EST /TIER=ConsEnd /STK=0 /UG=Ghi.2804 /UG_TITLE=Transcribed locus, moderately similar to NP_188271.1 PAP1 (PHYTOCHROME-ASSOCIATED PROTEIN 1); transcription factor (Arabidopsis thaliana) /REP_ORG=G. hirsutum	9.76717	9.43563	7.71738	8.28338	-1.60102	0		871.385	692.483	210.457	311.563	-2.9958	phytochrome-associated protein 1
Ghi.6236.1.S1_s_at	AY189971.1	gb:AY189971.1 /DB_XREF=gi:30841325 /TID=Ghi.6236.1 /CNT=34 /FEA=FLmRNA /TIER=FL /STK=1 /UG=Ghi.6236 /DEF=Gossypium hirsutum xyloglucan endotransglycosylase mRNA, complete cds. /PROD=xyloglucan endotransglycosylase /FL=gb:AY189971.1 /REP_ORG=G. hirsutum	13.7577	13.8492	12.1848	12.2379	-1.59208	0		13850.5	14758.2	4655.72	4830.41	-3.01585	xyloglucan endotransglycosylase
GraAffx.16550.1.S1_x_at	CO121558	gb:CO121558 /DB_XREF=gi:48820245 /DB_XREF=GR__Eb02M18.r /CLONE=GR__Eb02M18 /TID=GraAffx.16550.1 /CNT=9 /FEA=EST /TIER=ConsEnd /STK=1 /NOTE=sequence(s) not in UniGene /REP_ORG=G. raimondii	4.69084	4.47364	3.36298	2.61734	-1.59208	0		25.8275	22.2177	10.2887	6.13617	-2.92516	#N/A
Gra.2508.1.A1_x_at	CO123096	gb:CO123096 /DB_XREF=gi:48821783 /DB_XREF=GR__Eb05B01.r /CLONE=GR__Eb05B01 /TID=Gra.2508.1 /CNT=13 /FEA=EST /TIER=Stack /STK=13 /UG=Gra.2508 /UG_TITLE=Transcribed locus, strongly similar to NP_196897.1 chalcone synthase naringenin-chalcone synthase (Arabidopsis thaliana) /REP_ORG=G. raimondii	14.6589	14.6716	13.1955	12.9536	-1.59071	0		25869.2	26097.5	9381.09	7932.8	-3.00144	chalcone synthase
GhiAffx.11707.1.A1_at	DW235483.1	gb:DW235483.1 dbest_id:34839649 /TID=GhiAffx.11707.1 /CNT=5 /FEA=EST /TIER=ConsEnd /STK=1 /NOTE=sequence(s) not in UniGene /REP_ORG=	9.29186	9.28338	7.81018	7.58616	-1.58945	0		626.8	623.125	224.439	192.16	-3.00031	f-box family protein
Ghi.1861.1.S1_s_at	DV849927	gb:DV849927 /DB_XREF=gi:82756365 /DB_XREF=GH_LSL26B03.f /CLONE=GH_LSL26B03 /TID=Ghi.1861.1 /CNT=1 /FEA=EST /TIER=ConsEnd /STK=0 /UG=Ghi.1861 /UG_TITLE=Transcribed locus, moderately similar to NP_565595.1 binding (Arabidopsis thaliana) /REP_ORG=G. hirsutum	8.3197	8.14253	6.69943	6.58708	-1.58786	0		319.507	282.584	103.927	96.1408	-3.00943	protein
Ghi.2017.2.A1_s_at	DT463271	gb:DT463271 /DB_XREF=gi:73860532 /DB_XREF=GH_CHX13F03.r /CLONE=GH_CHX13F03 /TID=Ghi.2017.2 /CNT=1 /FEA=EST /TIER=ConsEnd /STK=1 /UG=Ghi.2017 /UG_TITLE=Transcribed locus, moderately similar to NP_190918.3 RSZ32; nucleic acid binding (Arabidopsis thaliana) /REP_ORG=G. hirsutum	4.14867	3.66563	2.30186	2.33913	-1.58665	0		17.7367	12.6901	4.93093	5.05998	-3.04545	#N/A
Ghi.6842.1.A1_s_at	CA992900	gb:CA992900 /DB_XREF=gi:31072621 /DB_XREF=pAR0395 /TID=Ghi.6842.1 /CNT=1 /FEA=EST /TIER=ConsEnd /STK=0 /UG=Ghi.6842 /UG_TITLE=Transcribed locus /REP_ORG=G. hirsutum	9.78409	9.64654	7.97677	8.28835	-1.58275	0		881.666	801.491	251.911	312.638	-2.98142	#N/A
Ghi.3652.1.S1_s_at	DT463174	gb:DT463174 /DB_XREF=gi:73860435 /DB_XREF=GH_CHX13C21.r /CLONE=GH_CHX13C21 /TID=Ghi.3652.1 /CNT=3 /FEA=EST /TIER=ConsEnd /STK=1 /UG=Ghi.3652 /UG_TITLE=Transcribed locus, moderately similar to NP_193844.2 AAT1 (CATIONIC AMINO ACID TRANSPORTER 1); cationic amino acid transporter (Arabidopsis thaliana) /REP_ORG=G. hirsutum	3.48074	4.42016	2.38156	2.35804	-1.58065	0		11.1637	21.4093	5.21101	5.12673	-3.15088	#N/A
Ghi.4137.1.S1_at	DN758201	gb:DN758201 /DB_XREF=gi:84143959 /DB_XREF=G.hir-stem 705 /TID=Ghi.4137.1 /CNT=6 /FEA=EST /TIER=ConsEnd /STK=1 /UG=Ghi.4137 /UG_TITLE=Transcribed locus, moderately similar to NP_199919.1 RHD2 (ROOT HAIR DEFECTIVE 2) (Arabidopsis thaliana) /REP_ORG=G. hirsutum	7.51645	7.75645	6.49121	5.62361	-1.57904	0		183.095	216.233	89.96	49.3031	-2.86744	nadph oxidase
Ghi.10354.1.S1_s_at	AI730528	gb:AI730528 /DB_XREF=gi:5049308 /DB_XREF=BNLGHi6995 /TID=Ghi.10354.1 /CNT=12 /FEA=EST /TIER=ConsEnd /STK=0 /UG=Ghi.10354 /UG_TITLE=Transcribed locus, moderately similar to NP_194113.1 polygalacturonase (Arabidopsis thaliana) /REP_ORG=G. hirsutum	11.2522	11.4997	9.49045	10.1093	-1.57609	0		2439.26	2895.7	719.298	1104.6	-2.92504	polygalacturonase
Ghi.4629.2.S1_s_at	CO499249	gb:CO499249 /DB_XREF=gi:54123740 /DB_XREF=G.h.fbr-sw08639 /TID=Ghi.4629.2 /CNT=82 /FEA=EST /TIER=Stack /STK=18 /UG=Ghi.4629 /UG_TITLE=Gossypium hirsutum Xu-142 beta-tubulin 3 (BTub3) /REP_ORG=G. hirsutum	13.658	13.6409	12.1952	11.9603	-1.57172	0		12925.9	12774.2	4689.39	3984.81	-2.96282	phenylcoumaran benzylic ether reductase
GhiAffx.40989.1.S1_s_at	DW483608.1	gb:DW483608.1 dbest_id:35088036 /TID=GhiAffx.40989.1 /CNT=1 /FEA=EST /TIER=ConsEnd /STK=0 /NOTE=sequence(s) not in UniGene /REP_ORG=	7.40006	7.37779	5.91716	5.71796	-1.57136	0		168.904	166.317	60.4285	52.6354	-2.96488	phosphate triose-phosphate translocator precursor
Ghi.326.1.S1_at	DR460765	gb:DR460765 /DB_XREF=gi:84172117 /DB_XREF=CM090C09 /TID=Ghi.326.1 /CNT=1 /FEA=EST /TIER=ConsEnd /STK=0 /UG=Ghi.326 /UG_TITLE=Transcribed locus /REP_ORG=G. hirsutum	7.58274	6.96526	5.28142	6.12516	-1.57071	0		191.705	124.955	38.8924	69.8003	-2.91335	#N/A
GhiAffx.4265.1.S1_at	DW480683.1	gb:DW480683.1 dbest_id:35085111 /TID=GhiAffx.4265.1 /CNT=2 /FEA=EST /TIER=ConsEnd /STK=0 /NOTE=sequence(s) not in UniGene /REP_ORG=	8.5379	8.79232	6.79901	7.39221	-1.5695	0		371.676	443.355	111.354	167.988	-2.91769	myo-inositol oxygenase
Ghi.1383.1.S1_s_at	DR452888	gb:DR452888 /DB_XREF=gi:84164240 /DB_XREF=CM007D09 /TID=Ghi.1383.1 /CNT=2 /FEA=EST /TIER=ConsEnd /STK=0 /UG=Ghi.1383 /UG_TITLE=Transcribed locus /REP_ORG=G. hirsutum	11.2001	11.0826	9.56674	9.58737	-1.56427	0		2352.69	2168.61	758.362	769.282	-2.95966	#N/A
Ghi.10482.1.S1_s_at	DN758513	gb:DN758513 /DB_XREF=gi:84144271 /DB_XREF=G.hir-stem 1017 /TID=Ghi.10482.1 /CNT=5 /FEA=EST /TIER=ConsEnd /STK=0 /UG=Ghi.10482 /UG_TITLE=Transcribed locus, moderately similar to NP_193193.2 unknown protein (Arabidopsis thaliana) /REP_ORG=G. hirsutum	9.02752	9.19349	7.42282	7.67995	-1.55912	0		521.861	585.485	171.589	205.067	-2.93994	protein
GraAffx.14377.1.S1_at	CO127910	gb:CO127910 /DB_XREF=gi:48829520 /DB_XREF=GR__Eb12L16.f /CLONE=GR__Eb12L16 /TID=GraAffx.14377.1 /CNT=1 /FEA=EST /TIER=ConsEnd /STK=0 /NOTE=sequence(s) not in UniGene /REP_ORG=G. raimondii	3.72342	3.84924	2.19543	2.25987	-1.55868	0		13.2088	14.4124	4.58025	4.78948	-2.94791	aminophospholipid atpase
Ghi.5403.2.A1_x_at	DN760144	gb:DN760144 /DB_XREF=gi:84145902 /DB_XREF=G.hir-stem 2651 /TID=Ghi.5403.2 /CNT=1 /FEA=EST /TIER=ConsEnd /STK=0 /UG=Ghi.5403 /UG_TITLE=Transcribed locus /REP_ORG=G. hirsutum	11.616	11.4338	9.97199	9.96193	-1.55794	0		3138.74	2766.49	1004.31	997.33	-2.95019	#N/A
Ghi.7503.1.S1_at	AI726510	gb:AI726510 /DB_XREF=gi:5045362 /DB_XREF=BNLGHi6036 /TID=Ghi.7503.1 /CNT=3 /FEA=EST /TIER=ConsEnd /STK=0 /UG=Ghi.7503 /UG_TITLE=Transcribed locus, weakly similar to NP_196622.2 CYP81K2; heme binding iron ion binding monooxygenase oxygen binding (Arabidopsis thaliana) /REP_ORG=G. hirsutum	9.07	9.57448	7.5393	7.98996	-1.55761	0		537.455	762.442	186.018	254.225	-2.95268	cytochrome p450
Gra.2246.1.A1_at	CO110996	gb:CO110996 /DB_XREF=gi:48809682 /DB_XREF=GR__Eb0046M09.r /CLONE=GR__Eb0046M09 /TID=Gra.2246.1 /CNT=6 /FEA=EST /TIER=ConsEnd /STK=3 /UG=Gra.2246 /UG_TITLE=Transcribed locus, weakly similar to NP_195588.1 proline-rich family protein (PRP4) (Arabidopsis thaliana) /REP_ORG=G. raimondii	3.78013	4.06084	2.37409	2.36149	-1.5527	0		13.7383	16.6892	5.18409	5.13901	-2.94751	#N/A
Ghi.3041.1.S1_s_at	DQ118244.1	gb:DQ118244.1 /DB_XREF=gi:73761706 /TID=Ghi.3041.1 /CNT=14 /FEA=FLmRNA /TIER=FL /STK=1 /UG=Ghi.3041 /DEF=Gossypium hirsutum TTG1-like protein mRNA, complete cds. /PROD=TTG1-like protein /FL=gb:DQ118244.1 /REP_ORG=G. hirsutum	11.4956	11.4415	9.84695	9.98811	-1.55103	0		2887.52	2781.23	920.934	1015.59	-2.92728	protein
Gra.2508.2.S1_x_at	CO125387	gb:CO125387 /DB_XREF=gi:48826997 /DB_XREF=GR__Eb08N11.f /CLONE=GR__Eb08N11 /TID=Gra.2508.2 /CNT=74 /FEA=EST /TIER=ConsEnd /STK=0 /UG=Gra.2508 /UG_TITLE=Transcribed locus, strongly similar to NP_196897.1 chalcone synthase naringenin-chalcone synthase (Arabidopsis thaliana) /REP_ORG=G. raimondii	14.4081	14.4405	12.9594	12.7913	-1.54895	0		21740.4	22234.2	7964.71	7088.53	-2.92127	chalcone synthase
GhiAffx.32000.1.A1_at	DT051636	gb:DT051636 /DB_XREF=gi:72278646 /DB_XREF=COT_EO_D02 /TID=GhiAffx.32000.1 /CNT=2 /FEA=EST /TIER=ConsEnd /STK=0 /NOTE=sequence(s) not in UniGene /REP_ORG=G. hirsutum	3.90995	4.0794	2.38054	2.51553	-1.54664	0		15.0318	16.9053	5.20732	5.71807	-2.9232	#N/A
Ghi.9840.2.S1_s_at	DT566253	gb:DT566253 /DB_XREF=gi:78345979 /DB_XREF=EST1076893 /TID=Ghi.9840.2 /CNT=6 /FEA=EST /TIER=ConsEnd /STK=0 /UG=Ghi.9840 /UG_TITLE=Transcribed locus, moderately similar to NP_180461.1 ATEXPA6 (ARABIDOPSIS THALIANA EXPANSIN A6) (Arabidopsis thaliana) /REP_ORG=G. hirsutum	7.97021	7.73069	6.2481	6.36435	-1.54423	0		250.768	212.407	76.009	82.3871	-2.92416	alpha-expansin 4
GhiAffx.50889.1.S1_x_at	DT048030	gb:DT048030 /DB_XREF=gi:72271187 /DB_XREF=COT_CV_D12 /TID=GhiAffx.50889.1 /CNT=2 /FEA=EST /TIER=ConsEnd /STK=0 /NOTE=sequence(s) not in UniGene /REP_ORG=G. hirsutum	11.5911	11.3315	9.91031	9.92688	-1.54271	0		3085	2577.13	962.28	973.391	-2.92515	predicted protein [Populus trichocarpa]
GhiAffx.26824.1.A1_s_at	DW243644.1	gb:DW243644.1 dbest_id:34847810 /TID=GhiAffx.26824.1 /CNT=4 /FEA=EST /TIER=ConsEnd /STK=2 /NOTE=sequence(s) not in UniGene /REP_ORG=	7.8514	7.75322	6.14044	6.38079	-1.5417	0		230.945	215.75	70.5433	83.3314	-2.90298	chalcone isomerase
Gra.1750.1.A1_at	CO121340	gb:CO121340 /DB_XREF=gi:48820027 /DB_XREF=GR__Eb02H18.r /CLONE=GR__Eb02H18 /TID=Gra.1750.1 /CNT=1 /FEA=EST /TIER=ConsEnd /STK=1 /UG=Gra.1750 /UG_TITLE=Transcribed locus /REP_ORG=G. raimondii	5.59891	5.63072	4.28766	3.86967	-1.53616	0		48.4664	49.5469	19.5305	14.618	-2.87021	#N/A
Ghi.5365.1.A1_at	DT048061	gb:DT048061 /DB_XREF=gi:72271246 /DB_XREF=COT_CV_H05 /TID=Ghi.5365.1 /CNT=5 /FEA=EST /TIER=ConsEnd /STK=0 /UG=Ghi.5365 /UG_TITLE=Transcribed locus, weakly similar to NP_565536.1 ATHB6; transcription factor (Arabidopsis thaliana) /REP_ORG=G. hirsutum	4.16978	4.33778	2.73849	2.69721	-1.53593	0		17.9982	20.2209	6.67374	6.48548	-2.90437	homeobox-leucine zipper protein
GhiAffx.45715.1.S1_at	DW500789.1	gb:DW500789.1 dbest_id:35105217 /TID=GhiAffx.45715.1 /CNT=2 /FEA=EST /TIER=ConsEnd /STK=0 /NOTE=sequence(s) not in UniGene /REP_ORG=	7.56981	7.55866	6.24618	5.81706	-1.53261	0		189.994	188.531	75.908	56.3781	-2.86141	#N/A
GhiAffx.30159.1.S1_s_at	DW481957.1	gb:DW481957.1 dbest_id:35086385 /TID=GhiAffx.30159.1 /CNT=6 /FEA=EST /TIER=ConsEnd /STK=0 /NOTE=sequence(s) not in UniGene /REP_ORG=	8.78857	9.37281	7.57168	7.53254	-1.52858	0		442.205	662.974	190.241	185.148	-2.94408	2-oxoglutarate malate translocator
Ghi.539.1.S1_x_at	AY072823.1	gb:AY072823.1 /DB_XREF=gi:18447764 /GEN=FDH /TID=Ghi.539.1 /CNT=23 /FEA=FLmRNA /TIER=FL /STK=1 /UG=Ghi.539 /DEF=Gossypium hirsutum fiddlehead-like protein (FDH) mRNA, complete cds. /PROD=fiddlehead-like protein /FL=gb:AY072823.1 /REP_ORG=G. hirsutum	13.1509	13.2144	11.6704	11.6379	-1.52849	0		9095.21	9504.43	3259.44	3186.81	-2.88535	fiddlehead-like protein
Ghi.7279.1.S1_at	DR455241	gb:DR455241 /DB_XREF=gi:84166593 /DB_XREF=CM032B11 /TID=Ghi.7279.1 /CNT=2 /FEA=EST /TIER=ConsEnd /STK=0 /UG=Ghi.7279 /UG_TITLE=Transcribed locus, weakly similar to NP_180259.1 ATPase, coupled to transmembrane movement of substances (Arabidopsis thaliana) /REP_ORG=G. hirsutum	12.5766	12.6027	11.1236	11.0021	-1.52678	0		6108.53	6219.84	2231.2	2050.99	-2.87899	atp-binding cassette
GhiAffx.5698.1.S1_s_at	DW233179.1	gb:DW233179.1 dbest_id:34837345 /TID=GhiAffx.5698.1 /CNT=2 /FEA=EST /TIER=ConsEnd /STK=0 /NOTE=sequence(s) not in UniGene /REP_ORG=	4.88346	4.93743	3.40756	3.36064	-1.52635	0		29.5167	30.6418	10.6115	10.272	-2.88068	protein
Ghi.2354.2.S1_s_at	DT468491	gb:DT468491 /DB_XREF=gi:73865753 /DB_XREF=GH_CHX21P06.r /CLONE=GH_CHX21P06 /TID=Ghi.2354.2 /CNT=3 /FEA=EST /TIER=ConsEnd /STK=0 /UG=Ghi.2354 /UG_TITLE=Transcribed locus, weakly similar to NP_198037.2 unknown protein (Arabidopsis thaliana) /REP_ORG=G. hirsutum	5.45143	6.23972	4.33775	4.30133	-1.52603	0		43.7565	75.5688	20.2206	19.7165	-2.98783	predicted protein [Populus trichocarpa]
Gra.2912.1.A1_s_at	CO124491	gb:CO124491 /DB_XREF=gi:48823178 /DB_XREF=GR__Eb07H03.r /CLONE=GR__Eb07H03 /TID=Gra.2912.1 /CNT=3 /FEA=EST /TIER=ConsEnd /STK=3 /UG=Gra.2912 /UG_TITLE=Transcribed locus, moderately similar to NP_565107.1 isoflavone reductase, putative (Arabidopsis thaliana) /REP_ORG=G. raimondii	13.6875	13.6577	12.2657	12.0314	-1.52407	0		13193.4	12923.2	4924.22	4186.06	-2.86672	phenylcoumaran benzylic ether reductase
GhiAffx.40777.1.S1_at	DW499463.1	gb:DW499463.1 dbest_id:35103891 /TID=GhiAffx.40777.1 /CNT=7 /FEA=EST /TIER=ConsEnd /STK=0 /NOTE=sequence(s) not in UniGene /REP_ORG=	7.26114	6.99351	5.52842	5.68116	-1.52254	0		153.398	127.426	46.1552	51.3097	-2.88129	#N/A
Gra.629.1.S1_s_at	CO090074	gb:CO090074 /DB_XREF=gi:48784632 /DB_XREF=GR__Ea09N15.f /CLONE=GR__Ea09N15 /TID=Gra.629.1 /CNT=3 /FEA=EST /TIER=ConsEnd /STK=0 /UG=Gra.629 /UG_TITLE=Transcribed locus, weakly similar to NP_566566.1 protein phosphatase 2C family protein PP2C family protein (Arabidopsis thaliana) /REP_ORG=G. raimondii	6.29872	6.55421	4.82246	4.98564	-1.52241	0		78.7236	93.9753	28.2948	31.6832	-2.87937	protein phosphatase 2c family protein pp2c family protein
GhiAffx.19697.1.A1_s_at	DW227913.1	gb:DW227913.1 dbest_id:34832085 /TID=GhiAffx.19697.1 /CNT=3 /FEA=EST /TIER=ConsEnd /STK=1 /NOTE=sequence(s) not in UniGene /REP_ORG=	5.44892	5.54102	3.69605	4.25743	-1.51823	0		43.6806	46.56	12.9605	19.1256	-2.81245	#N/A
Ghi.690.1.A1_s_at	DR456152	gb:DR456152 /DB_XREF=gi:84167504 /DB_XREF=CM041G05 /TID=Ghi.690.1 /CNT=2 /FEA=EST /TIER=ConsEnd /STK=0 /UG=Ghi.690 /UG_TITLE=Transcribed locus, moderately similar to NP_197027.1 GASA4 (Arabidopsis thaliana) /REP_ORG=G. hirsutum	11.9907	11.9769	10.3116	10.6196	-1.51819	0		4069.57	4031.07	1270.85	1573.37	-2.84811	gip1-like protein
Ghi.5157.1.S1_s_at	AY781120.1	gb:AY781120.1 /DB_XREF=gi:59800346 /TID=Ghi.5157.1 /CNT=25 /FEA=FLmRNA /TIER=FL /STK=2 /UG=Ghi.5157 /DEF=Gossypium hirsutum ethylene-responsive element binding protein ERF4 mRNA, complete cds. /PROD=ethylene-responsive element binding proteinERF4 /FL=gb:AY781120.1 /REP_ORG=G. hirsutum	8.5857	8.43342	7.10854	6.89033	-1.51012	0		384.196	345.71	138.001	118.631	-2.84417	#N/A
GraAffx.16056.1.S1_s_at	CO123007	gb:CO123007 /DB_XREF=gi:48821694 /DB_XREF=GR__Eb04O18.r /CLONE=GR__Eb04O18 /TID=GraAffx.16056.1 /CNT=8 /FEA=EST /TIER=ConsEnd /STK=2 /NOTE=sequence(s) not in UniGene /REP_ORG=G. raimondii	12.2872	12.2102	10.6903	10.7928	-1.50716	0		4998.16	4738.52	1652.37	1773.96	-2.84172	cinnamoyl reductase
GhiAffx.336.1.A1_at	DR461914	gb:DR461914 /DB_XREF=gi:84173266 /DB_XREF=CM102E01 /TID=GhiAffx.336.1 /CNT=5 /FEA=EST /TIER=ConsEnd /STK=0 /NOTE=sequence(s) not in UniGene /REP_ORG=G. hirsutum	5.91015	5.26103	4.42203	3.74226	-1.50344	0		60.1359	38.3466	21.437	13.3824	-2.82838	short-chain dehydrogenase reductase
Ghi.8506.1.S1_a_at	AI725854	gb:AI725854 /DB_XREF=gi:5044706 /DB_XREF=BNLGHi13346 /TID=Ghi.8506.1 /CNT=12 /FEA=EST /TIER=ConsEnd /STK=0 /UG=Ghi.8506 /UG_TITLE=Transcribed locus, weakly similar to NP_180608.2 unknown protein (Arabidopsis thaliana) /REP_ORG=G. hirsutum	8.57415	8.43046	6.91514	7.08573	-1.50187	0		381.132	345.001	120.688	135.837	-2.83065	#N/A
GhiAffx.49982.1.S1_at	DT463696	gb:DT463696 /DB_XREF=gi:73860957 /DB_XREF=GH_CHX13P02.r /CLONE=GH_CHX13P02 /TID=GhiAffx.49982.1 /CNT=2 /FEA=EST /TIER=ConsEnd /STK=0 /NOTE=sequence(s) not in UniGene /REP_ORG=G. hirsutum	10.9687	11.3524	9.64126	9.67651	-1.50166	0		2004.08	2614.58	798.561	818.315	-2.85653	#N/A
Ghi.1576.1.A1_s_at	DT049472	gb:DT049472 /DB_XREF=gi:72274070 /DB_XREF=COT_DN_B11 /TID=Ghi.1576.1 /CNT=3 /FEA=EST /TIER=ConsEnd /STK=1 /UG=Ghi.1576 /UG_TITLE=Transcribed locus, weakly similar to XP_467124.1 putative DnaJ-like protein MsJ1 (Oryza sativa (japonica cultivar-group)) /REP_ORG=G. hirsutum	12.052	12.0476	10.5682	10.5376	-1.49693	0		4246.35	4233.43	1518.21	1486.4	-2.82226	protein
GhiAffx.44633.1.A1_at	DW519540.1	gb:DW519540.1 dbest_id:35125323 /TID=GhiAffx.44633.1 /CNT=2 /FEA=EST /TIER=ConsEnd /STK=1 /NOTE=sequence(s) not in UniGene /REP_ORG=	7.44795	7.23241	5.9501	5.75012	-1.49007	0		174.605	150.374	61.8242	53.8219	-2.81011	#N/A
GhiAffx.8049.1.S1_at	DW518753.1	gb:DW518753.1 dbest_id:35124536 /TID=GhiAffx.8049.1 /CNT=4 /FEA=EST /TIER=ConsEnd /STK=1 /NOTE=sequence(s) not in UniGene /REP_ORG=	8.26802	8.02204	6.58925	6.72069	-1.49006	0		308.264	259.941	96.2856	105.47	-2.81631	nucleic acid binding
Ghi.5002.1.S1_s_at	DT049512	gb:DT049512 /DB_XREF=gi:72274150 /DB_XREF=COT_DN_G08 /TID=Ghi.5002.1 /CNT=8 /FEA=EST /TIER=ConsEnd /STK=3 /UG=Ghi.5002 /UG_TITLE=Transcribed locus, moderately similar to NP_193356.2 catalytic (Arabidopsis thaliana) /REP_ORG=G. hirsutum	10.7921	10.6506	9.17421	9.28999	-1.48924	0		1773.15	1607.48	577.713	625.99	-2.80853	protein
GhiAffx.43550.1.A1_s_at	DW513900.1	gb:DW513900.1 dbest_id:35119683 /TID=GhiAffx.43550.1 /CNT=1 /FEA=EST /TIER=ConsEnd /STK=1 /NOTE=sequence(s) not in UniGene /REP_ORG=	11.5501	11.4881	10.1415	9.92092	-1.48793	0		2998.74	2872.57	1129.52	969.381	-2.79732	protein
GhiAffx.16334.1.S1_s_at	DW229578.1	gb:DW229578.1 dbest_id:34833750 /TID=GhiAffx.16334.1 /CNT=4 /FEA=EST /TIER=ConsEnd /STK=1 /NOTE=sequence(s) not in UniGene /REP_ORG=	10.3893	10.2134	8.7198	8.9093	-1.48681	0		1341.22	1187.23	421.619	480.803	-2.80184	p-coumaroyl shikimate 3 - hydroxylase
GhiAffx.32232.1.S1_at	DW234135.1	gb:DW234135.1 dbest_id:34838301 /TID=GhiAffx.32232.1 /CNT=4 /FEA=EST /TIER=ConsEnd /STK=0 /NOTE=sequence(s) not in UniGene /REP_ORG=	5.06781	5.58207	4.35588	3.32495	-1.48452	0		33.54	47.9038	20.4763	10.021	-2.67053	#N/A
Ghi.998.1.S1_at	DR452378	gb:DR452378 /DB_XREF=gi:84163730 /DB_XREF=CM002A03 /TID=Ghi.998.1 /CNT=1 /FEA=EST /TIER=ConsEnd /STK=0 /UG=Ghi.998 /UG_TITLE=Transcribed locus, moderately similar to NP_196245.1 unknown protein (Arabidopsis thaliana) /REP_ORG=G. hirsutum	10.125	10.4347	8.97633	8.61611	-1.48363	0		1116.66	1384.1	503.67	392.381	-2.79086	b-type cyclin
GhiAffx.13508.1.A1_at	DT054133	gb:DT054133 /DB_XREF=gi:72283730 /DB_XREF=COT_FZ_C03 /TID=GhiAffx.13508.1 /CNT=3 /FEA=EST /TIER=ConsEnd /STK=2 /NOTE=sequence(s) not in UniGene /REP_ORG=G. hirsutum	9.28435	9.24414	7.7922	7.77201	-1.48214	0		623.547	606.407	221.659	218.579	-2.79384	#N/A
Ghi.10316.1.S1_s_at	DT051688	gb:DT051688 /DB_XREF=gi:72278749 /DB_XREF=COT_EO_H10 /TID=Ghi.10316.1 /CNT=8 /FEA=EST /TIER=ConsEnd /STK=0 /UG=Ghi.10316 /UG_TITLE=Transcribed locus, weakly similar to NP_565797.1 unknown protein (Arabidopsis thaliana) /REP_ORG=G. hirsutum	12.702	12.6575	11.2502	11.1458	-1.48173	0		6663.04	6460.78	2435.77	2265.86	-2.79134	phi-1(phosphate-induced protein 1)
GhiAffx.4618.1.S1_at	DW484426.1	gb:DW484426.1 dbest_id:35088854 /TID=GhiAffx.4618.1 /CNT=6 /FEA=EST /TIER=ConsEnd /STK=0 /NOTE=sequence(s) not in UniGene /REP_ORG=	4.17335	4.27696	2.43685	3.05095	-1.48126	0		18.0428	19.3862	5.41457	8.28759	-2.73162	ring zinc finger protein
GhiAffx.42589.1.S1_at	DW500845.1	gb:DW500845.1 dbest_id:35105273 /TID=GhiAffx.42589.1 /CNT=5 /FEA=EST /TIER=ConsEnd /STK=0 /NOTE=sequence(s) not in UniGene /REP_ORG=	11.4226	11.3051	9.89227	9.87297	-1.48124	0		2745.02	2530.35	950.322	937.691	-2.79414	#N/A
Ghi.4610.1.A1_at	DT051781	gb:DT051781 /DB_XREF=gi:72278936 /DB_XREF=COT_EQ_B05 /TID=Ghi.4610.1 /CNT=4 /FEA=EST /TIER=ConsEnd /STK=4 /UG=Ghi.4610 /UG_TITLE=Transcribed locus /REP_ORG=G. hirsutum	4.97247	4.63136	3.58534	3.0612	-1.47865	0		31.3952	24.7844	12.0032	8.34666	-2.76069	#N/A
Ghi.6966.1.A1_s_at	AJ513748	gb:AJ513748 /DB_XREF=gi:24977231 /DB_XREF=AJ513748 /CLONE=suo48e11r3 /TID=Ghi.6966.1 /CNT=2 /FEA=EST /TIER=ConsEnd /STK=0 /UG=Ghi.6966 /UG_TITLE=Transcribed locus /REP_ORG=G. hirsutum	6.19699	6.23602	4.77227	4.70501	-1.47786	0		73.3633	75.3755	27.3273	26.0826	-2.78485	#N/A
Ghi.7729.1.S1_s_at	AI727476	gb:AI727476 /DB_XREF=gi:5046328 /DB_XREF=BNLGHi8052 /TID=Ghi.7729.1 /CNT=5 /FEA=EST /TIER=ConsEnd /STK=0 /UG=Ghi.7729 /UG_TITLE=Transcribed locus, moderately similar to NP_180224.1 nutrient reservoir (Arabidopsis thaliana) /REP_ORG=G. hirsutum	8.70213	8.80272	7.05536	7.49637	-1.47656	0		416.488	446.562	133.007	180.564	-2.75232	protein
Ghi.1148.1.S1_s_at	DT468497	gb:DT468497 /DB_XREF=gi:73865759 /DB_XREF=GH_CHX21P09.r /CLONE=GH_CHX21P09 /TID=Ghi.1148.1 /CNT=16 /FEA=EST /TIER=ConsEnd /STK=1 /UG=Ghi.1148 /UG_TITLE=Transcribed locus, moderately similar to NP_180219.1 PDE135 (PIGMENT DEFECTIVE EMBRYO 135); permease (Arabidopsis thaliana) /REP_ORG=G. hirsutum	9.77538	9.76455	8.27776	8.31049	-1.47584	0		876.363	869.806	310.352	317.473	-2.7813	xanthine uracil permease family expressed
Ghi.1815.1.S1_at	DV850352	gb:DV850352 /DB_XREF=gi:82756790 /DB_XREF=GH_LSL31A07.f /CLONE=GH_LSL31A07 /TID=Ghi.1815.1 /CNT=1 /FEA=EST /TIER=ConsEnd /STK=0 /UG=Ghi.1815 /UG_TITLE=Transcribed locus, weakly similar to NP_177488.2 ATP binding kinase protein kinase protein serinethreonine kinase protein-tyrosine kinase (Arabidopsis thaliana) /REP_ORG=G. hirsutum	8.35958	8.74745	7.03841	7.11791	-1.47536	0		328.462	429.779	131.454	138.9	-2.80463	atp binding
GhiAffx.3925.1.S1_at	AI730476	gb:AI730476 /DB_XREF=gi:5049408 /DB_XREF=BNLGHi7276 /TID=GhiAffx.3925.1 /CNT=7 /FEA=EST /TIER=ConsEnd /STK=0 /NOTE=sequence(s) not in UniGene /REP_ORG=G. hirsutum	6.24491	6.68492	4.95813	5.02215	-1.47477	0		75.841	102.887	31.0847	32.4951	-2.81109	serine threonine protein kinase
Ghi.670.1.S1_at	DV849098	gb:DV849098 /DB_XREF=gi:82755536 /DB_XREF=GH_LSL06G11.f /CLONE=GH_LSL06G11 /TID=Ghi.670.1 /CNT=8 /FEA=EST /TIER=ConsEnd /STK=0 /UG=Ghi.670 /UG_TITLE=Transcribed locus, moderately similar to NP_197525.1 DIN10 (DARK INDUCIBLE 10); hydrolase, hydrolyzing O-glycosyl compounds (Arabidopsis thaliana) /REP_ORG=G. hirsutum	9.26881	9.11267	7.52473	7.91023	-1.47326	0		616.864	553.587	184.149	240.556	-2.75591	protein
Ghi.7660.1.S1_s_at	DT551939	gb:DT551939 /DB_XREF=gi:78331665 /DB_XREF=EST1062579 /TID=Ghi.7660.1 /CNT=8 /FEA=EST /TIER=ConsEnd /STK=0 /UG=Ghi.7660 /UG_TITLE=Transcribed locus, moderately similar to NP_189913.3 enzyme inhibitor pectinesterase (Arabidopsis thaliana) /REP_ORG=G. hirsutum	11.4742	11.492	10.0631	9.95676	-1.47316	0		2844.91	2880.26	1069.76	993.765	-2.77446	pectinesterase-like protein
GraAffx.11559.1.A1_at	CO075312	gb:CO075312 /DB_XREF=gi:48744793 /DB_XREF=GR__Ea35O17.r /CLONE=GR__Ea35O17 /TID=GraAffx.11559.1 /CNT=2 /FEA=EST /TIER=ConsEnd /STK=1 /NOTE=sequence(s) not in UniGene /REP_ORG=G. raimondii	3.74236	3.26669	1.98771	2.07707	-1.47213	0		13.3833	9.62435	3.96608	4.21949	-2.81075	pollen-specific protein sf3
Ghi.6890.1.S1_s_at	CA992747	gb:CA992747 /DB_XREF=gi:31072468 /DB_XREF=pAR0149 /TID=Ghi.6890.1 /CNT=3 /FEA=EST /TIER=ConsEnd /STK=0 /UG=Ghi.6890 /UG_TITLE=Transcribed locus, weakly similar to NP_196965.2 ATP binding ATP-dependent helicase helicase nucleic acid binding (Arabidopsis thaliana) /REP_ORG=G. hirsutum	9.60997	9.40275	7.9314	8.14117	-1.47007	0		781.427	676.877	244.113	282.317	-2.77018	#N/A
Ghi.7245.1.S1_at	DT456040	gb:DT456040 /DB_XREF=gi:73847020 /DB_XREF=GH_ON11A03.f /CLONE=GH_ON11A03 /TID=Ghi.7245.1 /CNT=4 /FEA=EST /TIER=ConsEnd /STK=0 /UG=Ghi.7245 /UG_TITLE=Transcribed locus, moderately similar to NP_178475.2 unknown protein (Arabidopsis thaliana) /REP_ORG=G. hirsutum	6.93501	6.81823	5.30281	5.5118	-1.46932	0		122.362	112.848	39.4733	45.6264	-2.76393	#N/A
GhiAffx.27164.1.S1_at	DW513368.1	gb:DW513368.1 dbest_id:35119151 /TID=GhiAffx.27164.1 /CNT=3 /FEA=EST /TIER=ConsEnd /STK=0 /NOTE=sequence(s) not in UniGene /REP_ORG=	4.24378	3.46561	2.41043	2.36207	-1.46844	0		18.9455	11.0472	5.31634	5.14109	-2.86807	pentatricopeptide repeat-containing
Ghi.9583.1.S1_at	DT052821	gb:DT052821 /DB_XREF=gi:72281134 /DB_XREF=COT_FH_E01 /TID=Ghi.9583.1 /CNT=18 /FEA=EST /TIER=ConsEnd /STK=1 /UG=Ghi.9583 /UG_TITLE=Transcribed locus, weakly similar to NP_565392.1 unknown protein (Arabidopsis thaliana) /REP_ORG=G. hirsutum	12.0455	11.9906	10.485	10.6186	-1.46623	0		4227.36	4069.34	1433.19	1572.29	-2.76053	conserved hypothetical protein [Ricinus communis]
Ghi.147.1.A1_at	DR462334	gb:DR462334 /DB_XREF=gi:84173686 /DB_XREF=CM106H02 /TID=Ghi.147.1 /CNT=1 /FEA=EST /TIER=ConsEnd /STK=0 /UG=Ghi.147 /UG_TITLE=Transcribed locus /REP_ORG=G. hirsutum	4.23386	4.45879	2.89615	2.86442	-1.46604	0		18.8157	21.9903	7.44439	7.28241	-2.77086	#N/A
GarAffx.14011.1.S1_s_at	BQ411592	gb:BQ411592 /DB_XREF=gi:21099279 /DB_XREF=GA__Ed0041B03r /CLONE=GA__Ed0041B03r /TID=GarAffx.14011.1 /CNT=11 /FEA=EST /TIER=ConsEnd /STK=1 /NOTE=sequence(s) not in UniGene /REP_ORG=G. arboreum	5.96314	5.471	4.31254	4.19347	-1.46406	0		62.3855	44.3542	19.8702	18.2962	-2.79669	protein
Ghi.5160.1.A1_at	DT048800	gb:DT048800 /DB_XREF=gi:72272734 /DB_XREF=COT_DF_A12 /TID=Ghi.5160.1 /CNT=2 /FEA=EST /TIER=ConsEnd /STK=2 /UG=Ghi.5160 /UG_TITLE=Transcribed locus /REP_ORG=G. hirsutum	14.326	14.3188	12.8484	12.87	-1.46321	0		20538.1	20435.3	7374.94	7485.91	-2.75714	#N/A
Ghi.7872.1.S1_s_at	AI055725	gb:AI055725 /DB_XREF=gi:3326839 /DB_XREF=coau0004O20 /CLONE=coau0004O20 /TID=Ghi.7872.1 /CNT=37 /FEA=EST /TIER=ConsEnd /STK=0 /UG=Ghi.7872 /UG_TITLE=Transcribed locus, weakly similar to NP_174150.1 unknown protein (Arabidopsis thaliana) /REP_ORG=G. hirsutum	8.78202	9.71228	7.30422	8.26592	-1.46208	0		440.202	838.859	158.048	307.816	-2.74557	proline-rich protein
Ghi.2230.4.S1_at	DT465688	gb:DT465688 /DB_XREF=gi:73862949 /DB_XREF=GH_CHX17M11.r /CLONE=GH_CHX17M11 /TID=Ghi.2230.4 /CNT=2 /FEA=EST /TIER=ConsEnd /STK=0 /UG=Ghi.2230 /UG_TITLE=Transcribed locus, weakly similar to NP_199927.1 RNA binding pseudouridine synthase pseudouridylate synthase (Arabidopsis thaliana) /REP_ORG=G. hirsutum	5.82208	6.27498	4.5693	4.61351	-1.45713	0		56.5746	77.4386	23.7408	24.4796	-2.77918	#N/A
GhiAffx.6267.1.A1_at	DT464194	gb:DT464194 /DB_XREF=gi:73861455 /DB_XREF=GH_CHX15D10.f /CLONE=GH_CHX15D10 /TID=GhiAffx.6267.1 /CNT=6 /FEA=EST /TIER=ConsEnd /STK=0 /NOTE=sequence(s) not in UniGene /REP_ORG=G. hirsutum	5.0467	4.6778	3.3656	3.44474	-1.45708	0		33.0527	25.5951	10.3074	10.8885	-2.76694	heavy metal atpase
GhiAffx.2365.1.A1_s_at	DT050024	gb:DT050024 /DB_XREF=gi:72275207 /DB_XREF=COT_DU_B07 /TID=GhiAffx.2365.1 /CNT=4 /FEA=EST /TIER=ConsEnd /STK=1 /NOTE=sequence(s) not in UniGene /REP_ORG=G. hirsutum	8.6032	8.41645	7.16725	6.93966	-1.45637	0		388.885	341.669	143.733	122.757	-2.74139	#N/A
GhiAffx.9436.1.S1_at	DR457228	gb:DR457228 /DB_XREF=gi:84168580 /DB_XREF=CM053A10 /TID=GhiAffx.9436.1 /CNT=1 /FEA=EST /TIER=ConsEnd /STK=0 /NOTE=sequence(s) not in UniGene /REP_ORG=G. hirsutum	11.4988	11.6427	9.98907	10.2433	-1.45458	0		2893.96	3197.34	1016.27	1212.08	-2.73355	atpase alpha subunit
Ghi.9174.1.A1_at	DT565545	gb:DT565545 /DB_XREF=gi:78345271 /DB_XREF=EST1076185 /TID=Ghi.9174.1 /CNT=11 /FEA=EST /TIER=ConsEnd /STK=0 /UG=Ghi.9174 /UG_TITLE=Transcribed locus, strongly similar to NP_192370.1 APR1 (PAPS REDUCTASE HOMOLOG 19) (Arabidopsis thaliana) /REP_ORG=G. hirsutum	4.46679	3.93701	2.72755	2.76963	-1.45331	0		22.1125	15.3164	6.62329	6.81931	-2.78435	5 -adenylylsulfate reductase
GhiAffx.24021.1.S1_at	DW509098.1	gb:DW509098.1 dbest_id:35114881 /TID=GhiAffx.24021.1 /CNT=2 /FEA=EST /TIER=ConsEnd /STK=1 /NOTE=sequence(s) not in UniGene /REP_ORG=	5.48635	5.29655	3.74508	4.13391	-1.45196	0		44.8287	39.3024	13.4085	17.5562	-2.717	protein
GraAffx.25565.2.S1_s_at	CO092713	gb:CO092713 /DB_XREF=gi:48791399 /DB_XREF=GR__Ea13O13.r /CLONE=GR__Ea13O13 /TID=GraAffx.25565.2 /CNT=9 /FEA=EST /TIER=ConsEnd /STK=0 /NOTE=sequence(s) not in UniGene /REP_ORG=G. raimondii	4.50701	4.32798	3.0263	2.90715	-1.45077	0		22.7376	20.0841	8.14717	7.50134	-2.73647	chalcone synthase
Ghi.5580.1.S1_s_at	DN758257	gb:DN758257 /DB_XREF=gi:84144015 /DB_XREF=G.hir-stem 761 /TID=Ghi.5580.1 /CNT=9 /FEA=EST /TIER=ConsEnd /STK=1 /UG=Ghi.5580 /UG_TITLE=Transcribed locus, weakly similar to NP_567338.1 SAH7 (Arabidopsis thaliana) /REP_ORG=G. hirsutum	13.9602	13.9425	12.4702	12.5373	-1.44758	0		15938.2	15743.5	5674.12	5944.49	-2.72681	sah7 protein
Ghi.6338.1.S1_x_at	CO491918	gb:CO491918 /DB_XREF=gi:54116409 /DB_XREF=G.h.fbr-sw01308 /TID=Ghi.6338.1 /CNT=1 /FEA=EST /TIER=ConsEnd /STK=0 /UG=Ghi.6338 /UG_TITLE=Transcribed locus /REP_ORG=G. hirsutum	7.72923	7.72474	6.31684	6.24225	-1.44744	0		212.192	211.533	79.7185	75.7015	-2.72632	#N/A
Ghi.498.1.S1_at	DQ122186.1	gb:DQ122186.1 /DB_XREF=gi:74273638 /TID=Ghi.498.1 /CNT=2 /FEA=mRNA /TIER=ConsEnd /STK=0 /UG=Ghi.498 /UG_TITLE=Gossypium hirsutum flavin-containing monooxygenase family protein FMO2 /DEF=Gossypium hirsutum flavin-containing monooxygenase family protein FMO2 mRNA, partial cds. /REP_ORG=G. hirsutum	6.84576	6.99078	5.83217	5.11419	-1.44509	0		115.022	127.184	56.9715	34.6357	-2.64397	flavin-containing monooxygenase family protein fmo2
Ghi.5847.1.S1_x_at	DR456954	gb:DR456954 /DB_XREF=gi:84168306 /DB_XREF=CM050B10 /TID=Ghi.5847.1 /CNT=32 /FEA=EST /TIER=ConsEnd /STK=0 /UG=Ghi.5847 /UG_TITLE=Transcribed locus, moderately similar to NP_178294.1 EXGT-A3; hydrolase, acting on glycosyl bonds (Arabidopsis thaliana) /REP_ORG=G. hirsutum	12.6394	12.7066	11.3159	11.1474	-1.44134	0		6380.16	6684.54	2549.36	2268.29	-2.71184	#N/A
Ghi.7870.1.S1_at	DT559063	gb:DT559063 /DB_XREF=gi:78338789 /DB_XREF=EST1069703 /TID=Ghi.7870.1 /CNT=3 /FEA=EST /TIER=ConsEnd /STK=0 /UG=Ghi.7870 /UG_TITLE=Transcribed locus, weakly similar to NP_191581.1 ATL4; protein binding ubiquitin-protein ligase zinc ion binding (Arabidopsis thaliana) /REP_ORG=G. hirsutum	6.18365	6.27528	4.68349	4.89435	-1.44055	0		72.6884	77.4549	25.6964	29.7403	-2.70837	protein
Ghi.2998.1.A1_x_at	DT052325	gb:DT052325 /DB_XREF=gi:72280020 /DB_XREF=COT_FB_A02 /TID=Ghi.2998.1 /CNT=5 /FEA=EST /TIER=ConsEnd /STK=2 /UG=Ghi.2998 /UG_TITLE=Transcribed locus, weakly similar to NP_566777.1 AOC2 (ALLENE OXIDE CYCLASE 2) (Arabidopsis thaliana) /REP_ORG=G. hirsutum	8.777	9.01574	7.55989	7.35207	-1.44039	0		438.672	517.618	188.692	163.378	-2.71619	allene oxide cyclase
Ghi.7197.1.S1_at	AW187239	gb:AW187239 /DB_XREF=gi:6461675 /DB_XREF=BNLGHi11692 /TID=Ghi.7197.1 /CNT=1 /FEA=EST /TIER=ConsEnd /STK=0 /UG=Ghi.7197 /UG_TITLE=Transcribed locus /REP_ORG=G. hirsutum	6.73247	6.84667	5.35239	5.34617	-1.44029	0		106.335	115.094	40.8535	40.6777	-2.71588	#N/A
Gra.914.1.A1_s_at	CO114469	gb:CO114469 /DB_XREF=gi:48813156 /DB_XREF=GR__Eb015K05.r /CLONE=GR__Eb015K05 /TID=Gra.914.1 /CNT=1 /FEA=EST /TIER=ConsEnd /STK=1 /UG=Gra.914 /UG_TITLE=Transcribed locus, strongly similar to NP_173226.2 ABC transporter family protein (Arabidopsis thaliana) /REP_ORG=G. raimondii	6.23523	6.64434	4.65615	5.34644	-1.43848	0		75.334	100.033	25.214	40.6855	-2.66113	atp-binding cassette
Ghi.6679.1.A1_at	CA993713	gb:CA993713 /DB_XREF=gi:31073434 /DB_XREF=pAR09G09 /TID=Ghi.6679.1 /CNT=1 /FEA=EST /TIER=ConsEnd /STK=0 /UG=Ghi.6679 /UG_TITLE=Transcribed locus /REP_ORG=G. hirsutum	4.67099	4.63442	3.21247	3.21794	-1.4375	0		25.4747	24.837	9.26939	9.30455	-2.70872	#N/A
GraAffx.27032.1.S1_s_at	CO091937	gb:CO091937 /DB_XREF=gi:48790623 /DB_XREF=GR__Ea12L01.f /CLONE=GR__Ea12L01 /TID=GraAffx.27032.1 /CNT=5 /FEA=EST /TIER=ConsEnd /STK=0 /NOTE=sequence(s) not in UniGene /REP_ORG=G. raimondii	3.59043	4.18173	2.44076	2.45751	-1.43694	0		12.0455	18.1479	5.42926	5.49269	-2.76447	udp-
GhiAffx.1119.1.S1_at	DW242880.1	gb:DW242880.1 dbest_id:34847046 /TID=GhiAffx.1119.1 /CNT=5 /FEA=EST /TIER=ConsEnd /STK=0 /NOTE=sequence(s) not in UniGene /REP_ORG=	9.06186	8.99331	7.68493	7.49847	-1.43589	0		534.432	509.633	205.775	180.827	-2.70062	#N/A
GhiAffx.29423.1.S1_s_at	DW496670.1	gb:DW496670.1 dbest_id:35101098 /TID=GhiAffx.29423.1 /CNT=3 /FEA=EST /TIER=ConsEnd /STK=0 /NOTE=sequence(s) not in UniGene /REP_ORG=	7.60167	7.87203	6.33456	6.26896	-1.43509	0		194.237	234.27	80.7037	77.1162	-2.71516	#N/A
GhiAffx.14560.1.S1_at	DT462811	gb:DT462811 /DB_XREF=gi:73860072 /DB_XREF=GH_CHX12K06.f /CLONE=GH_CHX12K06 /TID=GhiAffx.14560.1 /CNT=5 /FEA=EST /TIER=ConsEnd /STK=0 /NOTE=sequence(s) not in UniGene /REP_ORG=G. hirsutum	4.03977	4.27793	2.81466	2.63804	-1.4325	0		16.4471	19.3993	7.03555	6.22486	-2.70327	vesicle-associated membrane
GhiAffx.59138.1.S1_s_at	DW510254.1	gb:DW510254.1 dbest_id:35116037 /TID=GhiAffx.59138.1 /CNT=3 /FEA=EST /TIER=ConsEnd /STK=0 /NOTE=sequence(s) not in UniGene /REP_ORG=	4.64226	4.07061	2.89418	2.95775	-1.43047	0		24.9724	16.8025	7.43421	7.76909	-2.74775	auxin-responsive protein iaa1
Ghi.6561.1.S1_s_at	CD485705	gb:CD485705 /DB_XREF=gi:31406670 /DB_XREF=CFUS2.1F12 /CLONE=CFUS2.1F12 /TID=Ghi.6561.1 /CNT=5 /FEA=EST /TIER=ConsEnd /STK=0 /UG=Ghi.6561 /UG_TITLE=Transcribed locus, moderately similar to NP_567762.1 transferase, transferring glycosyl groups transferase, transferring hexosyl groups (Arabidopsis thaliana) /REP_ORG=G. hirsutum	6.72108	7.63044	5.99329	5.4988	-1.42971	0		105.498	198.148	63.7029	45.2172	-2.78779	beta- -galactosyltransferase sqv-
GhiAffx.62793.1.S1_at	DW516725.1	gb:DW516725.1 dbest_id:35122508 /TID=GhiAffx.62793.1 /CNT=4 /FEA=EST /TIER=ConsEnd /STK=1 /NOTE=sequence(s) not in UniGene /REP_ORG=	9.80495	9.6543	8.3853	8.21543	-1.42926	0		894.505	805.81	334.37	297.228	-2.69208	salicylic acid-induced fragment 1 protein
Ghi.7162.1.S1_at	AW187596	gb:AW187596 /DB_XREF=gi:6462032 /DB_XREF=BNLGHi8124 /TID=Ghi.7162.1 /CNT=3 /FEA=EST /TIER=ConsEnd /STK=0 /UG=Ghi.7162 /UG_TITLE=Transcribed locus, weakly similar to NP_189329.3 double-stranded RNA binding (Arabidopsis thaliana) /REP_ORG=G. hirsutum	6.95893	7.02214	5.46295	5.66498	-1.42657	0		124.407	129.98	44.1075	50.7376	-2.68213	double-stranded rna binding protein
Ghi.671.3.S1_at	CD486153	gb:CD486153 /DB_XREF=gi:31407118 /DB_XREF=CFUS6.4C12 /CLONE=CFUS6.4C12 /TID=Ghi.671.3 /CNT=4 /FEA=EST /TIER=ConsEnd /STK=0 /UG=Ghi.671 /UG_TITLE=Transcribed locus, weakly similar to NP_195056.2 ADR1-L1; ATP binding (Arabidopsis thaliana) /REP_ORG=G. hirsutum	5.62211	5.85068	3.96417	4.66071	-1.42396	0		49.252	57.7073	15.6075	25.2938	-2.61506	nbs-lrr resistance protein
Ghi.7783.1.A1_s_at	AI726503	gb:AI726503 /DB_XREF=gi:5045355 /DB_XREF=BNLGHi6028 /TID=Ghi.7783.1 /CNT=1 /FEA=EST /TIER=ConsEnd /STK=0 /UG=Ghi.7783 /UG_TITLE=Transcribed locus, strongly similar to NP_187818.1 ACT11 (ACTIN-11); structural constituent of cytoskeleton (Arabidopsis thaliana) /REP_ORG=G. hirsutum	13.4017	13.3978	11.9508	12.0028	-1.42294	0		10822.2	10792.8	3958.76	4103.91	-2.68087	actin
Ghi.8904.1.S1_at	DR460893	gb:DR460893 /DB_XREF=gi:84172245 /DB_XREF=CM091F06 /TID=Ghi.8904.1 /CNT=3 /FEA=EST /TIER=ConsEnd /STK=0 /UG=Ghi.8904 /UG_TITLE=Transcribed locus /REP_ORG=G. hirsutum	7.18194	6.94361	5.64921	5.63063	-1.42285	0		145.204	123.093	50.186	49.5436	-2.69025	#N/A
GhiAffx.11707.2.S1_a_at	DW511381.1	gb:DW511381.1 dbest_id:35117164 /TID=GhiAffx.11707.2 /CNT=2 /FEA=EST /TIER=ConsEnd /STK=1 /NOTE=sequence(s) not in UniGene /REP_ORG=	7.94966	8.18422	6.6254	6.66811	-1.42019	0		247.222	290.867	98.7287	101.695	-2.68476	f-box family protein
Ghi.3785.1.A1_s_at	DT461748	gb:DT461748 /DB_XREF=gi:73859009 /DB_XREF=GH_CHX04A12.x /CLONE=GH_CHX04A12 /TID=Ghi.3785.1 /CNT=1 /FEA=EST /TIER=ConsEnd /STK=0 /UG=Ghi.3785 /UG_TITLE=Transcribed locus, moderately similar to NP_851120.1 ADL1 (ARABIDOPSIS DYNAMIN-LIKE PROTEIN); GTP binding (Arabidopsis thaliana) /REP_ORG=G. hirsutum	11.459	11.5573	10.0908	10.0857	-1.41992	0		2815.19	3013.7	1090.52	1086.67	-2.67725	dynamin-like protein
GhiAffx.5524.1.A1_at	DW518788.1	gb:DW518788.1 dbest_id:35124571 /TID=GhiAffx.5524.1 /CNT=4 /FEA=EST /TIER=ConsEnd /STK=1 /NOTE=sequence(s) not in UniGene /REP_ORG=	10.5201	10.2725	8.79727	9.15895	-1.41818	0		1468.5	1236.85	444.879	571.634	-2.6614	alpha- -glucan-protein synthase
GhiAffx.41713.1.S1_at	DW515456.1	gb:DW515456.1 dbest_id:35121239 /TID=GhiAffx.41713.1 /CNT=2 /FEA=EST /TIER=ConsEnd /STK=1 /NOTE=sequence(s) not in UniGene /REP_ORG=	3.98611	3.73027	2.57299	2.30713	-1.41813	0		15.8467	13.2716	5.95042	4.94898	-2.67155	#N/A
GhiAffx.59851.1.S1_at	DW501467.1	gb:DW501467.1 dbest_id:35105895 /TID=GhiAffx.59851.1 /CNT=3 /FEA=EST /TIER=ConsEnd /STK=1 /NOTE=sequence(s) not in UniGene /REP_ORG=	8.12797	8.0052	6.44487	6.85272	-1.41779	0		279.745	256.924	87.1162	115.577	-2.64768	#N/A
Ghi.10278.1.S1_s_at	DT568388	gb:DT568388 /DB_XREF=gi:78348114 /DB_XREF=EST1079028 /TID=Ghi.10278.1 /CNT=6 /FEA=EST /TIER=ConsEnd /STK=0 /UG=Ghi.10278 /UG_TITLE=Transcribed locus, moderately similar to XP_479968.1 Copine I-like protein (Oryza sativa (japonica cultivar-group)) /REP_ORG=G. hirsutum	9.11035	9.27663	7.78125	7.77158	-1.41708	0		552.701	620.218	219.983	218.514	-2.67486	protein
GhiAffx.15786.1.S1_s_at	DW227879.1	gb:DW227879.1 dbest_id:34832051 /TID=GhiAffx.15786.1 /CNT=3 /FEA=EST /TIER=ConsEnd /STK=1 /NOTE=sequence(s) not in UniGene /REP_ORG=	10.1003	9.93094	8.56301	8.63465	-1.41677	0		1097.69	976.139	378.2	397.456	-2.67364	gh3 family protein
GhiAffx.8571.1.S1_s_at	DT468783	gb:DT468783 /DB_XREF=gi:73866045 /DB_XREF=GH_CHX22H01.r /CLONE=GH_CHX22H01 /TID=GhiAffx.8571.1 /CNT=2 /FEA=EST /TIER=ConsEnd /STK=1 /NOTE=sequence(s) not in UniGene /REP_ORG=G. hirsutum	8.38257	8.56115	7.05138	7.06025	-1.41605	0		333.737	377.715	132.64	133.458	-2.67364	#N/A
GhiAffx.29316.1.S1_s_at	DW508827.1	gb:DW508827.1 dbest_id:35114610 /TID=GhiAffx.29316.1 /CNT=6 /FEA=EST /TIER=ConsEnd /STK=0 /NOTE=sequence(s) not in UniGene /REP_ORG=	4.06059	3.91562	2.55749	2.59016	-1.41428	0		16.6863	15.091	5.88682	6.02167	-2.66845	magnesium-chelatase subunit chloroplast
GraAffx.15192.1.A1_s_at	CO125942	gb:CO125942 /DB_XREF=gi:48827552 /DB_XREF=GR__Eb09L05.r /CLONE=GR__Eb09L05 /TID=GraAffx.15192.1 /CNT=2 /FEA=EST /TIER=ConsEnd /STK=2 /NOTE=sequence(s) not in UniGene /REP_ORG=G. raimondii	10.6774	10.7139	9.16935	9.39526	-1.41335	0		1637.6	1679.63	575.769	673.371	-2.65561	cytochrome p450
GhiAffx.16847.1.S1_s_at	DW243747.1	gb:DW243747.1 dbest_id:34847913 /TID=GhiAffx.16847.1 /CNT=10 /FEA=EST /TIER=ConsEnd /STK=0 /NOTE=sequence(s) not in UniGene /REP_ORG=	6.35243	5.71685	4.84057	4.41883	-1.40493	0		81.7091	52.5947	28.6522	21.3895	-2.68384	#N/A
Ghi.7321.1.S1_at	AI731572	gb:AI731572 /DB_XREF=gi:5050424 /DB_XREF=BNLGHi10115 /TID=Ghi.7321.1 /CNT=2 /FEA=EST /TIER=ConsEnd /STK=2 /UG=Ghi.7321 /UG_TITLE=Transcribed locus, moderately similar to NP_182212.1 unknown protein (Arabidopsis thaliana) /REP_ORG=G. hirsutum	11.0522	11.0725	9.60734	9.71189	-1.40276	0		2123.51	2153.57	780.008	838.628	-2.64239	acting on the ch-ch group of donors
Gra.743.1.S1_s_at	CO090086	gb:CO090086 /DB_XREF=gi:48784644 /DB_XREF=GR__Ea09N22.f /CLONE=GR__Ea09N22 /TID=Gra.743.1 /CNT=3 /FEA=EST /TIER=ConsEnd /STK=0 /UG=Gra.743 /UG_TITLE=Transcribed locus, moderately similar to NP_568349.1 root cap 1 (RCP1) (Arabidopsis thaliana) /REP_ORG=G. raimondii	5.15532	5.27616	4.15755	3.47385	-1.40004	0		35.6373	38.751	17.8463	11.1105	-2.56894	protein
GhiAffx.62108.1.S1_at	DW513090.1	gb:DW513090.1 dbest_id:35118873 /TID=GhiAffx.62108.1 /CNT=5 /FEA=EST /TIER=ConsEnd /STK=0 /NOTE=sequence(s) not in UniGene /REP_ORG=	10.627	10.9208	9.37992	9.37269	-1.39761	0		1581.41	1938.65	666.249	662.919	-2.64832	universal stress protein family protein
Gra.79.1.S1_s_at	CO121332	gb:CO121332 /DB_XREF=gi:48820019 /DB_XREF=GR__Eb02H14.r /CLONE=GR__Eb02H14 /TID=Gra.79.1 /CNT=4 /FEA=EST /TIER=ConsEnd /STK=1 /UG=Gra.79 /UG_TITLE=Transcribed locus, strongly similar to NP_172751.1 flower pigmentation protein (AN11) (Arabidopsis thaliana) /REP_ORG=G. raimondii	9.25693	9.14642	7.76458	7.84746	-1.39565	0		611.805	566.69	217.457	230.314	-2.63192	protein
GraAffx.8958.1.S1_s_at	CO087973	gb:CO087973 /DB_XREF=gi:48778607 /DB_XREF=GR__Ea06K24.f /CLONE=GR__Ea06K24 /TID=GraAffx.8958.1 /CNT=1 /FEA=EST /TIER=ConsEnd /STK=0 /NOTE=sequence(s) not in UniGene /REP_ORG=G. raimondii	14.6113	14.6474	13.3306	13.1379	-1.39509	0		25029.6	25662.1	10302.1	9013.46	-2.6244	xyloglucan endotransglycosylase
GhiAffx.21092.1.S1_s_at	DW235238.1	gb:DW235238.1 dbest_id:34839404 /TID=GhiAffx.21092.1 /CNT=3 /FEA=EST /TIER=ConsEnd /STK=1 /NOTE=sequence(s) not in UniGene /REP_ORG=	9.76946	9.62239	8.24449	8.36745	-1.38995	0		872.773	788.185	303.277	330.259	-2.62173	protein
Ghi.5682.1.A1_at	DT046783	gb:DT046783 /DB_XREF=gi:72268511 /DB_XREF=COT_CC_E11 /TID=Ghi.5682.1 /CNT=2 /FEA=EST /TIER=ConsEnd /STK=1 /UG=Ghi.5682 /UG_TITLE=Transcribed locus, weakly similar to NP_921041.1 putative TNP2-like transposon protein (Oryza sativa (japonica cultivar-group)) /REP_ORG=G. hirsutum	4.18893	4.1098	2.80694	2.71338	-1.38921	0		18.2387	17.2653	6.99796	6.55856	-2.61896	#N/A
GhiAffx.63870.2.S1_s_at	DW497389.1	gb:DW497389.1 dbest_id:35101817 /TID=GhiAffx.63870.2 /CNT=5 /FEA=EST /TIER=ConsEnd /STK=0 /NOTE=sequence(s) not in UniGene /REP_ORG=	10.2679	10.4637	9.00196	8.95193	-1.38889	0		1232.99	1412.21	512.695	495.223	-2.62442	auxin efflux carrier component
GhiAffx.59226.1.S1_s_at	DW497884.1	gb:DW497884.1 dbest_id:35102312 /TID=GhiAffx.59226.1 /CNT=6 /FEA=EST /TIER=ConsEnd /STK=1 /NOTE=sequence(s) not in UniGene /REP_ORG=	4.53447	3.8822	2.75721	2.88323	-1.38812	0		23.1746	14.7455	6.76087	7.37799	-2.68198	leucine rich repeat receptor
Ghi.9005.1.A1_s_at	DN817569	gb:DN817569 /DB_XREF=gi:84156343 /DB_XREF=G.hir-seedling 769 /TID=Ghi.9005.1 /CNT=6 /FEA=EST /TIER=ConsEnd /STK=0 /UG=Ghi.9005 /UG_TITLE=Transcribed locus, weakly similar to XP_464360.1 putative cytochrome P450 (Oryza sativa (japonica cultivar-group)) /REP_ORG=G. hirsutum	13.4766	13.5728	12.1359	12.1415	-1.38601	0		11399.2	12185.2	4500.74	4518.14	-2.615	cytochrome p450
GhiAffx.5152.1.S1_at	AI729603	gb:AI729603 /DB_XREF=gi:5048455 /DB_XREF=BNLGHi13760 /TID=GhiAffx.5152.1 /CNT=3 /FEA=EST /TIER=ConsEnd /STK=0 /NOTE=sequence(s) not in UniGene /REP_ORG=G. hirsutum	9.25722	9.3313	7.69008	8.1274	-1.38552	0		611.93	644.17	206.512	279.634	-2.58379	protein
Ghi.1212.1.S1_at	AY857933.1	gb:AY857933.1 /DB_XREF=gi:57231727 /TID=Ghi.1212.1 /CNT=38 /FEA=FLmRNA /TIER=FL+Stack /STK=12 /UG=Ghi.1212 /DEF=Gossypium hirsutum metallothionein-like mRNA, complete cds. /PROD=metallothionein-like /FL=gb:AY857933.1 /REP_ORG=G. hirsutum	9.19718	8.84368	8.0161	7.25511	-1.38483	0		586.986	459.423	258.873	152.758	-2.5421	#N/A
Ghi.64.1.S1_x_at	DT567004	gb:DT567004 /DB_XREF=gi:78346730 /DB_XREF=EST1077644 /TID=Ghi.64.1 /CNT=4 /FEA=EST /TIER=ConsEnd /STK=0 /UG=Ghi.64 /UG_TITLE=Transcribed locus, moderately similar to XP_470037.1 putative 40S ribosomal protein S2 (Oryza sativa (japonica cultivar-group)) /REP_ORG=G. hirsutum	11.3974	11.5629	10.0879	10.1053	-1.38352	0	rib	2697.4	3025.46	1088.35	1101.55	-2.61329	40s ribosomal protein s2
GhiAffx.46366.1.S1_x_at	DW511976.1	gb:DW511976.1 dbest_id:35117759 /TID=GhiAffx.46366.1 /CNT=4 /FEA=EST /TIER=ConsEnd /STK=0 /NOTE=sequence(s) not in UniGene /REP_ORG=	8.00762	7.97766	6.59077	6.63101	-1.38175	0		257.355	252.067	96.387	99.1138	-2.60573	#N/A
Ghi.1858.1.S1_s_at	DR458467	gb:DR458467 /DB_XREF=gi:84169819 /DB_XREF=CM066A10 /TID=Ghi.1858.1 /CNT=2 /FEA=EST /TIER=ConsEnd /STK=1 /UG=Ghi.1858 /UG_TITLE=Transcribed locus, moderately similar to NP_564987.2 ENT1,AT (EQUILIBRATIVE NUCLEOTIDE TRANSPORTER 1); nucleoside transporter (Arabidopsis thaliana) /REP_ORG=G. hirsutum	12.8587	12.8482	11.4665	11.4785	-1.38092	0		7427.51	7373.64	2829.81	2853.46	-2.60434	equilibrative nucleoside transporter
Ghi.134.1.S1_at	DR462571	gb:DR462571 /DB_XREF=gi:84173923 /DB_XREF=CM109D01 /TID=Ghi.134.1 /CNT=1 /FEA=EST /TIER=ConsEnd /STK=0 /UG=Ghi.134 /UG_TITLE=Transcribed locus, moderately similar to NP_567920.1 BAK1 (BRI1-ASSOCIATED RECEPTOR KINASE); kinase (Arabidopsis thaliana) /REP_ORG=G. hirsutum	4.97655	5.43563	4.06563	3.59221	-1.37717	0		31.4842	43.28	16.7447	12.0605	-2.59551	somatic embryogenesis receptor kinase
GhiAffx.57775.1.S1_at	DW512614.1	gb:DW512614.1 dbest_id:35118397 /TID=GhiAffx.57775.1 /CNT=5 /FEA=EST /TIER=ConsEnd /STK=1 /NOTE=sequence(s) not in UniGene /REP_ORG=	13.2438	13.0187	11.7	11.8142	-1.37415	0	rib	9700.05	8298.93	3326.97	3601.02	-2.59801	ribosomal protein l33
Ghi.4493.2.A1_s_at	DT053563	gb:DT053563 /DB_XREF=gi:72282607 /DB_XREF=COT_FR_H03 /TID=Ghi.4493.2 /CNT=2 /FEA=EST /TIER=ConsEnd /STK=2 /UG=Ghi.4493 /UG_TITLE=Transcribed locus, moderately similar to NP_563621.1 unknown protein (Arabidopsis thaliana) /REP_ORG=G. hirsutum	10.2146	9.99232	8.88104	8.57849	-1.3737	0		1188.24	1018.56	471.475	382.28	-2.58482	#N/A
GhiAffx.14560.1.A1_s_at	DW233922.1	gb:DW233922.1 dbest_id:34838088 /TID=GhiAffx.14560.1 /CNT=5 /FEA=EST /TIER=ConsEnd /STK=0 /NOTE=sequence(s) not in UniGene /REP_ORG=	11.0306	10.769	9.55174	9.50107	-1.37339	0		2091.89	1745.01	750.519	724.616	-2.60105	vap27-2 (vamp synaptobrevin-associated protein 27-2) structural molecule
Ghi.7741.1.S1_at	AI727228	gb:AI727228 /DB_XREF=gi:5046080 /DB_XREF=BNLGHi7535 /TID=Ghi.7741.1 /CNT=5 /FEA=EST /TIER=ConsEnd /STK=0 /UG=Ghi.7741 /UG_TITLE=Transcribed locus, moderately similar to NP_182121.1 CYP86A8; fatty acid (omega-1)-hydroxylase oxygen binding (Arabidopsis thaliana) /REP_ORG=G. hirsutum	11.7474	11.9061	10.3136	10.5956	-1.37215	0		3438.11	3837.93	1272.67	1547.33	-2.58015	cytochrome p450
Gra.2687.1.A1_s_at	CO069867	gb:CO069867 /DB_XREF=gi:48739348 /DB_XREF=GR__Ea26K11.r /CLONE=GR__Ea26K11 /TID=Gra.2687.1 /CNT=2 /FEA=EST /TIER=ConsEnd /STK=1 /UG=Gra.2687 /UG_TITLE=Transcribed locus, moderately similar to NP_173923.1 expressed protein (Arabidopsis thaliana) /REP_ORG=G. raimondii	5.62215	5.5738	4.27783	4.17536	-1.37138	0		49.2533	47.6301	19.398	18.0679	-2.58591	membrane protein
GhiAffx.10628.1.S1_at	DW518871.1	gb:DW518871.1 dbest_id:35124654 /TID=GhiAffx.10628.1 /CNT=5 /FEA=EST /TIER=ConsEnd /STK=0 /NOTE=sequence(s) not in UniGene /REP_ORG=	9.17043	9.07333	7.58229	7.91894	-1.37126	0		576.203	538.695	191.645	242.013	-2.57091	#N/A
Ghi.791.1.S1_s_at	DR454785	gb:DR454785 /DB_XREF=gi:84166137 /DB_XREF=CM027D08 /TID=Ghi.791.1 /CNT=1 /FEA=EST /TIER=ConsEnd /STK=0 /UG=Ghi.791 /UG_TITLE=Transcribed locus /REP_ORG=G. hirsutum	9.27283	9.12495	7.76689	7.89371	-1.36859	0		618.586	558.322	217.804	237.818	-2.58308	#N/A
Ghi.10468.1.S1_at	DN758243	gb:DN758243 /DB_XREF=gi:84144001 /DB_XREF=G.hir-stem 747 /TID=Ghi.10468.1 /CNT=2 /FEA=EST /TIER=ConsEnd /STK=2 /UG=Ghi.10468 /UG_TITLE=Transcribed locus /REP_ORG=G. hirsutum	9.02526	8.86127	7.23052	7.91893	-1.36854	0		521.043	465.06	150.177	242.012	-2.51436	hypothetical protein [Nicotiana tabacum]
GhiAffx.22222.1.A1_at	DW499483.1	gb:DW499483.1 dbest_id:35103911 /TID=GhiAffx.22222.1 /CNT=2 /FEA=EST /TIER=ConsEnd /STK=1 /NOTE=sequence(s) not in UniGene /REP_ORG=	4.79478	4.23582	2.98194	3.31884	-1.36491	0		27.757	18.8412	7.90045	9.97864	-2.6063	#N/A
Gra.2230.1.S1_s_at	CO123860	gb:CO123860 /DB_XREF=gi:48822547 /DB_XREF=GR__Eb06F12.f /CLONE=GR__Eb06F12 /TID=Gra.2230.1 /CNT=2 /FEA=EST /TIER=ConsEnd /STK=0 /UG=Gra.2230 /UG_TITLE=Transcribed locus, strongly similar to NP_175120.1 26S proteasome regulatory complex subunit p42D, putative (Arabidopsis thaliana) /REP_ORG=G. raimondii	9.40764	9.67933	8.08828	8.26981	-1.36444	0		679.176	819.917	272.155	308.646	-2.58108	#N/A
Ghi.8750.1.A1_at	DT469095	gb:DT469095 /DB_XREF=gi:73866357 /DB_XREF=GH_CHX22P07.r /CLONE=GH_CHX22P07 /TID=Ghi.8750.1 /CNT=2 /FEA=EST /TIER=ConsEnd /STK=2 /UG=Ghi.8750 /UG_TITLE=Transcribed locus, moderately similar to NP_198748.1 UDP-glucose 6-dehydrogenase (Arabidopsis thaliana) /REP_ORG=G. hirsutum	9.27239	9.29686	7.70661	8.13715	-1.36275	0		618.396	628.978	208.891	281.531	-2.54347	udp-glucose dehydrogenase
Ghi.8448.1.S1_x_at	AF521240.1	gb:AF521240.1 /DB_XREF=gi:23452314 /GEN=BTub1 /TID=Ghi.8448.1 /CNT=61 /FEA=FLmRNA /TIER=FL /STK=1 /UG=Ghi.8448 /DEF=Gossypium hirsutum Xu-142 beta-tubulin 1 (BTub1) mRNA, complete cds. /PROD=beta-tubulin 1 /FL=gb:AF521240.1 /REP_ORG=G. hirsutum	14.4443	14.5314	13.1318	13.1237	-1.36009	0		22293.2	23680	8975.81	8925.35	-2.56817	protein
Ghi.398.1.S1_s_at	DR459926	gb:DR459926 /DB_XREF=gi:84171278 /DB_XREF=CM081D09 /TID=Ghi.398.1 /CNT=1 /FEA=EST /TIER=ConsEnd /STK=0 /UG=Ghi.398 /UG_TITLE=Transcribed locus, weakly similar to NP_850407.1 catalytic (Arabidopsis thaliana) /REP_ORG=G. hirsutum	9.91024	10.0765	8.55625	8.71576	-1.35737	0		962.228	1079.77	376.434	420.44	-2.56251	inositol-tetrakisphosphate 1-
Ghi.797.1.S1_at	DR454694	gb:DR454694 /DB_XREF=gi:84166046 /DB_XREF=CM026E01 /TID=Ghi.797.1 /CNT=1 /FEA=EST /TIER=ConsEnd /STK=0 /UG=Ghi.797 /UG_TITLE=Transcribed locus /REP_ORG=G. hirsutum	7.41072	6.96271	5.63807	6.02141	-1.35697	0		170.157	124.734	49.7997	64.9571	-2.5697	#N/A
GhiAffx.64021.1.S1_at	DW488255.1	gb:DW488255.1 dbest_id:35092683 /TID=GhiAffx.64021.1 /CNT=4 /FEA=EST /TIER=ConsEnd /STK=0 /NOTE=sequence(s) not in UniGene /REP_ORG=	8.51362	8.74351	7.07114	7.4735	-1.35624	0		365.473	428.606	134.47	177.724	-2.54354	splicing arginine serine-rich 4
Ghi.10094.1.S1_s_at	CA993765	gb:CA993765 /DB_XREF=gi:31073486 /DB_XREF=pAR10D01 /TID=Ghi.10094.1 /CNT=32 /FEA=EST /TIER=ConsEnd /STK=0 /UG=Ghi.10094 /UG_TITLE=Transcribed locus, strongly similar to XP_467663.1 glutamine synthetase shoot isozyme (Oryza sativa (japonica cultivar-group)) /REP_ORG=G. hirsutum	14.1649	14.1432	12.7901	12.807	-1.35552	0		18368.3	18093.6	7082.61	7166.28	-2.55893	glutamine synthetase
GhiAffx.52247.1.S1_at	DW479907.1	gb:DW479907.1 dbest_id:35084335 /TID=GhiAffx.52247.1 /CNT=3 /FEA=EST /TIER=ConsEnd /STK=0 /NOTE=sequence(s) not in UniGene /REP_ORG=	7.91691	8.34073	6.7167	6.83123	-1.35485	0		241.673	324.197	105.179	113.869	-2.58332	fatty acid elongase-like protein (cer2-like)
GhiAffx.24170.1.S1_at	DW232482.1	gb:DW232482.1 dbest_id:34836648 /TID=GhiAffx.24170.1 /CNT=5 /FEA=EST /TIER=ConsEnd /STK=0 /NOTE=sequence(s) not in UniGene /REP_ORG=	4.63715	4.89855	3.66638	3.16193	-1.3537	0		24.8841	29.8271	12.6967	8.95028	-2.52743	atp binding
GhiAffx.40931.1.S1_at	DW500367.1	gb:DW500367.1 dbest_id:35104795 /TID=GhiAffx.40931.1 /CNT=2 /FEA=EST /TIER=ConsEnd /STK=0 /NOTE=sequence(s) not in UniGene /REP_ORG=	9.9524	9.58658	8.48464	8.34959	-1.35238	0		990.764	768.862	358.204	326.194	-2.57105	#N/A
GraAffx.33115.2.S1_s_at	CO127815	gb:CO127815 /DB_XREF=gi:48829425 /DB_XREF=GR__Eb12J11.f /CLONE=GR__Eb12J11 /TID=GraAffx.33115.2 /CNT=4 /FEA=EST /TIER=ConsEnd /STK=0 /NOTE=sequence(s) not in UniGene /REP_ORG=G. raimondii	14.1819	14.2327	12.9522	12.7597	-1.35137	0		18585.9	19252.3	7925.06	6935.22	-2.54627	#N/A
GhiAffx.62798.1.S1_at	DW243440.1	gb:DW243440.1 dbest_id:34847606 /TID=GhiAffx.62798.1 /CNT=4 /FEA=EST /TIER=ConsEnd /STK=1 /NOTE=sequence(s) not in UniGene /REP_ORG=	10.7181	10.4977	9.36445	9.14921	-1.35111	0		1684.52	1445.89	659.142	567.787	-2.55142	#N/A
Ghi.4309.1.S1_at	DT455623	gb:DT455623 /DB_XREF=gi:73846603 /DB_XREF=GH_ON01E02.f /CLONE=GH_ON01E02 /TID=Ghi.4309.1 /CNT=1 /FEA=EST /TIER=ConsEnd /STK=1 /UG=Ghi.4309 /UG_TITLE=Transcribed locus /REP_ORG=G. hirsutum	4.54718	4.98602	3.46712	3.36525	-1.35042	0		23.3797	31.6914	11.0588	10.3048	-2.5778	#N/A
GhiAffx.3787.2.A1_at	DW480569.1	gb:DW480569.1 dbest_id:35084997 /TID=GhiAffx.3787.2 /CNT=8 /FEA=EST /TIER=ConsEnd /STK=0 /NOTE=sequence(s) not in UniGene /REP_ORG=	9.74388	9.53636	8.2343	8.35139	-1.34727	0		857.432	742.557	301.142	326.602	-2.54879	cytochrome f
GhiAffx.17946.1.A1_at	DW481914.1	gb:DW481914.1 dbest_id:35086342 /TID=GhiAffx.17946.1 /CNT=3 /FEA=EST /TIER=ConsEnd /STK=0 /NOTE=sequence(s) not in UniGene /REP_ORG=	7.702	7.42549	5.93943	6.49494	-1.34657	0		208.225	171.908	61.3685	90.1927	-2.50812	squamosa promoter-binding
GhiAffx.19598.1.S1_s_at	DT052900	gb:DT052900 /DB_XREF=gi:72281290 /DB_XREF=COT_FI_E07 /TID=GhiAffx.19598.1 /CNT=8 /FEA=EST /TIER=ConsEnd /STK=2 /NOTE=sequence(s) not in UniGene /REP_ORG=G. hirsutum	7.43961	7.42734	5.91269	6.26277	-1.34575	0		173.599	172.129	60.2415	76.7858	-2.52306	a chain characterization and engineering of the bifunctional n- and o-glucosyltransferase involved in xenobiotic metabolism in plants
Ghi.9807.2.S1_at	DR460117	gb:DR460117 /DB_XREF=gi:84171469 /DB_XREF=CM083E01 /TID=Ghi.9807.2 /CNT=5 /FEA=EST /TIER=ConsEnd /STK=0 /UG=Ghi.9807 /UG_TITLE=Transcribed locus, weakly similar to NP_917007.1 P0519D04.29 (Oryza sativa (japonica cultivar-group)) /REP_ORG=G. hirsutum	6.42363	6.49888	5.22292	5.0095	-1.34505	0		85.8433	90.4396	37.3469	32.2114	-2.53432	#N/A
GhiAffx.8384.2.S1_a_at	DW228692.1	gb:DW228692.1 dbest_id:34832864 /TID=GhiAffx.8384.2 /CNT=13 /FEA=EST /TIER=ConsEnd /STK=1 /NOTE=sequence(s) not in UniGene /REP_ORG=	11.7363	11.5613	10.0695	10.5412	-1.34347	0		3411.76	3022.12	1074.54	1490.1	-2.50869	protein
GhiAffx.13955.1.A1_at	CO498221	gb:CO498221 /DB_XREF=gi:54122712 /DB_XREF=G.h.fbr-sw07611 /TID=GhiAffx.13955.1 /CNT=1 /FEA=EST /TIER=ConsEnd /STK=0 /NOTE=sequence(s) not in UniGene /REP_ORG=G. hirsutum	8.71958	9.00804	7.33463	7.70915	-1.34191	0		421.555	514.86	161.415	209.26	-2.52624	abc transporter
Gra.3108.2.S1_s_at	CO125077	gb:CO125077 /DB_XREF=gi:48826687 /DB_XREF=GR__Eb08F23.f /CLONE=GR__Eb08F23 /TID=Gra.3108.2 /CNT=3 /FEA=EST /TIER=ConsEnd /STK=0 /UG=Gra.3108 /UG_TITLE=Transcribed locus, moderately similar to XP_493828.1 putative calcium ATPase (Oryza sativa (japonica cultivar-group)) /REP_ORG=G. raimondii	11.1098	11.325	9.77726	9.97509	-1.34121	0		2209.89	2565.46	877.502	1006.47	-2.53472	endoplasmic reticulum-type calcium-transporting atpase 4
GhiAffx.24936.1.S1_at	DW503093.1	gb:DW503093.1 dbest_id:35107521 /TID=GhiAffx.24936.1 /CNT=2 /FEA=EST /TIER=ConsEnd /STK=0 /NOTE=sequence(s) not in UniGene /REP_ORG=	7.40153	7.33055	5.96279	6.08863	-1.34033	0		169.076	160.959	62.3704	68.055	-2.53045	gamma tubulin
Ghi.5955.1.A1_s_at	DT053461	gb:DT053461 /DB_XREF=gi:72282402 /DB_XREF=COT_FQ_E12 /TID=Ghi.5955.1 /CNT=5 /FEA=EST /TIER=ConsEnd /STK=4 /UG=Ghi.5955 /UG_TITLE=Transcribed locus, moderately similar to NP_200638.1 ATP binding kinase protein serinethreonine kinase (Arabidopsis thaliana) /REP_ORG=G. hirsutum	12.3913	12.2725	10.9849	11.0016	-1.33863	0		5372.09	4947.57	2026.72	2050.24	-2.53121	nodulation receptor kinase
Ghi.5420.1.S1_s_at	DT047803	gb:DT047803 /DB_XREF=gi:72270737 /DB_XREF=COT_CS_E08 /TID=Ghi.5420.1 /CNT=7 /FEA=EST /TIER=ConsEnd /STK=1 /UG=Ghi.5420 /UG_TITLE=Transcribed locus, weakly similar to XP_469334.1 putative glutamine synthetase (Oryza sativa) /REP_ORG=G. hirsutum	10.5868	10.4243	9.12855	9.20808	-1.33724	0		1538	1374.1	559.717	591.436	-2.52973	gmp synthase
Gra.808.1.A1_at	CO080825	gb:CO080825 /DB_XREF=gi:48750306 /DB_XREF=GR__Ea44I10.r /CLONE=GR__Ea44I10 /TID=Gra.808.1 /CNT=3 /FEA=EST /TIER=ConsEnd /STK=2 /UG=Gra.808 /UG_TITLE=Transcribed locus, moderately similar to NP_179721.1 mannose 6-phosphate reductase (NADPH-dependent), putative (Arabidopsis thaliana) /REP_ORG=G. raimondii	3.20571	3.33339	1.96166	1.90335	-1.33705	0		9.22605	10.0797	3.89509	3.7408	-2.5283	nadph dependent mannose 6-phosphate reductase
Ghi.10603.1.S1_s_at	DN761691	gb:DN761691 /DB_XREF=gi:84147449 /DB_XREF=G.hir-stem 4198 /TID=Ghi.10603.1 /CNT=30 /FEA=EST /TIER=ConsEnd /STK=0 /UG=Ghi.10603 /UG_TITLE=Transcribed locus, moderately similar to NP_196902.2 alpha-mannosidase (Arabidopsis thaliana) /REP_ORG=G. hirsutum	8.23948	8.37519	7.05164	6.89083	-1.3361	0		302.225	332.034	132.664	118.671	-2.52355	lysosomal alpha-
Ghi.812.1.S1_at	DT462925	gb:DT462925 /DB_XREF=gi:73860186 /DB_XREF=GH_CHX12M19.r /CLONE=GH_CHX12M19 /TID=Ghi.812.1 /CNT=4 /FEA=EST /TIER=ConsEnd /STK=1 /UG=Ghi.812 /UG_TITLE=Transcribed locus, weakly similar to NP_200876.1 unknown protein (Arabidopsis thaliana) /REP_ORG=G. hirsutum	8.68036	8.26947	7.23297	7.0458	-1.33552	0		410.249	308.573	150.433	132.129	-2.54395	protein
GhiAffx.26384.1.S1_x_at	DW239723.1	gb:DW239723.1 dbest_id:34843889 /TID=GhiAffx.26384.1 /CNT=5 /FEA=EST /TIER=ConsEnd /STK=1 /NOTE=sequence(s) not in UniGene /REP_ORG=	7.77499	7.95807	6.54147	6.5214	-1.3351	0		219.031	248.668	93.1493	91.862	-2.52795	atp synthase d mitochondrial
Ghi.3867.1.S1_at	DV850313	gb:DV850313 /DB_XREF=gi:82756751 /DB_XREF=GH_LSL30E03.f /CLONE=GH_LSL30E03 /TID=Ghi.3867.1 /CNT=3 /FEA=EST /TIER=ConsEnd /STK=0 /UG=Ghi.3867 /UG_TITLE=Transcribed locus /REP_ORG=G. hirsutum	5.0102	4.51922	3.41755	3.44702	-1.33243	0		32.2269	22.9309	10.6852	10.9058	-2.55467	#N/A
GhiAffx.4404.1.S1_at	DW243795.1	gb:DW243795.1 dbest_id:34847961 /TID=GhiAffx.4404.1 /CNT=4 /FEA=EST /TIER=ConsEnd /STK=0 /NOTE=sequence(s) not in UniGene /REP_ORG=	7.65287	7.77631	6.20959	6.55658	-1.33151	0		201.254	219.232	74.0068	94.1298	-2.50085	#N/A
GhiAffx.62087.1.S1_s_at	DR455779	gb:DR455779 /DB_XREF=gi:84167131 /DB_XREF=CM037H01 /TID=GhiAffx.62087.1 /CNT=7 /FEA=EST /TIER=ConsEnd /STK=0 /NOTE=sequence(s) not in UniGene /REP_ORG=G. hirsutum	9.87583	9.65128	8.35122	8.51351	-1.33119	0		939.555	804.126	326.564	365.445	-2.51974	atrab18 (arabidopsis rab gtpase homolog b18) gtp binding
GhiAffx.46595.1.S1_at	DR456551	gb:DR456551 /DB_XREF=gi:84167903 /DB_XREF=CM045H12 /TID=GhiAffx.46595.1 /CNT=1 /FEA=EST /TIER=ConsEnd /STK=0 /NOTE=sequence(s) not in UniGene /REP_ORG=G. hirsutum	9.07085	9.2106	7.68878	7.93079	-1.33094	0		537.772	592.47	206.326	244.008	-2.50979	mgc86278 protein
GhiAffx.28211.1.A1_at	DR454705	gb:DR454705 /DB_XREF=gi:84166057 /DB_XREF=CM026E12 /TID=GhiAffx.28211.1 /CNT=2 /FEA=EST /TIER=ConsEnd /STK=0 /NOTE=sequence(s) not in UniGene /REP_ORG=G. hirsutum	9.06431	8.94231	7.51178	7.83717	-1.32883	0		535.34	491.929	182.504	228.677	-2.49834	#N/A
GhiAffx.46186.1.S1_s_at	DW520307.1	gb:DW520307.1 dbest_id:35126090 /TID=GhiAffx.46186.1 /CNT=5 /FEA=EST /TIER=ConsEnd /STK=0 /NOTE=sequence(s) not in UniGene /REP_ORG=	10.4528	10.4387	9.04111	9.19302	-1.32868	0		1401.54	1387.91	526.801	585.295	-2.50828	protein
Ghi.3879.1.A1_at	DT457528	gb:DT457528 /DB_XREF=gi:73848508 /DB_XREF=GH_ON34L02.r /CLONE=GH_ON34L02 /TID=Ghi.3879.1 /CNT=3 /FEA=EST /TIER=ConsEnd /STK=1 /UG=Ghi.3879 /UG_TITLE=Transcribed locus, weakly similar to NP_200374.1 KCO1; calcium-activated potassium channel outward rectifier potassium channel (Arabidopsis thaliana) /REP_ORG=G. hirsutum	7.62606	7.31812	6.06772	6.22497	-1.32575	0		197.548	159.578	67.0757	74.8	-2.51718	outward-rectifying potassium channel
Ghi.1171.1.S1_s_at	DT458994	gb:DT458994 /DB_XREF=gi:73849974 /DB_XREF=GH_ON36P16.f /CLONE=GH_ON36P16 /TID=Ghi.1171.1 /CNT=33 /FEA=EST /TIER=Stack /STK=21 /UG=Ghi.1171 /UG_TITLE=Transcribed locus /REP_ORG=G. hirsutum	10.9127	11.1954	9.58481	9.87639	-1.32347	0		1927.73	2345.12	767.919	939.915	-2.50192	#N/A
Ghi.10388.2.S1_at	DT469076	gb:DT469076 /DB_XREF=gi:73866338 /DB_XREF=GH_CHX22O19.r /CLONE=GH_CHX22O19 /TID=Ghi.10388.2 /CNT=1 /FEA=EST /TIER=ConsEnd /STK=1 /UG=Ghi.10388 /UG_TITLE=Transcribed locus, moderately similar to NP_194825.1 CIPK6 (CBL-INTERACTING PROTEIN KINASE 6); ATP binding kinase protein kinase protein serinethreonine kinase protein-tyrosine kinase (Arabidopsis thaliana) /REP_ORG=G. hirsutum	3.71417	3.59307	2.42268	2.23993	-1.32232	0		13.1243	12.0676	5.36165	4.72373	-2.49787	#N/A
GhiAffx.26362.1.S1_s_at	DW519655.1	gb:DW519655.1 dbest_id:35125438 /TID=GhiAffx.26362.1 /CNT=2 /FEA=EST /TIER=ConsEnd /STK=0 /NOTE=sequence(s) not in UniGene /REP_ORG=	9.18381	8.92655	7.64344	7.82302	-1.32195	0		581.569	486.587	199.942	226.446	-2.50513	kinesin-like protein
GhiAffx.24338.1.S1_at	DT047197	gb:DT047197 /DB_XREF=gi:72269521 /DB_XREF=COT_CL_C01 /TID=GhiAffx.24338.1 /CNT=2 /FEA=EST /TIER=ConsEnd /STK=1 /NOTE=sequence(s) not in UniGene /REP_ORG=G. hirsutum	7.85525	7.67586	6.44767	6.44389	-1.31977	0		231.561	204.486	87.2858	87.0571	-2.50109	#N/A
Ghi.2969.1.S1_at	DT462143	gb:DT462143 /DB_XREF=gi:73859404 /DB_XREF=GH_CHX09B12.x /CLONE=GH_CHX09B12 /TID=Ghi.2969.1 /CNT=4 /FEA=EST /TIER=ConsEnd /STK=0 /UG=Ghi.2969 /UG_TITLE=Transcribed locus /REP_ORG=G. hirsutum	6.74307	6.65808	5.14345	5.6241	-1.3168	0		107.119	100.991	35.3453	49.32	-2.45803	#N/A
GraAffx.29310.1.S1_s_at	CO086796	gb:CO086796 /DB_XREF=gi:48777430 /DB_XREF=GR__Ea04P10.r /CLONE=GR__Ea04P10 /TID=GraAffx.29310.1 /CNT=3 /FEA=EST /TIER=ConsEnd /STK=1 /NOTE=sequence(s) not in UniGene /REP_ORG=G. raimondii	11.6277	11.5177	10.2945	10.2174	-1.31672	0		3164.42	2931.98	1255.92	1190.56	-2.49191	homeobox protein expressed
Ghi.7069.1.S1_at	AW187491	gb:AW187491 /DB_XREF=gi:6481353 /DB_XREF=BNLGHi6322 /TID=Ghi.7069.1 /CNT=1 /FEA=EST /TIER=ConsEnd /STK=0 /UG=Ghi.7069 /UG_TITLE=Transcribed locus /REP_ORG=G. hirsutum	7.35096	7.39565	6.08144	6.03323	-1.31597	0		163.252	168.388	67.7167	65.4913	-2.48964	#N/A
Ghi.9980.1.A1_x_at	DT047504	gb:DT047504 /DB_XREF=gi:72270136 /DB_XREF=COT_CO_G11 /TID=Ghi.9980.1 /CNT=3 /FEA=EST /TIER=ConsEnd /STK=1 /UG=Ghi.9980 /UG_TITLE=Transcribed locus, moderately similar to NP_174260.1 carboxylic ester hydrolase hydrolase, acting on ester bonds (Arabidopsis thaliana) /REP_ORG=G. hirsutum	11.2862	11.2158	9.77154	10.0985	-1.31596	0		2497.39	2378.4	874.029	1096.38	-2.47451	gdsl-motif lipase hydrolase family protein
GraAffx.23486.1.S1_at	CO100920	gb:CO100920 /DB_XREF=gi:48799606 /DB_XREF=GR__Eb0026N17.f /CLONE=GR__Eb0026N17 /TID=GraAffx.23486.1 /CNT=3 /FEA=EST /TIER=ConsEnd /STK=1 /NOTE=sequence(s) not in UniGene /REP_ORG=G. raimondii	4.16175	3.63062	2.4316	2.73043	-1.31517	0		17.8982	12.3858	5.3949	6.63652	-2.51708	glutathione peroxidase
Ghi.4158.2.S1_s_at	DT456384	gb:DT456384 /DB_XREF=gi:73847364 /DB_XREF=GH_ON15B09.f /CLONE=GH_ON15B09 /TID=Ghi.4158.2 /CNT=2 /FEA=EST /TIER=ConsEnd /STK=0 /UG=Ghi.4158 /UG_TITLE=Transcribed locus, weakly similar to NP_565597.1 EBF1 (EIN3-BINDING F BOX PROTEIN 1); ubiquitin-protein ligase (Arabidopsis thaliana) /REP_ORG=G. hirsutum	5.19899	6.1854	4.35549	4.40083	-1.31404	0		36.7327	72.7766	20.4707	21.1243	-2.63276	ein3-binding f-box protein 1
GhiAffx.37631.1.S1_at	DW511070.1	gb:DW511070.1 dbest_id:35116853 /TID=GhiAffx.37631.1 /CNT=5 /FEA=EST /TIER=ConsEnd /STK=1 /NOTE=sequence(s) not in UniGene /REP_ORG=	11.6238	11.5421	10.3578	10.1801	-1.31399	0		3155.76	2982.11	1312.23	1160.16	-2.48257	#N/A
GhiAffx.3633.1.S1_at	DR456631	gb:DR456631 /DB_XREF=gi:84167983 /DB_XREF=CM046G09 /TID=GhiAffx.3633.1 /CNT=3 /FEA=EST /TIER=ConsEnd /STK=0 /NOTE=sequence(s) not in UniGene /REP_ORG=G. hirsutum	6.60191	6.26493	5.34528	4.89442	-1.31357	0		97.1341	76.901	40.6526	29.7418	-2.47229	at-hook dna-binding protein
GhiAffx.17671.1.S1_s_at	DW483365.1	gb:DW483365.1 dbest_id:35087793 /TID=GhiAffx.17671.1 /CNT=6 /FEA=EST /TIER=ConsEnd /STK=0 /NOTE=sequence(s) not in UniGene /REP_ORG=	7.12233	7.64301	5.91134	6.22749	-1.31325	0	hsp	139.327	199.882	60.1851	74.931	-2.5105	dnaj heat shock n-terminal domain-containing protein
Ghi.1640.1.S1_at	DN760199	gb:DN760199 /DB_XREF=gi:84145957 /DB_XREF=G.hir-stem 2706 /TID=Ghi.1640.1 /CNT=1 /FEA=EST /TIER=ConsEnd /STK=0 /UG=Ghi.1640 /UG_TITLE=Transcribed locus, moderately similar to NP_190971.1 ATP binding kinase protein kinase protein serinethreonine kinase protein-tyrosine kinase (Arabidopsis thaliana) /REP_ORG=G. hirsutum	7.45879	7.22826	5.82386	6.23972	-1.31174	0		175.922	149.942	56.6442	75.5688	-2.46469	protein kinase-like protein
Ghi.8180.1.A1_s_at	AI726677	gb:AI726677 /DB_XREF=gi:5045529 /DB_XREF=BNLGHi5798 /TID=Ghi.8180.1 /CNT=12 /FEA=EST /TIER=Stack /STK=6 /UG=Ghi.8180 /UG_TITLE=Transcribed locus, moderately similar to NP_567484.1 ATSEB1 (Arabidopsis thaliana) /REP_ORG=G. hirsutum	10.3555	10.6027	9.08587	9.24973	-1.31131	0		1310.13	1555.04	543.401	608.759	-2.48678	protein cobra
Ghi.4641.1.A1_s_at	DT051740	gb:DT051740 /DB_XREF=gi:72278852 /DB_XREF=COT_EP_F04 /TID=Ghi.4641.1 /CNT=3 /FEA=EST /TIER=ConsEnd /STK=1 /UG=Ghi.4641 /UG_TITLE=Transcribed locus, moderately similar to NP_179235.1 hydrolase protein serinethreonine phosphatase (Arabidopsis thaliana) /REP_ORG=G. hirsutum	5.38034	5.37046	4.12617	4.00294	-1.31085	0		41.6528	41.3686	17.4623	16.0327	-2.47862	#N/A
Ghi.7345.1.S1_at	AI731401	gb:AI731401 /DB_XREF=gi:5050253 /DB_XREF=BNLGHi8916 /TID=Ghi.7345.1 /CNT=3 /FEA=EST /TIER=ConsEnd /STK=0 /UG=Ghi.7345 /UG_TITLE=Transcribed locus, moderately similar to NP_200987.1 calcium ion binding (Arabidopsis thaliana) /REP_ORG=G. hirsutum	11.464	11.5089	10.2402	10.1138	-1.30942	0		2824.87	2914.24	1209.49	1108.08	-2.47635	calnexin
Ghi.6639.2.S1_s_at	AI729130	gb:AI729130 /DB_XREF=gi:5047982 /DB_XREF=BNLGHi12701 /TID=Ghi.6639.2 /CNT=14 /FEA=EST /TIER=ConsEnd /STK=0 /UG=Ghi.6639 /UG_TITLE=Transcribed locus, moderately similar to NP_191781.1 ATP binding kinase protein kinase protein serinethreonine kinase protein-tyrosine kinase (Arabidopsis thaliana) /REP_ORG=G. hirsutum	8.65004	8.7811	7.13826	7.67927	-1.3068	0		401.718	439.92	140.874	204.971	-2.43357	#N/A
GhiAffx.42472.1.S1_s_at	DW508295.1	gb:DW508295.1 dbest_id:35114078 /TID=GhiAffx.42472.1 /CNT=2 /FEA=EST /TIER=ConsEnd /STK=1 /NOTE=sequence(s) not in UniGene /REP_ORG=	9.1399	9.11492	7.68345	7.96099	-1.30519	0		564.135	554.454	205.565	249.171	-2.45986	protein
Ghi.235.1.A1_s_at	DT568693	gb:DT568693 /DB_XREF=gi:78348419 /DB_XREF=EST1079333 /TID=Ghi.235.1 /CNT=5 /FEA=EST /TIER=ConsEnd /STK=0 /UG=Ghi.235 /UG_TITLE=Transcribed locus, weakly similar to NP_200829.2 unknown protein (Arabidopsis thaliana) /REP_ORG=G. hirsutum	3.71857	3.07557	2.12328	2.06276	-1.30405	0		13.1644	8.43021	4.35682	4.17785	-2.53022	atp binding
GhiAffx.9587.1.S1_at	DW509616.1	gb:DW509616.1 dbest_id:35115399 /TID=GhiAffx.9587.1 /CNT=4 /FEA=EST /TIER=ConsEnd /STK=1 /NOTE=sequence(s) not in UniGene /REP_ORG=	9.06608	9.20655	7.72944	7.94477	-1.29921	0		535.995	590.808	212.224	246.384	-2.45701	bifunctional nuclease
GhiAffx.62282.1.S1_at	DW511827.1	gb:DW511827.1 dbest_id:35117610 /TID=GhiAffx.62282.1 /CNT=3 /FEA=EST /TIER=ConsEnd /STK=0 /NOTE=sequence(s) not in UniGene /REP_ORG=	5.28727	5.47155	3.89171	4.27156	-1.29777	0		39.0504	44.3712	14.8429	19.3138	-2.44231	#N/A
Ghi.8554.1.S1_at	DR455082	gb:DR455082 /DB_XREF=gi:84166434 /DB_XREF=CM030E07 /TID=Ghi.8554.1 /CNT=4 /FEA=EST /TIER=ConsEnd /STK=0 /UG=Ghi.8554 /UG_TITLE=Transcribed locus, moderately similar to NP_190861.1 fructose-bisphosphate aldolase (Arabidopsis thaliana) /REP_ORG=G. hirsutum	12.0029	12.2252	10.8731	10.7602	-1.29739	0		4104.2	4787.97	1875.61	1734.34	-2.46324	fructose-bisphosphate aldolase-like protein
GhiAffx.5986.1.S1_at	DW499809.1	gb:DW499809.1 dbest_id:35104237 /TID=GhiAffx.5986.1 /CNT=7 /FEA=EST /TIER=ConsEnd /STK=1 /NOTE=sequence(s) not in UniGene /REP_ORG=	9.60639	9.39816	8.24126	8.1692	-1.29704	0		779.49	674.728	302.599	287.856	-2.46288	polcalcin
Ghi.5327.1.A1_s_at	DT048193	gb:DT048193 /DB_XREF=gi:72271508 /DB_XREF=COT_CX_E11 /TID=Ghi.5327.1 /CNT=1 /FEA=EST /TIER=ConsEnd /STK=1 /UG=Ghi.5327 /UG_TITLE=Transcribed locus, weakly similar to NP_030521.1 unknown protein (Arabidopsis thaliana) /REP_ORG=G. hirsutum	8.40835	8.33255	7.21528	6.93199	-1.29682	0		339.755	322.366	148.599	122.106	-2.44592	#N/A
Ghi.4631.1.A1_at	DT051809	gb:DT051809 /DB_XREF=gi:72278992 /DB_XREF=COT_EQ_E11 /TID=Ghi.4631.1 /CNT=2 /FEA=EST /TIER=ConsEnd /STK=2 /UG=Ghi.4631 /UG_TITLE=Transcribed locus /REP_ORG=G. hirsutum	7.69597	7.26464	6.08822	6.27935	-1.29652	0		207.356	153.771	68.0357	77.6734	-2.47841	#N/A
Ghi.7669.1.S1_s_at	DN781545	gb:DN781545 /DB_XREF=gi:84150245 /DB_XREF=G.hir-Cotyledon 2073 /TID=Ghi.7669.1 /CNT=4 /FEA=EST /TIER=ConsEnd /STK=0 /UG=Ghi.7669 /UG_TITLE=Transcribed locus, weakly similar to XP_475206.1 unknown protein (Oryza sativa (japonica cultivar-group)) /REP_ORG=G. hirsutum	10.0574	10.1374	8.76698	8.83551	-1.29615	0		1065.57	1126.3	435.636	456.828	-2.45597	#N/A
Ghi.6715.1.A1_at	CA993528	gb:CA993528 /DB_XREF=gi:31073249 /DB_XREF=pAR08C05 /TID=Ghi.6715.1 /CNT=2 /FEA=EST /TIER=ConsEnd /STK=0 /UG=Ghi.6715 /UG_TITLE=Transcribed locus, moderately similar to NP_180664.2 GTP binding translation elongation factor (Arabidopsis thaliana) /REP_ORG=G. hirsutum	8.19602	8.08046	6.83693	6.85016	-1.2947	0		293.257	270.683	114.319	115.373	-2.4552	#N/A
GhiAffx.60166.1.S1_s_at	DW502986.1	gb:DW502986.1 dbest_id:35107414 /TID=GhiAffx.60166.1 /CNT=2 /FEA=EST /TIER=ConsEnd /STK=0 /NOTE=sequence(s) not in UniGene /REP_ORG=	9.14435	9.11664	7.77817	7.89464	-1.29409	0		565.878	555.113	219.514	237.971	-2.45033	protein
Ghi.978.1.S1_at	DR452546	gb:DR452546 /DB_XREF=gi:84163898 /DB_XREF=CM003G07 /TID=Ghi.978.1 /CNT=1 /FEA=EST /TIER=ConsEnd /STK=0 /UG=Ghi.978 /UG_TITLE=Transcribed locus, moderately similar to XP_464282.1 unknown protein (Oryza sativa (japonica cultivar-group)) /REP_ORG=G. hirsutum	12.9002	12.783	11.516	11.5805	-1.29335	0		7644.33	7047.83	2928.54	3062.44	-2.45238	protein
GhiAffx.62183.1.S1_s_at	DW513495.1	gb:DW513495.1 dbest_id:35119278 /TID=GhiAffx.62183.1 /CNT=2 /FEA=EST /TIER=ConsEnd /STK=0 /NOTE=sequence(s) not in UniGene /REP_ORG=	5.86424	5.398	4.51388	4.16262	-1.29287	0		58.2523	42.1657	22.8462	17.9091	-2.46392	#N/A
GhiAffx.43135.1.S1_at	DW503248.1	gb:DW503248.1 dbest_id:35107676 /TID=GhiAffx.43135.1 /CNT=4 /FEA=EST /TIER=ConsEnd /STK=0 /NOTE=sequence(s) not in UniGene /REP_ORG=	6.89185	6.89693	5.68314	5.52198	-1.29183	0		118.755	119.174	51.3803	45.9495	-2.44457	#N/A
GhiAffx.8384.3.S1_a_at	DW225837.1	gb:DW225837.1 dbest_id:34830009 /TID=GhiAffx.8384.3 /CNT=3 /FEA=EST /TIER=ConsEnd /STK=1 /NOTE=sequence(s) not in UniGene /REP_ORG=	11.6821	11.5965	10.117	10.5861	-1.28773	0		3285.92	3096.71	1110.54	1537.21	-2.41059	protein
GraAffx.31601.2.S1_s_at	CO091199	gb:CO091199 /DB_XREF=gi:48789885 /DB_XREF=GR__Ea11J02.f /CLONE=GR__Ea11J02 /TID=GraAffx.31601.2 /CNT=3 /FEA=EST /TIER=ConsEnd /STK=0 /NOTE=sequence(s) not in UniGene /REP_ORG=G. raimondii	7.34279	6.76439	5.49941	6.03235	-1.2877	0		162.33	108.713	45.2364	65.4512	-2.44872	atp-dependent protease clp atpase subunit
GhiAffx.21530.1.S1_s_at	DW495687.1	gb:DW495687.1 dbest_id:35100115 /TID=GhiAffx.21530.1 /CNT=2 /FEA=EST /TIER=ConsEnd /STK=1 /NOTE=sequence(s) not in UniGene /REP_ORG=	11.3973	11.2654	10.1984	9.88902	-1.28764	0		2697.29	2461.71	1174.99	948.185	-2.42985	#N/A
Ghi.398.1.A1_s_at	DR459926	gb:DR459926 /DB_XREF=gi:84171278 /DB_XREF=CM081D09 /TID=Ghi.398.1 /CNT=1 /FEA=EST /TIER=ConsEnd /STK=0 /UG=Ghi.398 /UG_TITLE=Transcribed locus, weakly similar to NP_850407.1 catalytic (Arabidopsis thaliana) /REP_ORG=G. hirsutum	3.71795	3.87632	2.41314	2.60828	-1.28643	0		13.1588	14.6855	5.32632	6.09776	-2.43733	#N/A
Ghi.9636.1.A1_s_at	DT048491	gb:DT048491 /DB_XREF=gi:72272098 /DB_XREF=COT_DB_B10 /TID=Ghi.9636.1 /CNT=1 /FEA=EST /TIER=ConsEnd /STK=1 /UG=Ghi.9636 /UG_TITLE=Transcribed locus, moderately similar to NP_564091.1 unknown protein (Arabidopsis thaliana) /REP_ORG=G. hirsutum	12.4738	12.2735	11.0456	11.1344	-1.2836	0		5688.31	4950.82	2113.78	2248	-2.43917	#N/A
Gra.2154.2.S1_s_at	CO118085	gb:CO118085 /DB_XREF=gi:48816772 /DB_XREF=GR__Eb020E06.f /CLONE=GR__Eb020E06 /TID=Gra.2154.2 /CNT=3 /FEA=EST /TIER=ConsEnd /STK=0 /UG=Gra.2154 /UG_TITLE=Transcribed locus, moderately similar to NP_196447.1 succinyl-CoA ligase (GDP-forming) alpha-chain, mitochondrial, putative succinyl-CoA synthetase, alpha chain, putative SCS-alpha, putative (Arabidopsis thaliana) /REP_ORG=G. raimondii	6.73656	6.2031	5.08556	5.28698	-1.28356	0		106.636	73.6749	33.9553	39.0426	-2.47009	protein
Gra.1583.1.S1_s_at	CO121674	gb:CO121674 /DB_XREF=gi:48820361 /DB_XREF=GR__Eb02P10.f /CLONE=GR__Eb02P10 /TID=Gra.1583.1 /CNT=3 /FEA=EST /TIER=ConsEnd /STK=0 /UG=Gra.1583 /UG_TITLE=Transcribed locus, weakly similar to NP_680247.1 wave-dampened2 (WVD2) (Arabidopsis thaliana) /REP_ORG=G. raimondii	7.06395	7.10152	5.96434	5.63766	-1.28173	0		133.801	137.332	62.4376	49.7858	-2.41601	protein
Ghi.6978.1.A1_x_at	AJ513344	gb:AJ513344 /DB_XREF=gi:24976827 /DB_XREF=AJ513344 /CLONE=suo08a09r3 /TID=Ghi.6978.1 /CNT=2 /FEA=EST /TIER=ConsEnd /STK=0 /UG=Ghi.6978 /UG_TITLE=Transcribed locus, weakly similar to NP_200973.1 CYCP4;2; cyclin-dependent protein kinase (Arabidopsis thaliana) /REP_ORG=G. hirsutum	10.8106	10.5865	9.41376	9.42209	-1.28062	0		1796.03	1537.63	682.063	686.011	-2.43675	#N/A
GhiAffx.50100.1.S1_at	DW512052.1	gb:DW512052.1 dbest_id:35117835 /TID=GhiAffx.50100.1 /CNT=3 /FEA=EST /TIER=ConsEnd /STK=0 /NOTE=sequence(s) not in UniGene /REP_ORG=	7.0289	6.69975	5.22881	5.93936	-1.28024	0		130.59	103.95	37.4998	61.3658	-2.37231	#N/A
Ghi.8059.1.S1_s_at	DT572230	gb:DT572230 /DB_XREF=gi:78351956 /DB_XREF=EST1082870 /TID=Ghi.8059.1 /CNT=12 /FEA=mRNA /TIER=ConsEnd /STK=0 /UG=Ghi.8059 /UG_TITLE=Gossypium hirsutum 26S protease regulatory subunit (PRA2) /REP_ORG=G. hirsutum	9.38088	9.77944	8.3238	8.2805	-1.27801	0		666.691	878.832	320.415	310.942	-2.44794	#N/A
Ghi.4088.1.A1_x_at	DR463608	gb:DR463608 /DB_XREF=gi:84174960 /DB_XREF=CM120C04 /TID=Ghi.4088.1 /CNT=2 /FEA=EST /TIER=ConsEnd /STK=0 /UG=Ghi.4088 /UG_TITLE=Transcribed locus, moderately similar to NP_564369.1 transcription factor (Arabidopsis thaliana) /REP_ORG=G. hirsutum	10.1556	10.384	8.9723	9.0121	-1.27759	0		1140.62	1336.24	502.264	516.312	-2.43169	protein
Ghi.5801.1.A1_at	CO492902	gb:CO492902 /DB_XREF=gi:54117393 /DB_XREF=G.h.fbr-sw02292 /TID=Ghi.5801.1 /CNT=5 /FEA=EST /TIER=ConsEnd /STK=1 /UG=Ghi.5801 /UG_TITLE=Transcribed locus, moderately similar to NP_179935.1 carboxylic ester hydrolase hydrolase, acting on ester bonds (Arabidopsis thaliana) /REP_ORG=G. hirsutum	8.80077	8.74443	7.65906	7.33233	-1.27691	0		445.961	428.88	202.118	161.158	-2.4082	zinc finger
GraAffx.27719.1.S1_at	CO122295	gb:CO122295 /DB_XREF=gi:48820982 /DB_XREF=GR__Eb03N15.f /CLONE=GR__Eb03N15 /TID=GraAffx.27719.1 /CNT=3 /FEA=EST /TIER=ConsEnd /STK=0 /NOTE=sequence(s) not in UniGene /REP_ORG=G. raimondii	9.96417	10.7393	8.91473	9.23768	-1.27551	0		998.88	1709.39	482.614	603.696	-2.49309	vacuolar h+-translocating inorganic pyrophosphatase
GhiAffx.7907.1.S1_at	DW517097.1	gb:DW517097.1 dbest_id:35122880 /TID=GhiAffx.7907.1 /CNT=2 /FEA=EST /TIER=ConsEnd /STK=1 /NOTE=sequence(s) not in UniGene /REP_ORG=	3.38084	4.21233	2.57839	2.46499	-1.27489	0		10.4168	18.537	5.97274	5.52125	-2.51903	retrotransposon unclassified
Ghi.955.1.S1_at	DR452792	gb:DR452792 /DB_XREF=gi:84164144 /DB_XREF=CM006D07 /TID=Ghi.955.1 /CNT=1 /FEA=EST /TIER=ConsEnd /STK=0 /UG=Ghi.955 /UG_TITLE=Transcribed locus /REP_ORG=G. hirsutum	7.68015	7.59255	6.36037	6.36388	-1.27422	0		205.095	193.012	82.1603	82.3605	-2.4198	#N/A
GhiAffx.27949.1.S1_s_at	DT455654	gb:DT455654 /DB_XREF=gi:73846634 /DB_XREF=GH_ON01H04.f /CLONE=GH_ON01H04 /TID=GhiAffx.27949.1 /CNT=2 /FEA=EST /TIER=ConsEnd /STK=0 /NOTE=sequence(s) not in UniGene /REP_ORG=G. hirsutum	4.47794	5.05099	3.06662	3.91464	-1.27383	0		22.284	33.1512	8.37806	15.0808	-2.36308	auxin-independent growth promoter protein
Ghi.3594.1.A1_at	DT463908	gb:DT463908 /DB_XREF=gi:73861169 /DB_XREF=GH_CHX14H23.r /CLONE=GH_CHX14H23 /TID=Ghi.3594.1 /CNT=2 /FEA=EST /TIER=ConsEnd /STK=1 /UG=Ghi.3594 /UG_TITLE=Transcribed locus, moderately similar to NP_201371.1 ATP binding kinase protein serinethreonine kinase (Arabidopsis thaliana) /REP_ORG=G. hirsutum	8.42745	7.91005	6.83915	6.95273	-1.27281	0		344.283	240.526	114.496	123.874	-2.45337	#N/A
Gra.1585.1.A1_at	CO121379	gb:CO121379 /DB_XREF=gi:48820066 /DB_XREF=GR__Eb02I14.r /CLONE=GR__Eb02I14 /TID=Gra.1585.1 /CNT=1 /FEA=EST /TIER=ConsEnd /STK=1 /UG=Gra.1585 /UG_TITLE=Transcribed locus, weakly similar to NP_565597.1 F-box family protein (FBL6) (Arabidopsis thaliana) /REP_ORG=G. raimondii	4.86628	4.93616	3.38863	3.87024	-1.27178	0		29.1672	30.6149	10.4732	14.6238	-2.38205	#N/A
Ghi.8659.1.A1_s_at	DT543331	gb:DT543331 /DB_XREF=gi:78323057 /DB_XREF=EST1053971 /TID=Ghi.8659.1 /CNT=8 /FEA=EST /TIER=ConsEnd /STK=0 /UG=Ghi.8659 /UG_TITLE=Transcribed locus, moderately similar to NP_173657.1 3-deoxy-7-phosphoheptulonate synthase (Arabidopsis thaliana) /REP_ORG=G. hirsutum	12.9598	12.8896	11.6044	11.7057	-1.26968	0		7967.14	7588.53	3113.62	3340.18	-2.41031	phospho-2-dehydro-3-deoxyheptonate aldolase chloroplast
Ghi.5184.1.A1_s_at	DT048714	gb:DT048714 /DB_XREF=gi:72272563 /DB_XREF=COT_DD_H02 /TID=Ghi.5184.1 /CNT=2 /FEA=EST /TIER=ConsEnd /STK=2 /UG=Ghi.5184 /UG_TITLE=Transcribed locus, moderately similar to NP_171918.1 acyltransferase (Arabidopsis thaliana) /REP_ORG=G. hirsutum	13.7364	13.4549	12.4669	12.1871	-1.26867	0		13647.7	11228.9	5661.11	4663.17	-2.40953	beta-ketoacyl-coa synthase family protein
Ghi.10438.1.S1_s_at	DN801091	gb:DN801091 /DB_XREF=gi:84151736 /DB_XREF=G.hir-15-20 DAA bolls drought stressed 246 /TID=Ghi.10438.1 /CNT=95 /FEA=EST /TIER=ConsEnd /STK=0 /UG=Ghi.10438 /UG_TITLE=Transcribed locus, strongly similar to NP_194773.1 GAE1 (UDP-D-GLUCURONATE 4-EPIMERASE 1); NAD binding catalytic (Arabidopsis thaliana) /REP_ORG=G. hirsutum	11.8124	11.6704	10.355	10.5919	-1.26798	0		3596.53	3259.53	1309.65	1543.41	-2.40305	#N/A
Ghi.9135.1.S1_x_at	AI726008	gb:AI726008 /DB_XREF=gi:5044860 /DB_XREF=BNLGHi13903 /TID=Ghi.9135.1 /CNT=22 /FEA=EST /TIER=ConsEnd /STK=0 /UG=Ghi.9135 /UG_TITLE=Transcribed locus, moderately similar to NP_189997.1 ATJ3 (Arabidopsis thaliana) /REP_ORG=G. hirsutum	11.1973	11.1157	10.2036	9.57689	-1.26629	0		2348.12	2219.06	1179.17	763.716	-2.35072	#N/A
GhiAffx.5664.1.S1_s_at	DW488316.1	gb:DW488316.1 dbest_id:35092744 /TID=GhiAffx.5664.1 /CNT=7 /FEA=EST /TIER=ConsEnd /STK=0 /NOTE=sequence(s) not in UniGene /REP_ORG=	7.34239	7.79698	6.14441	6.46424	-1.26536	0		162.285	222.395	70.7378	88.2935	-2.4189	photosystem ii cp43 chlorophyll apoprotein
Ghi.1306.1.S1_s_at	AI727816	gb:AI727816 /DB_XREF=gi:5046668 /DB_XREF=BNLGHi9180 /TID=Ghi.1306.1 /CNT=4 /FEA=EST /TIER=ConsEnd /STK=0 /UG=Ghi.1306 /UG_TITLE=Transcribed locus, moderately similar to NP_568308.1 acid phosphatase (Arabidopsis thaliana) /REP_ORG=G. hirsutum	9.77506	10.0756	8.60039	8.72015	-1.26506	0		876.168	1079.08	388.129	421.721	-2.41434	acid phosphatase oxidoreductase transition metal ion binding
GhiAffx.28203.1.S1_at	DW505894.1	gb:DW505894.1 dbest_id:35111677 /TID=GhiAffx.28203.1 /CNT=5 /FEA=EST /TIER=ConsEnd /STK=0 /NOTE=sequence(s) not in UniGene /REP_ORG=	10.3006	10.3273	8.83529	9.26325	-1.26466	0		1261.2	1284.75	456.758	614.494	-2.37661	nucleoporin family protein
GhiAffx.14947.1.S1_at	DW487809.1	gb:DW487809.1 dbest_id:35092237 /TID=GhiAffx.14947.1 /CNT=7 /FEA=EST /TIER=ConsEnd /STK=0 /NOTE=sequence(s) not in UniGene /REP_ORG=	7.05145	7.79178	6.05242	6.2642	-1.2633	0		132.647	221.595	66.3683	76.8621	-2.47323	protein binding
Ghi.3470.1.S1_s_at	DT465443	gb:DT465443 /DB_XREF=gi:73862704 /DB_XREF=GH_CHX17F24.r /CLONE=GH_CHX17F24 /TID=Ghi.3470.1 /CNT=2 /FEA=EST /TIER=ConsEnd /STK=0 /UG=Ghi.3470 /UG_TITLE=Transcribed locus, moderately similar to NP_194914.1 catalytic protein phosphatase type 2C (Arabidopsis thaliana) /REP_ORG=G. hirsutum	6.40199	6.73736	5.45579	5.16032	-1.26162	0		84.5651	106.696	43.8892	35.7611	-2.40126	protein phosphatase
GhiAffx.28270.1.S1_at	DW483597.1	gb:DW483597.1 dbest_id:35088025 /TID=GhiAffx.28270.1 /CNT=5 /FEA=EST /TIER=ConsEnd /STK=0 /NOTE=sequence(s) not in UniGene /REP_ORG=	5.73713	5.59627	4.23896	4.57578	-1.25933	0		53.3395	48.3777	18.8823	23.8478	-2.38046	#N/A
Ghi.8315.1.S1_s_at	AI730277	gb:AI730277 /DB_XREF=gi:5049129 /DB_XREF=BNLGHi6544 /TID=Ghi.8315.1 /CNT=6 /FEA=EST /TIER=ConsEnd /STK=0 /UG=Ghi.8315 /UG_TITLE=Transcribed locus, weakly similar to NP_177700.1 nucleic acid binding transcription factor zinc ion binding (Arabidopsis thaliana) /REP_ORG=G. hirsutum	7.77931	7.57851	6.43456	6.40639	-1.25843	0		219.687	191.143	86.4958	84.8235	-2.39803	nucleic acid binding
GraAffx.8695.1.S1_s_at	CO089335	gb:CO089335 /DB_XREF=gi:48779969 /DB_XREF=GR__Ea08M09.r /CLONE=GR__Ea08M09 /TID=GraAffx.8695.1 /CNT=2 /FEA=EST /TIER=ConsEnd /STK=1 /NOTE=sequence(s) not in UniGene /REP_ORG=G. raimondii	11.5286	11.5548	10.4418	10.1272	-1.25722	0		2954.28	3008.43	1390.85	1118.38	-2.3763	#N/A
Gra.202.3.S1_s_at	CO091424	gb:CO091424 /DB_XREF=gi:48790110 /DB_XREF=GR__Ea11O09.f /CLONE=GR__Ea11O09 /TID=Gra.202.3 /CNT=2 /FEA=EST /TIER=ConsEnd /STK=0 /UG=Gra.202 /UG_TITLE=Transcribed locus, moderately similar to NP_849501.1 phospholipase D delta PLD delta (PLDDELTA) (Arabidopsis thaliana) /REP_ORG=G. raimondii	5.26824	5.18943	4.24042	3.70584	-1.2557	0		38.5389	36.4901	18.9014	13.0488	-2.34831	phospholipase d
GhiAffx.62446.1.S1_s_at	DW514709.1	gb:DW514709.1 dbest_id:35120492 /TID=GhiAffx.62446.1 /CNT=2 /FEA=EST /TIER=ConsEnd /STK=0 /NOTE=sequence(s) not in UniGene /REP_ORG=	10.1609	9.83984	9.08233	8.40809	-1.25515	0		1144.8	916.404	542.068	339.695	-2.33759	#N/A
Ghi.10388.1.S1_at	DT558776	gb:DT558776 /DB_XREF=gi:78338502 /DB_XREF=EST1069416 /TID=Ghi.10388.1 /CNT=23 /FEA=EST /TIER=ConsEnd /STK=0 /UG=Ghi.10388 /UG_TITLE=Transcribed locus, moderately similar to NP_194825.1 CIPK6 (CBL-INTERACTING PROTEIN KINASE 6); ATP binding kinase protein kinase protein serinethreonine kinase protein-tyrosine kinase (Arabidopsis thaliana) /REP_ORG=G. hirsutum	6.01284	6.50151	4.82187	5.18307	-1.25471	0		64.5723	90.6046	28.2832	36.3294	-2.40165	protein kinase
Ghi.622.3.S1_s_at	AI726658	gb:AI726658 /DB_XREF=gi:5045510 /DB_XREF=BNLGHi5775 /TID=Ghi.622.3 /CNT=36 /FEA=EST /TIER=ConsEnd /STK=0 /UG=Ghi.622 /UG_TITLE=Transcribed locus, moderately similar to NP_180595.1 CIPK11; ATP binding kinase protein kinase protein serinethreonine kinase protein-tyrosine kinase (Arabidopsis thaliana) /REP_ORG=G. hirsutum	11.5767	12.0247	10.5667	10.5269	-1.25385	0		3054.42	4166.61	1516.72	1475.41	-2.41334	protein
Ghi.6615.1.S1_s_at	CA993260	gb:CA993260 /DB_XREF=gi:31072981 /DB_XREF=pAR06B04 /TID=Ghi.6615.1 /CNT=4 /FEA=EST /TIER=ConsEnd /STK=0 /UG=Ghi.6615 /UG_TITLE=Transcribed locus, moderately similar to NP_922209.1 putative hypersensitivity-related (hsr)protein (Oryza sativa (japonica cultivar-group)) /REP_ORG=G. hirsutum	3.97167	4.11263	2.8225	2.75602	-1.25289	0		15.6889	17.2991	7.07388	6.7553	-2.38539	#N/A
GhiAffx.8953.1.S1_at	DW491227.1	gb:DW491227.1 dbest_id:35095655 /TID=GhiAffx.8953.1 /CNT=5 /FEA=EST /TIER=ConsEnd /STK=0 /NOTE=sequence(s) not in UniGene /REP_ORG=	7.12096	7.18326	5.63426	6.16531	-1.25233	0		139.194	145.337	49.6684	71.7699	-2.34302	protein
Ghi.6518.3.A1_s_at	CA993360	gb:CA993360 /DB_XREF=gi:31073081 /DB_XREF=pAR0783 /TID=Ghi.6518.3 /CNT=2 /FEA=EST /TIER=ConsEnd /STK=0 /UG=Ghi.6518 /UG_TITLE=Transcribed locus, moderately similar to NP_564305.1 DRM1 (DORMANCY-ASSOCIATED PROTEIN 1) (Arabidopsis thaliana) /REP_ORG=G. hirsutum	11.018	10.9929	9.71077	9.79715	-1.25149	0		2073.71	2037.94	837.978	889.685	-2.37989	auxin-repressed protein
GhiAffx.63572.1.S1_at	DW238249.1	gb:DW238249.1 dbest_id:34842415 /TID=GhiAffx.63572.1 /CNT=7 /FEA=EST /TIER=ConsEnd /STK=0 /NOTE=sequence(s) not in UniGene /REP_ORG=	10.4333	10.6696	9.27973	9.32128	-1.25097	0		1382.74	1628.85	621.551	639.713	-2.38775	transposon protein en spm sub-class
GraAffx.18461.1.S1_at	CO121733	gb:CO121733 /DB_XREF=gi:48820420 /DB_XREF=GR__Eb03A20.f /CLONE=GR__Eb03A20 /TID=GraAffx.18461.1 /CNT=4 /FEA=EST /TIER=ConsEnd /STK=1 /NOTE=sequence(s) not in UniGene /REP_ORG=G. raimondii	3.58142	3.4367	2.34899	2.16762	-1.25075	0		11.9706	10.828	5.09469	4.49281	-2.37795	#N/A
Ghi.5140.1.A1_at	DT048907	gb:DT048907 /DB_XREF=gi:72272948 /DB_XREF=COT_DG_D09 /TID=Ghi.5140.1 /CNT=2 /FEA=EST /TIER=ConsEnd /STK=1 /UG=Ghi.5140 /UG_TITLE=Transcribed locus, weakly similar to XP_476820.1 putative CXC domain protein TSO1 (Oryza sativa (japonica cultivar-group)) /REP_ORG=G. hirsutum	4.92367	4.39871	3.42067	3.40192	-1.2499	0		30.351	21.0933	10.7084	10.5701	-2.41766	#N/A
Ghi.8826.1.S1_s_at	DT566192	gb:DT566192 /DB_XREF=gi:78345918 /DB_XREF=EST1076832 /TID=Ghi.8826.1 /CNT=48 /FEA=EST /TIER=ConsEnd /STK=0 /UG=Ghi.8826 /UG_TITLE=Transcribed locus, moderately similar to NP_173261.1 ATLP-1 (Arabidopsis thaliana) /REP_ORG=G. hirsutum	10.0542	10.025	9.1329	8.44682	-1.24978	0		1063.24	1041.93	561.407	348.937	-2.31249	thaumatin-like protein
GraAffx.5670.1.A1_at	CO106625	gb:CO106625 /DB_XREF=gi:48805311 /DB_XREF=GR__Eb0037F17.r /CLONE=GR__Eb0037F17 /TID=GraAffx.5670.1 /CNT=5 /FEA=EST /TIER=ConsEnd /STK=1 /NOTE=sequence(s) not in UniGene /REP_ORG=G. raimondii	5.87969	5.70732	4.32168	4.76637	-1.24947	0		58.8793	52.2484	19.9966	27.2158	-2.35378	#N/A
Gra.1505.1.S1_s_at	CO124107	gb:CO124107 /DB_XREF=gi:48822794 /DB_XREF=GR__Eb06M11.f /CLONE=GR__Eb06M11 /TID=Gra.1505.1 /CNT=5 /FEA=EST /TIER=ConsEnd /STK=0 /UG=Gra.1505 /UG_TITLE=Transcribed locus, moderately similar to NP_187342.1 fatty acid multifunctional protein (MFP2) (Arabidopsis thaliana) /REP_ORG=G. raimondii	8.32467	8.91372	7.26101	7.47907	-1.24915	0		320.609	482.278	153.385	178.413	-2.41981	tetrafunctional protein of glyoxysomal fatty acid beta-oxidation
Ghi.3719.1.S1_at	DT461459	gb:DT461459 /DB_XREF=gi:73852439 /DB_XREF=GH_ON40P08.r /CLONE=GH_ON40P08 /TID=Ghi.3719.1 /CNT=2 /FEA=EST /TIER=ConsEnd /STK=0 /UG=Ghi.3719 /UG_TITLE=Transcribed locus /REP_ORG=G. hirsutum	8.20148	8.2706	7.11748	6.85883	-1.24789	0		294.368	308.816	138.86	116.068	-2.3661	#N/A
Gra.425.1.A1_s_at	CO130307	gb:CO130307 /DB_XREF=gi:48879285 /DB_XREF=GR__Eb31P20.r /CLONE=GR__Eb31P20 /TID=Gra.425.1 /CNT=9 /FEA=EST /TIER=ConsEnd /STK=2 /UG=Gra.425 /UG_TITLE=Transcribed locus, moderately similar to NP_186958.1 NADP-dependent oxidoreductase, putative (Arabidopsis thaliana) /REP_ORG=G. raimondii	9.29149	9.22449	8.0062	8.01774	-1.24602	0		626.64	598.201	257.103	259.167	-2.37248	alcohol
Ghi.162.1.S1_s_at	DN826409	gb:DN826409 /DB_XREF=gi:84157362 /DB_XREF=G.hir-8,14 hrs post inoculation 352 /TID=Ghi.162.1 /CNT=4 /FEA=EST /TIER=ConsEnd /STK=0 /UG=Ghi.162 /UG_TITLE=Transcribed locus /REP_ORG=G. hirsutum	4.83716	4.34106	3.18016	3.50687	-1.2456	0		28.5845	20.267	9.06408	11.3677	-2.39096	#N/A
GhiAffx.61130.1.S1_at	DN758665	gb:DN758665 /DB_XREF=gi:84144423 /DB_XREF=G.hir-stem 1169 /TID=GhiAffx.61130.1 /CNT=3 /FEA=EST /TIER=ConsEnd /STK=0 /NOTE=sequence(s) not in UniGene /REP_ORG=G. hirsutum	10.371	10.2331	8.98679	9.12946	-1.24393	0		1324.29	1203.58	507.334	560.069	-2.36824	3-hydroxy-3-methylglutaryl coenzyme a reductase
Ghi.8882.2.S1_s_at	DT456471	gb:DT456471 /DB_XREF=gi:73847451 /DB_XREF=GH_ON16C04.f /CLONE=GH_ON16C04 /TID=Ghi.8882.2 /CNT=9 /FEA=EST /TIER=ConsEnd /STK=0 /UG=Ghi.8882 /UG_TITLE=Transcribed locus, strongly similar to NP_199088.1 glucose-6-phosphate isomerase (Arabidopsis thaliana) /REP_ORG=G. hirsutum	10.6181	10.8954	9.57791	9.4489	-1.24334	0		1571.67	1904.77	764.255	698.881	-2.37602	phosphoglucose isomerase
GhiAffx.5996.1.S1_s_at	DW236241.1	gb:DW236241.1 dbest_id:34840407 /TID=GhiAffx.5996.1 /CNT=3 /FEA=EST /TIER=ConsEnd /STK=1 /NOTE=sequence(s) not in UniGene /REP_ORG=	11.2929	11.3587	10.0461	10.1196	-1.24292	0		2508.95	2626.01	1057.23	1112.52	-2.36662	protein
Ghi.9896.1.S1_at	DR456628	gb:DR456628 /DB_XREF=gi:84167980 /DB_XREF=CM046G06 /TID=Ghi.9896.1 /CNT=12 /FEA=EST /TIER=ConsEnd /STK=0 /UG=Ghi.9896 /UG_TITLE=Transcribed locus, weakly similar to XP_475352.1 hypothetical protein (Oryza sativa (japonica cultivar-group)) /REP_ORG=G. hirsutum	8.77407	8.78019	7.28129	7.7873	-1.24284	0		437.783	439.644	155.556	220.907	-2.33071	#N/A
GhiAffx.23896.1.S1_at	DW497980.1	gb:DW497980.1 dbest_id:35102408 /TID=GhiAffx.23896.1 /CNT=3 /FEA=EST /TIER=ConsEnd /STK=0 /NOTE=sequence(s) not in UniGene /REP_ORG=	4.97897	4.4936	3.5108	3.47631	-1.24273	0		31.5369	22.5273	11.3987	11.1294	-2.39985	#N/A
GhiAffx.9554.1.S1_at	DR456349	gb:DR456349 /DB_XREF=gi:84167701 /DB_XREF=CM043G11 /TID=GhiAffx.9554.1 /CNT=1 /FEA=EST /TIER=ConsEnd /STK=0 /NOTE=sequence(s) not in UniGene /REP_ORG=G. hirsutum	9.95689	10.1848	8.92488	8.73141	-1.2427	0		993.854	1163.93	486.023	425.025	-2.36846	protein
Ghi.3907.3.A1_s_at	DT458381	gb:DT458381 /DB_XREF=gi:73849361 /DB_XREF=GH_ON36B02.r /CLONE=GH_ON36B02 /TID=Ghi.3907.3 /CNT=3 /FEA=EST /TIER=ConsEnd /STK=0 /UG=Ghi.3907 /UG_TITLE=Transcribed locus /REP_ORG=G. hirsutum	4.76905	4.35189	3.09567	3.54475	-1.24026	0		27.2664	20.4197	8.54852	11.6702	-2.35852	#N/A
Ghi.4034.1.S1_s_at	DN759909	gb:DN759909 /DB_XREF=gi:84145667 /DB_XREF=G.hir-stem 2416 /TID=Ghi.4034.1 /CNT=9 /FEA=EST /TIER=ConsEnd /STK=0 /UG=Ghi.4034 /UG_TITLE=Transcribed locus, weakly similar to NP_001007647.1 FK506 binding protein 9 (Rattus norvegicus) /REP_ORG=G. hirsutum	12.6723	12.5807	11.311	11.4632	-1.23939	0		6527.37	6126.04	2540.7	2823.43	-2.35889	fk506-binding protein 2-1 precursor
Ghi.6271.2.S1_s_at	DN779579	gb:DN779579 /DB_XREF=gi:84148279 /DB_XREF=G.hir-Cotyledon 107 /TID=Ghi.6271.2 /CNT=16 /FEA=EST /TIER=ConsEnd /STK=0 /UG=Ghi.6271 /UG_TITLE=Transcribed locus, moderately similar to XP_574013.1 PREDICTED: similar to tubulin, beta 2 (Rattus norvegicus) /REP_ORG=G. hirsutum	8.33963	8.16619	6.67614	7.35199	-1.23885	0		323.95	287.256	102.263	163.368	-2.30096	hypothetical protein NitaMp073 [Nicotiana tabacum]
GhiAffx.63577.1.S1_at	DW242611.1	gb:DW242611.1 dbest_id:34846777 /TID=GhiAffx.63577.1 /CNT=1 /FEA=EST /TIER=ConsEnd /STK=0 /NOTE=sequence(s) not in UniGene /REP_ORG=	10.8715	10.971	9.71817	9.64666	-1.23884	0		1873.52	2007.22	842.29	801.557	-2.36077	protein
GhiAffx.26795.1.S1_s_at	DW232354.1	gb:DW232354.1 dbest_id:34836520 /TID=GhiAffx.26795.1 /CNT=5 /FEA=EST /TIER=ConsEnd /STK=0 /NOTE=sequence(s) not in UniGene /REP_ORG=	4.60842	4.95013	3.55809	3.52364	-1.23841	0		24.3935	30.9127	11.7785	11.5007	-2.37578	#N/A
Gra.1769.1.A1_s_at	CO126861	gb:CO126861 /DB_XREF=gi:48828471 /DB_XREF=GR__Eb11C03.r /CLONE=GR__Eb11C03 /TID=Gra.1769.1 /CNT=2 /FEA=EST /TIER=ConsEnd /STK=1 /UG=Gra.1769 /UG_TITLE=Transcribed locus, weakly similar to NP_191311.1 alkaline alpha galactosidase, putative (Arabidopsis thaliana) /REP_ORG=G. raimondii	6.67054	7.27658	5.31981	6.15278	-1.23726	0		101.866	155.049	39.9413	71.1496	-2.31266	imbibition protein homolog
Gra.1311.1.A1_s_at	CO112836	gb:CO112836 /DB_XREF=gi:48811523 /DB_XREF=GR__Eb0049L16.r /CLONE=GR__Eb0049L16 /TID=Gra.1311.1 /CNT=2 /FEA=EST /TIER=ConsEnd /STK=1 /UG=Gra.1311 /UG_TITLE=Transcribed locus, moderately similar to NP_193606.1 shaggy-related protein kinase eta ASK-eta (ASK7) (Arabidopsis thaliana) /REP_ORG=G. raimondii	2.74301	3.48654	1.88907	1.86785	-1.23631	0		6.69466	11.2086	3.70397	3.64988	-2.43455	shaggy-like protein kinase etha (ec -)
Ghi.3961.2.S1_at	DT459717	gb:DT459717 /DB_XREF=gi:73850697 /DB_XREF=GH_ON38C04.r /CLONE=GH_ON38C04 /TID=Ghi.3961.2 /CNT=2 /FEA=EST /TIER=ConsEnd /STK=0 /UG=Ghi.3961 /UG_TITLE=Transcribed locus /REP_ORG=G. hirsutum	9.10726	9.42329	7.99027	8.06984	-1.23522	0		551.517	686.584	254.279	268.698	-2.36741	#N/A
Ghi.579.1.S1_at	AY338495.1	gb:AY338495.1 /DB_XREF=gi:33355391 /GEN=bnlghi6313 /TID=Ghi.579.1 /CNT=3 /FEA=FLmRNA /TIER=FL /STK=1 /UG=Ghi.579 /DEF=Gossypium hirsutum homeodomain protein BNLGHi6313 (bnlghi6313) mRNA, complete cds. /PROD=homeodomain protein BNLGHi6313 /FL=gb:AY338495.1 /REP_ORG=G. hirsutum	11.8455	11.858	10.5566	10.6767	-1.2351	0		3680.08	3712.14	1506.15	1636.85	-2.35197	homeobox protein
Ghi.6377.1.A1_at	CO491326	gb:CO491326 /DB_XREF=gi:54115817 /DB_XREF=G.h.fbr-sw00716 /TID=Ghi.6377.1 /CNT=3 /FEA=EST /TIER=ConsEnd /STK=0 /UG=Ghi.6377 /UG_TITLE=Transcribed locus, moderately similar to NP_200446.1 pyruvate kinase (Arabidopsis thaliana) /REP_ORG=G. hirsutum	11.0815	11.0697	9.73929	9.94603	-1.23295	0		2167.04	2149.38	854.707	986.399	-2.34447	pyruvate kinase
Ghi.2072.2.S1_x_at	DT468416	gb:DT468416 /DB_XREF=gi:73865678 /DB_XREF=GH_CHX21N12.r /CLONE=GH_CHX21N12 /TID=Ghi.2072.2 /CNT=1 /FEA=EST /TIER=ConsEnd /STK=1 /UG=Ghi.2072 /UG_TITLE=Transcribed locus, moderately similar to NP_568600.1 unknown protein (Arabidopsis thaliana) /REP_ORG=G. hirsutum	8.61757	9.18822	7.81986	7.52227	-1.23183	0		392.779	583.352	225.95	183.835	-2.38205	#N/A
Gra.1492.1.S1_x_at	CO127260	gb:CO127260 /DB_XREF=gi:48828870 /DB_XREF=GR__Eb11L17.r /CLONE=GR__Eb11L17 /TID=Gra.1492.1 /CNT=4 /FEA=EST /TIER=ConsEnd /STK=1 /UG=Gra.1492 /UG_TITLE=Transcribed locus, strongly similar to NP_180972.1 protein transport protein sec61, putative (Arabidopsis thaliana) /REP_ORG=G. raimondii	12.4529	12.4025	11.2136	11.1808	-1.23048	0		5606.4	5413.93	2374.8	2321.4	-2.34665	sec61 transport protein
GhiAffx.59196.1.S1_at	DW498222.1	gb:DW498222.1 dbest_id:35102650 /TID=GhiAffx.59196.1 /CNT=3 /FEA=EST /TIER=ConsEnd /STK=0 /NOTE=sequence(s) not in UniGene /REP_ORG=	7.67971	7.47495	6.12944	6.56739	-1.22892	0		205.033	177.904	70.0075	94.838	-2.323	af372881_1 at5g16950 f2k13_100
GhirRNA.3.1.S1_s_at	X63124.1	gi|11561|emb|X63124.1|CHGH5SR /TID=GhirRNA.3.1 /CNT=1 /FEA=rRNA /TIER=ConsEnd /STK=0 /NOTE=sequence(s) not in UniGene /DEF=gi|11561|emb|X63124.1|CHGH5SR /REP_ORG=G. hirsutum	3.96911	3.98357	2.46594	3.0293	-1.22872	0		15.6611	15.8188	5.52488	8.16412	-2.29965	#N/A
Ghi.3451.2.A1_at	DT465672	gb:DT465672 /DB_XREF=gi:73862933 /DB_XREF=GH_CHX17M03.r /CLONE=GH_CHX17M03 /TID=Ghi.3451.2 /CNT=2 /FEA=EST /TIER=ConsEnd /STK=0 /UG=Ghi.3451 /UG_TITLE=Transcribed locus, weakly similar to NP_179460.1 ATTPS11; transferase, transferring glycosyl groups (Arabidopsis thaliana) /REP_ORG=G. hirsutum	4.77088	4.32673	3.0037	3.63652	-1.2287	0		27.3009	20.0667	8.02055	12.4366	-2.31546	trehalose-6-phosphate
Ghi.1638.1.S1_s_at	DN760208	gb:DN760208 /DB_XREF=gi:84145966 /DB_XREF=G.hir-stem 2715 /TID=Ghi.1638.1 /CNT=1 /FEA=EST /TIER=ConsEnd /STK=0 /UG=Ghi.1638 /UG_TITLE=Transcribed locus, moderately similar to NP_171637.1 aspartic-type endopeptidase pepsin A (Arabidopsis thaliana) /REP_ORG=G. hirsutum	7.33749	7.53051	6.13517	6.2796	-1.22661	0		161.735	184.888	70.2864	77.6869	-2.34247	aspartic proteinase nepenthesin-1
GhiAffx.28390.1.A1_at	DW224701.1	gb:DW224701.1 dbest_id:34828873 /TID=GhiAffx.28390.1 /CNT=2 /FEA=EST /TIER=ConsEnd /STK=1 /NOTE=sequence(s) not in UniGene /REP_ORG=	8.50834	8.31337	7.09558	7.2734	-1.22636	0		364.138	318.106	136.768	154.707	-2.34066	protein kinase
Ghi.917.1.S1_at	DQ116446.1	gb:DQ116446.1 /DB_XREF=gi:73761692 /GEN=DET2 /TID=Ghi.917.1 /CNT=6 /FEA=FLmRNA /TIER=FL /STK=2 /UG=Ghi.917 /DEF=Gossypium hirsutum steroid 5-alpha-reductase (DET2) mRNA, complete cds. /PROD=steroid 5-alpha-reductase /FL=gb:AY141136.1 gb:DQ116446.1 /REP_ORG=G. hirsutum	10.8978	10.5793	9.18188	9.84331	-1.22597	0		1907.94	1530.02	580.794	918.61	-2.29289	steroid reductase det2
GraAffx.5200.1.A1_s_at	CO093923	gb:CO093923 /DB_XREF=gi:48792609 /DB_XREF=GR__Ea15M04.r /CLONE=GR__Ea15M04 /TID=GraAffx.5200.1 /CNT=6 /FEA=EST /TIER=ConsEnd /STK=1 /NOTE=sequence(s) not in UniGene /REP_ORG=G. raimondii	7.7952	7.72205	6.60029	6.46511	-1.22592	0		222.12	211.138	97.0256	88.347	-2.33723	atp binding
Ghi.9897.1.S1_s_at	DT047184	gb:DT047184 /DB_XREF=gi:72269495 /DB_XREF=COT_CL_A12 /TID=Ghi.9897.1 /CNT=2 /FEA=EST /TIER=ConsEnd /STK=1 /UG=Ghi.9897 /UG_TITLE=Transcribed locus, moderately similar to NP_191507.1 kinase ribokinase (Arabidopsis thaliana) /REP_ORG=G. hirsutum	10.1385	10.1498	8.96031	8.87868	-1.22468	0		1127.19	1136.07	498.108	470.706	-2.33612	fructokinase-like protein
Ghi.10464.1.S1_at	DT461516	gb:DT461516 /DB_XREF=gi:73858777 /DB_XREF=GH_CHX01C11.x /CLONE=GH_CHX01C11 /TID=Ghi.10464.1 /CNT=7 /FEA=EST /TIER=ConsEnd /STK=0 /UG=Ghi.10464 /UG_TITLE=Transcribed locus, weakly similar to NP_195185.1 GBF6; DNA binding transcription factor (Arabidopsis thaliana) /REP_ORG=G. hirsutum	10.5452	10.3481	9.05171	9.39419	-1.22372	0		1494.29	1303.44	530.683	672.874	-2.32455	#N/A
Ghi.7818.1.S1_s_at	DN757778	gb:DN757778 /DB_XREF=gi:84143536 /DB_XREF=G.hir-stem 282 /TID=Ghi.7818.1 /CNT=10 /FEA=EST /TIER=ConsEnd /STK=0 /UG=Ghi.7818 /UG_TITLE=Transcribed locus, moderately similar to NP_179145.1 RBP36A; DNA binding DNA-directed RNA polymerase (Arabidopsis thaliana) /REP_ORG=G. hirsutum	8.46735	8.63467	7.31151	7.34473	-1.22289	0		353.937	397.461	158.848	162.549	-2.33791	dna-directed rna polymerase third largest subunit
GhiAffx.60889.1.S1_at	DW506642.1	gb:DW506642.1 dbest_id:35112425 /TID=GhiAffx.60889.1 /CNT=4 /FEA=EST /TIER=ConsEnd /STK=1 /NOTE=sequence(s) not in UniGene /REP_ORG=	5.70883	5.50108	4.18496	4.57983	-1.22256	0		52.3032	45.2888	18.1886	23.9148	-2.31791	rna recognition motif -containing protein
GhiAffx.9036.1.A1_at	DW233055.1	gb:DW233055.1 dbest_id:34837221 /TID=GhiAffx.9036.1 /CNT=2 /FEA=EST /TIER=ConsEnd /STK=1 /NOTE=sequence(s) not in UniGene /REP_ORG=	5.55776	5.62269	4.36371	4.37306	-1.22184	0		47.1033	49.2718	20.5877	20.7215	-2.33302	#N/A
Ghi.10525.1.S1_at	DT554762	gb:DT554762 /DB_XREF=gi:78334488 /DB_XREF=EST1065402 /TID=Ghi.10525.1 /CNT=12 /FEA=EST /TIER=ConsEnd /STK=0 /UG=Ghi.10525 /UG_TITLE=Transcribed locus, strongly similar to NP_188060.1 glycolate oxidase oxidoreductase (Arabidopsis thaliana) /REP_ORG=G. hirsutum	11.4742	11.5055	10.25	10.2864	-1.22169	0		2844.94	2907.46	1217.73	1248.84	-2.33214	glycolate oxidase
GhiAffx.43628.1.S1_x_at	DT048362	gb:DT048362 /DB_XREF=gi:72271845 /DB_XREF=COT_CZ_F07 /TID=GhiAffx.43628.1 /CNT=3 /FEA=EST /TIER=ConsEnd /STK=1 /NOTE=sequence(s) not in UniGene /REP_ORG=G. hirsutum	11.6284	11.6137	10.3559	10.4493	-1.21844	0		3165.95	3133.74	1310.51	1398.15	-2.32576	protein
Gra.258.1.A1_s_at	CO090948	gb:CO090948 /DB_XREF=gi:48789634 /DB_XREF=GR__Ea11D02.r /CLONE=GR__Ea11D02 /TID=Gra.258.1 /CNT=4 /FEA=EST /TIER=ConsEnd /STK=1 /UG=Gra.258 /UG_TITLE=Transcribed locus, moderately similar to NP_567417.1 expressed protein (Arabidopsis thaliana) /REP_ORG=G. raimondii	8.90617	8.67962	7.61596	7.53494	-1.21744	0		479.76	410.039	196.17	185.456	-2.3316	protein
Ghi.9979.1.A1_s_at	DR458170	gb:DR458170 /DB_XREF=gi:84169522 /DB_XREF=CM062H10 /TID=Ghi.9979.1 /CNT=3 /FEA=EST /TIER=ConsEnd /STK=0 /UG=Ghi.9979 /UG_TITLE=Transcribed locus, moderately similar to NP_922166.1 putative epoxide hydrolase (Oryza sativa (japonica cultivar-group)) /REP_ORG=G. hirsutum	12.8681	12.8139	11.6776	11.572	-1.21621	0		7476.21	7200.42	3275.66	3044.44	-2.32222	protein
GraAffx.21935.1.S1_s_at	CO104774	gb:CO104774 /DB_XREF=gi:48803460 /DB_XREF=GR__Eb0034J17.r /CLONE=GR__Eb0034J17 /TID=GraAffx.21935.1 /CNT=5 /FEA=EST /TIER=ConsEnd /STK=1 /NOTE=sequence(s) not in UniGene /REP_ORG=G. raimondii	9.38096	9.35938	8.1622	8.14591	-1.21611	0		666.731	656.831	286.463	283.246	-2.32323	anthocyanidin reductase
GhiAffx.27955.1.S1_s_at	DW517210.1	gb:DW517210.1 dbest_id:35122993 /TID=GhiAffx.27955.1 /CNT=7 /FEA=EST /TIER=ConsEnd /STK=1 /NOTE=sequence(s) not in UniGene /REP_ORG=	9.06233	9.17022	7.96172	7.83935	-1.21574	0		534.604	576.118	249.297	229.024	-2.32213	#N/A
Ghi.5212.1.A1_x_at	DR462346	gb:DR462346 /DB_XREF=gi:84173698 /DB_XREF=CM107A02 /TID=Ghi.5212.1 /CNT=3 /FEA=EST /TIER=ConsEnd /STK=0 /UG=Ghi.5212 /UG_TITLE=Transcribed locus, moderately similar to NP_178634.2 RNA binding aconitate hydratase hydro-lyase iron ion binding lyase (Arabidopsis thaliana) /REP_ORG=G. hirsutum	5.71911	5.74407	4.63433	4.39819	-1.21533	0		52.6774	53.5965	24.8355	21.0856	-2.31427	aconitate cytoplasmic citrate hydro-lyase aconitase
Ghi.6518.1.S1_s_at	CD486506	gb:CD486506 /DB_XREF=gi:31407471 /DB_XREF=CRH3.2H04 /CLONE=CRH3.2H04 /TID=Ghi.6518.1 /CNT=23 /FEA=EST /TIER=ConsEnd /STK=0 /UG=Ghi.6518 /UG_TITLE=Transcribed locus, moderately similar to NP_564305.1 DRM1 (DORMANCY-ASSOCIATED PROTEIN 1) (Arabidopsis thaliana) /REP_ORG=G. hirsutum	12.2356	12.3352	11.0395	11.1009	-1.21518	0		4822.58	5167.29	2104.85	2196.41	-2.32255	#N/A
Ghi.10112.4.S1_s_at	DV849717	gb:DV849717 /DB_XREF=gi:82756155 /DB_XREF=GH_LSL23G03.f /CLONE=GH_LSL23G03 /TID=Ghi.10112.4 /CNT=6 /FEA=EST /TIER=ConsEnd /STK=0 /UG=Ghi.10112 /UG_TITLE=Transcribed locus, moderately similar to NP_188602.1 unknown protein (Arabidopsis thaliana) /REP_ORG=G. hirsutum	6.95493	7.21596	5.47329	6.2682	-1.21469	0		124.063	148.669	44.4248	77.0755	-2.2447	#N/A
Gra.2923.2.A1_s_at	CO100335	gb:CO100335 /DB_XREF=gi:48799021 /DB_XREF=GR__Ea25K14.r /CLONE=GR__Ea25K14 /TID=Gra.2923.2 /CNT=3 /FEA=EST /TIER=ConsEnd /STK=0 /UG=Gra.2923 /UG_TITLE=Transcribed locus, moderately similar to NP_199142.1 enoyl-CoA hydrataseisomerase family protein (Arabidopsis thaliana) /REP_ORG=G. raimondii	3.89835	3.71077	2.39016	2.79494	-1.21201	0		14.9114	13.0934	5.24215	6.94004	-2.29883	enoyl- hydratase isomerase
Ghi.10299.1.S1_s_at	DR459024	gb:DR459024 /DB_XREF=gi:84170376 /DB_XREF=CM071H12 /TID=Ghi.10299.1 /CNT=11 /FEA=EST /TIER=ConsEnd /STK=0 /UG=Ghi.10299 /UG_TITLE=Transcribed locus, weakly similar to NP_174141.1 FIP1 (FH INTERACTING PROTEIN 1) (Arabidopsis thaliana) /REP_ORG=G. hirsutum	10.1462	10.3956	9.03882	9.08212	-1.21043	0		1133.23	1347.03	525.963	541.989	-2.32245	gem-like 1
GhiAffx.39637.1.A1_s_at	DW235828.1	gb:DW235828.1 dbest_id:34839994 /TID=GhiAffx.39637.1 /CNT=2 /FEA=EST /TIER=ConsEnd /STK=0 /NOTE=sequence(s) not in UniGene /REP_ORG=	8.50676	8.37846	7.04357	7.42412	-1.20877	0		363.739	332.789	131.925	171.744	-2.29371	#N/A
GhiAffx.62486.1.S1_at	DR458682	gb:DR458682 /DB_XREF=gi:84170034 /DB_XREF=CM068C11 /TID=GhiAffx.62486.1 /CNT=3 /FEA=EST /TIER=ConsEnd /STK=0 /NOTE=sequence(s) not in UniGene /REP_ORG=G. hirsutum	8.13296	8.04477	6.87003	6.89092	-1.20839	0		280.715	264.068	116.973	118.679	-2.31182	protein
Ghi.820.1.S1_at	DR454434	gb:DR454434 /DB_XREF=gi:84165786 /DB_XREF=CM023G03 /TID=Ghi.820.1 /CNT=1 /FEA=EST /TIER=ConsEnd /STK=0 /UG=Ghi.820 /UG_TITLE=Transcribed locus /REP_ORG=G. hirsutum	4.86929	4.96741	3.7391	3.68155	-1.20803	0		29.2282	31.2853	13.3531	12.8309	-2.31109	#N/A
Ghi.1623.1.S1_at	DN760802	gb:DN760802 /DB_XREF=gi:84146560 /DB_XREF=G.hir-stem 3309 /TID=Ghi.1623.1 /CNT=1 /FEA=EST /TIER=ConsEnd /STK=0 /UG=Ghi.1623 /UG_TITLE=Transcribed locus, weakly similar to XP_469861.1 putative serine protease (Oryza sativa (japonica cultivar-group)) /REP_ORG=G. hirsutum	4.12507	4.44389	3.46156	2.69301	-1.20719	0		17.449	21.7642	11.0162	6.46662	-2.24295	subtilisin-like protease
GhiAffx.62798.2.S1_s_at	DW227305.1	gb:DW227305.1 dbest_id:34831477 /TID=GhiAffx.62798.2 /CNT=5 /FEA=EST /TIER=ConsEnd /STK=0 /NOTE=sequence(s) not in UniGene /REP_ORG=	3.52165	3.48183	2.39746	2.1961	-1.20496	0		11.4848	11.1721	5.26874	4.58239	-2.29992	#N/A
Ghi.5492.1.A1_s_at	DT047537	gb:DT047537 /DB_XREF=gi:72270202 /DB_XREF=COT_CP_C03 /TID=Ghi.5492.1 /CNT=1 /FEA=EST /TIER=ConsEnd /STK=1 /UG=Ghi.5492 /UG_TITLE=Transcribed locus, weakly similar to NP_190176.2 unknown protein (Arabidopsis thaliana) /REP_ORG=G. hirsutum	8.47151	8.40414	6.92738	7.54059	-1.20384	0		354.958	338.764	121.716	186.185	-2.25307	#N/A
Ghi.4190.1.A1_at	DT456935	gb:DT456935 /DB_XREF=gi:73847915 /DB_XREF=GH_ON33L13.r /CLONE=GH_ON33L13 /TID=Ghi.4190.1 /CNT=3 /FEA=EST /TIER=ConsEnd /STK=1 /UG=Ghi.4190 /UG_TITLE=Transcribed locus /REP_ORG=G. hirsutum	3.24272	3.13212	1.99204	1.97834	-1.20223	0		9.46579	8.76722	3.978	3.94038	-2.30262	#N/A
GhiAffx.27298.1.S1_s_at	DW486050.1	gb:DW486050.1 dbest_id:35090478 /TID=GhiAffx.27298.1 /CNT=4 /FEA=EST /TIER=ConsEnd /STK=0 /NOTE=sequence(s) not in UniGene /REP_ORG=	10.3089	10.6479	9.19349	9.3595	-1.20194	0		1268.53	1604.54	585.486	656.888	-2.31256	dynamin-related protein 1a
GhiAffx.36078.1.A1_at	DW479981.1	gb:DW479981.1 dbest_id:35084409 /TID=GhiAffx.36078.1 /CNT=5 /FEA=EST /TIER=ConsEnd /STK=0 /NOTE=sequence(s) not in UniGene /REP_ORG=	7.73975	7.59668	6.31966	6.61377	-1.2015	0		213.745	193.566	79.8742	97.9365	-2.2907	protein
Ghi.1076.2.S1_s_at	DT459205	gb:DT459205 /DB_XREF=gi:73850185 /DB_XREF=GH_ON37F02.r /CLONE=GH_ON37F02 /TID=Ghi.1076.2 /CNT=2 /FEA=EST /TIER=ConsEnd /STK=0 /UG=Ghi.1076 /UG_TITLE=Transcribed locus, moderately similar to NP_851236.1 unknown protein (Arabidopsis thaliana) /REP_ORG=G. hirsutum	9.54593	10.0407	8.67877	8.50504	-1.20143	0		747.5	1053.32	409.797	363.306	-2.32935	#N/A
Gra.1663.1.A1_s_at	CO123345	gb:CO123345 /DB_XREF=gi:48822032 /DB_XREF=GR__Eb05H04.r /CLONE=GR__Eb05H04 /TID=Gra.1663.1 /CNT=2 /FEA=EST /TIER=ConsEnd /STK=1 /UG=Gra.1663 /UG_TITLE=Transcribed locus, weakly similar to NP_849972.1 AAA-type ATPase family protein (Arabidopsis thaliana) /REP_ORG=G. raimondii	6.49398	6.36293	5.29211	5.16235	-1.20123	0		90.1329	82.306	39.1816	35.8114	-2.2994	aaa-type atpase like protein
GhiAffx.44758.1.S1_at	DW520183.1	gb:DW520183.1 dbest_id:35125966 /TID=GhiAffx.44758.1 /CNT=2 /FEA=EST /TIER=ConsEnd /STK=1 /NOTE=sequence(s) not in UniGene /REP_ORG=	6.53635	6.75415	5.39719	5.49249	-1.20041	0		92.8194	107.945	42.1421	45.0199	-2.30335	#N/A
Ghi.5513.1.A1_s_at	DT047455	gb:DT047455 /DB_XREF=gi:72270039 /DB_XREF=COT_CO_C04 /TID=Ghi.5513.1 /CNT=2 /FEA=EST /TIER=ConsEnd /STK=1 /UG=Ghi.5513 /UG_TITLE=Transcribed locus, moderately similar to NP_568167.1 unknown protein (Arabidopsis thaliana) /REP_ORG=G. hirsutum	12.9754	12.8884	11.7828	11.6808	-1.20009	0		8053.46	7582.15	3523.41	3283.1	-2.29715	#N/A
GhiAffx.51436.1.S1_s_at	DW224280.1	gb:DW224280.1 dbest_id:34828452 /TID=GhiAffx.51436.1 /CNT=2 /FEA=EST /TIER=ConsEnd /STK=0 /NOTE=sequence(s) not in UniGene /REP_ORG=	4.14663	4.67768	3.0276	3.39764	-1.19953	0		17.7117	25.593	8.15454	10.5388	-2.31658	#N/A
GhiAffx.62607.1.S1_at	DW504137.1	gb:DW504137.1 dbest_id:35108565 /TID=GhiAffx.62607.1 /CNT=7 /FEA=EST /TIER=ConsEnd /STK=1 /NOTE=sequence(s) not in UniGene /REP_ORG=	5.85084	5.82004	4.43491	4.83858	-1.19869	0		57.7138	56.4944	21.6292	28.6127	-2.27317	protein
Ghi.5893.1.S1_at	AI730342	gb:AI730342 /DB_XREF=gi:5049194 /DB_XREF=BNLGHi6684 /TID=Ghi.5893.1 /CNT=4 /FEA=EST /TIER=ConsEnd /STK=0 /UG=Ghi.5893 /UG_TITLE=Transcribed locus, moderately similar to NP_192641.2 ATISA3ISA3; alpha-amylase hydrolase, hydrolyzing O-glycosyl compounds (Arabidopsis thaliana) /REP_ORG=G. hirsutum	9.78636	9.86479	8.53904	8.71489	-1.19861	0		883.057	932.387	371.968	420.188	-2.29178	glycoside hydrolase family 13 protein
Ghi.6568.1.S1_at	CD485653	gb:CD485653 /DB_XREF=gi:31406618 /DB_XREF=CFUS10.3D06 /CLONE=CFUS10.3D06 /TID=Ghi.6568.1 /CNT=8 /FEA=EST /TIER=ConsEnd /STK=0 /UG=Ghi.6568 /UG_TITLE=Transcribed locus, moderately similar to NP_198322.1 carboxylic ester hydrolase hydrolase, acting on ester bonds (Arabidopsis thaliana) /REP_ORG=G. hirsutum	8.66995	9.11633	7.45355	7.93594	-1.1984	0		407.302	554.996	175.284	244.882	-2.29028	#N/A
GhiAffx.22824.1.S1_at	DW502685.1	gb:DW502685.1 dbest_id:35107113 /TID=GhiAffx.22824.1 /CNT=2 /FEA=EST /TIER=ConsEnd /STK=1 /NOTE=sequence(s) not in UniGene /REP_ORG=	3.93037	3.16834	2.38916	2.31353	-1.19801	0		15.2461	8.99015	5.23851	4.97098	-2.37389	#N/A
Ghi.8282.1.S1_at	CO498802	gb:CO498802 /DB_XREF=gi:54123293 /DB_XREF=G.h.fbr-sw08192 /TID=Ghi.8282.1 /CNT=8 /FEA=EST /TIER=ConsEnd /STK=0 /UG=Ghi.8282 /UG_TITLE=Transcribed locus, weakly similar to NP_188391.1 protein binding (Arabidopsis thaliana) /REP_ORG=G. hirsutum	12.0899	12.122	10.9036	10.915	-1.19667	0		4359.4	4457.33	1915.59	1930.79	-2.29222	leucine-rich repeat family protein
Ghi.3122.2.S1_at	DT460791	gb:DT460791 /DB_XREF=gi:73851771 /DB_XREF=GH_ON39N16.r /CLONE=GH_ON39N16 /TID=Ghi.3122.2 /CNT=3 /FEA=EST /TIER=ConsEnd /STK=0 /UG=Ghi.3122 /UG_TITLE=Transcribed locus, strongly similar to NP_051099.1 ribosomal protein L2 (Arabidopsis thaliana) /REP_ORG=G. hirsutum	10.8145	10.9035	9.61221	9.71428	-1.19574	0		1800.89	1915.46	782.641	840.022	-2.29028	#N/A
Ghi.10242.1.S1_at	DT053185	gb:DT053185 /DB_XREF=gi:72281852 /DB_XREF=COT_FM_B01 /TID=Ghi.10242.1 /CNT=4 /FEA=EST /TIER=ConsEnd /STK=0 /UG=Ghi.10242 /UG_TITLE=Transcribed locus, weakly similar to NP_182109.1 DNA binding (Arabidopsis thaliana) /REP_ORG=G. hirsutum	5.17191	4.92737	3.9729	3.73543	-1.19547	0		36.0497	30.4289	15.7023	13.3192	-2.29067	#N/A
Ghi.5298.1.S1_at	DT048269	gb:DT048269 /DB_XREF=gi:72271659 /DB_XREF=COT_CY_E11 /TID=Ghi.5298.1 /CNT=3 /FEA=EST /TIER=ConsEnd /STK=1 /UG=Ghi.5298 /UG_TITLE=Transcribed locus /REP_ORG=G. hirsutum	11.0284	10.823	9.69785	9.76286	-1.19538	0		2088.75	1811.59	830.506	868.788	-2.29527	#N/A
Ghi.4418.2.S1_s_at	CO492770	gb:CO492770 /DB_XREF=gi:54117261 /DB_XREF=G.h.fbr-sw02160 /TID=Ghi.4418.2 /CNT=31 /FEA=EST /TIER=ConsEnd /STK=0 /UG=Ghi.4418 /UG_TITLE=Transcribed locus, weakly similar to NP_195937.1 FLA11 (Arabidopsis thaliana) /REP_ORG=G. hirsutum	7.25885	7.20319	6.05235	6.02063	-1.19453	0		153.155	147.359	66.3649	64.9217	-2.28899	#N/A
GarAffx.30221.1.S1_s_at	BQ401484	gb:BQ401484 /DB_XREF=gi:21089171 /DB_XREF=GA__Ed0004C05f /CLONE=GA__Ed0004C05f /TID=GarAffx.30221.1 /CNT=39 /FEA=FLmRNA /TIER=Stack /STK=12 /NOTE=sequence(s) not in UniGene /FL=gb:AF286648.1 /REP_ORG=G. arboreum	14.4477	14.4617	13.1597	13.3681	-1.19084	0		22345.5	22563.5	9150.68	10572.8	-2.27694	trans-cinnamate 4-hydroxylase
Ghi.6101.1.S1_at	DT457964	gb:DT457964 /DB_XREF=gi:73848944 /DB_XREF=GH_ON35F23.r /CLONE=GH_ON35F23 /TID=Ghi.6101.1 /CNT=2 /FEA=EST /TIER=ConsEnd /STK=0 /UG=Ghi.6101 /UG_TITLE=Transcribed locus, weakly similar to NP_172425.2 MYB61; DNA binding transcription factor (Arabidopsis thaliana) /REP_ORG=G. hirsutum	3.74549	4.13609	3.17277	2.3301	-1.18935	0		13.4124	17.5828	9.01776	5.02841	-2.20666	#N/A
GhiAffx.9391.3.S1_at	DW498755.1	gb:DW498755.1 dbest_id:35103183 /TID=GhiAffx.9391.3 /CNT=2 /FEA=EST /TIER=ConsEnd /STK=1 /NOTE=sequence(s) not in UniGene /REP_ORG=	4.13265	4.70361	3.17705	3.28307	-1.18807	0		17.5409	26.0572	9.04456	9.73423	-2.32167	#N/A
Ghi.3615.2.A1_x_at	DT461611	gb:DT461611 /DB_XREF=gi:73858872 /DB_XREF=GH_CHX02D07.x /CLONE=GH_CHX02D07 /TID=Ghi.3615.2 /CNT=1 /FEA=EST /TIER=ConsEnd /STK=0 /UG=Ghi.3615 /UG_TITLE=Transcribed locus, weakly similar to NP_180484.2 unknown protein (Arabidopsis thaliana) /REP_ORG=G. hirsutum	7.58878	7.00418	5.85159	6.36853	-1.18643	0		192.509	128.371	57.7434	82.6262	-2.28597	#N/A
Ghi.7970.1.S1_at	AI054983	gb:AI054983 /DB_XREF=gi:3326097 /DB_XREF=coau0002L03 /CLONE=coau0002L03 /TID=Ghi.7970.1 /CNT=3 /FEA=EST /TIER=ConsEnd /STK=0 /UG=Ghi.7970 /UG_TITLE=Transcribed locus, moderately similar to XP_463507.1 P0698A10.6 (Oryza sativa (japonica cultivar-group)) /REP_ORG=G. hirsutum	9.0099	9.22296	7.71761	8.14721	-1.18402	0		515.525	597.568	210.49	283.502	-2.25326	cytosolic factor
Ghi.3844.1.S1_at	DR457192	gb:DR457192 /DB_XREF=gi:84168544 /DB_XREF=CM052F09 /TID=Ghi.3844.1 /CNT=2 /FEA=EST /TIER=ConsEnd /STK=0 /UG=Ghi.3844 /UG_TITLE=Transcribed locus, moderately similar to NP_188016.2 unknown protein (Arabidopsis thaliana) /REP_ORG=G. hirsutum	7.94515	7.98618	6.79218	6.77121	-1.18397	0		246.45	253.559	110.828	109.229	-2.27218	#N/A
GhiAffx.4183.1.S1_s_at	DW518719.1	gb:DW518719.1 dbest_id:35124502 /TID=GhiAffx.4183.1 /CNT=12 /FEA=EST /TIER=ConsEnd /STK=1 /NOTE=sequence(s) not in UniGene /REP_ORG=	14.6254	14.6641	13.5327	13.3897	-1.18353	0		25274.7	25962	11851.2	10732.6	-2.26873	anthocyanidin reductase
GhiAffx.12108.1.S1_at	DW488800.1	gb:DW488800.1 dbest_id:35093228 /TID=GhiAffx.12108.1 /CNT=6 /FEA=EST /TIER=ConsEnd /STK=0 /NOTE=sequence(s) not in UniGene /REP_ORG=	8.27387	8.48834	7.07286	7.32344	-1.18296	0		309.516	359.125	134.631	160.168	-2.26813	calmodulin-binding heat-shock protein
GhiAffx.6503.1.A1_at	DR463129	gb:DR463129 /DB_XREF=gi:84174481 /DB_XREF=CM115B07 /TID=GhiAffx.6503.1 /CNT=2 /FEA=EST /TIER=ConsEnd /STK=0 /NOTE=sequence(s) not in UniGene /REP_ORG=G. hirsutum	4.98757	4.66311	3.63358	3.65293	-1.18208	0		31.7254	25.3358	12.4113	12.5789	-2.28335	glucosyltransferase
GraAffx.33519.1.S1_s_at	CO089103	gb:CO089103 /DB_XREF=gi:48779737 /DB_XREF=GR__Ea08H01.r /CLONE=GR__Ea08H01 /TID=GraAffx.33519.1 /CNT=11 /FEA=EST /TIER=ConsEnd /STK=0 /NOTE=sequence(s) not in UniGene /REP_ORG=G. raimondii	8.7539	8.64665	7.60398	7.43388	-1.18135	0		431.705	400.775	194.547	172.91	-2.26552	protein
Ghi.5403.1.A1_x_at	DT047877	gb:DT047877 /DB_XREF=gi:72270882 /DB_XREF=COT_CT_E03 /TID=Ghi.5403.1 /CNT=1 /FEA=EST /TIER=ConsEnd /STK=1 /UG=Ghi.5403 /UG_TITLE=Transcribed locus /REP_ORG=G. hirsutum	11.3584	11.1548	10.1272	10.0248	-1.18061	5.13234e-12		2625.59	2279.97	1118.36	1041.78	-2.27094	#N/A
Ghi.9579.2.A1_at	DT458125	gb:DT458125 /DB_XREF=gi:73849105 /DB_XREF=GH_ON35K07.r /CLONE=GH_ON35K07 /TID=Ghi.9579.2 /CNT=3 /FEA=EST /TIER=ConsEnd /STK=1 /UG=Ghi.9579 /UG_TITLE=Transcribed locus, moderately similar to NP_172360.1 CSD1; copper, zinc superoxide dismutase (Arabidopsis thaliana) /REP_ORG=G. hirsutum	6.64608	6.49652	5.42667	5.35509	-1.18042	5.13234e-12		100.154	90.2914	43.012	40.93	-2.26877	copper-zinc superoxide dismutase
Ghi.690.2.S1_s_at	DT459608	gb:DT459608 /DB_XREF=gi:73850588 /DB_XREF=GH_ON37O24.r /CLONE=GH_ON37O24 /TID=Ghi.690.2 /CNT=1 /FEA=EST /TIER=ConsEnd /STK=1 /UG=Ghi.690 /UG_TITLE=Transcribed locus, moderately similar to NP_197027.1 GASA4 (Arabidopsis thaliana) /REP_ORG=G. hirsutum	5.32454	5.26578	3.72155	4.50808	-1.18034	5.13234e-12		40.0725	38.4731	13.1916	22.7546	-2.18509	gip1-like protein
Gra.2077.1.A1_s_at	CO128552	gb:CO128552 /DB_XREF=gi:48830162 /DB_XREF=GR__Eb25G22.r /CLONE=GR__Eb25G22 /TID=Gra.2077.1 /CNT=4 /FEA=EST /TIER=ConsEnd /STK=1 /UG=Gra.2077 /UG_TITLE=Transcribed locus, moderately similar to NP_180569.1 metal transporter, putative (ZIP6) (Arabidopsis thaliana) /REP_ORG=G. raimondii	3.87934	3.11812	2.32859	2.30856	-1.18015	5.13234e-12		14.7163	8.68256	5.02315	4.95389	-2.34527	#N/A
Ghi.6422.1.A1_at	CO490725	gb:CO490725 /DB_XREF=gi:54115216 /DB_XREF=G.h.fbr-sw00115 /TID=Ghi.6422.1 /CNT=1 /FEA=EST /TIER=ConsEnd /STK=0 /UG=Ghi.6422 /UG_TITLE=Transcribed locus /REP_ORG=G. hirsutum	5.66403	5.38083	4.30478	4.38021	-1.17994	5.13234e-12		50.7042	41.667	19.7637	20.8246	-2.27581	#N/A
GhiAffx.9578.1.S1_at	DW485063.1	gb:DW485063.1 dbest_id:35089491 /TID=GhiAffx.9578.1 /CNT=7 /FEA=EST /TIER=ConsEnd /STK=0 /NOTE=sequence(s) not in UniGene /REP_ORG=	8.34307	9.00228	7.36986	7.61643	-1.17953	5.13234e-12		324.725	512.809	165.405	196.234	-2.31594	protein
Ghi.4284.1.S1_at	DT455869	gb:DT455869 /DB_XREF=gi:73846849 /DB_XREF=GH_ON04F12.f /CLONE=GH_ON04F12 /TID=Ghi.4284.1 /CNT=1 /FEA=EST /TIER=ConsEnd /STK=0 /UG=Ghi.4284 /UG_TITLE=Transcribed locus /REP_ORG=G. hirsutum	8.2415	8.25191	7.19585	6.93859	-1.17949	5.13234e-12		302.649	304.84	146.611	122.666	-2.256	#N/A
GraAffx.33059.2.S1_s_at	CO122594	gb:CO122594 /DB_XREF=gi:48821281 /DB_XREF=GR__Eb04E22.f /CLONE=GR__Eb04E22 /TID=GraAffx.33059.2 /CNT=4 /FEA=EST /TIER=ConsEnd /STK=0 /NOTE=sequence(s) not in UniGene /REP_ORG=G. raimondii	10.0786	10.1727	9.23212	8.66164	-1.17878	5.13234e-12		1081.35	1154.23	601.377	404.961	-2.2215	mip pip subfamily
Ghi.7391.1.S1_x_at	CD485922	gb:CD485922 /DB_XREF=gi:31406887 /DB_XREF=CFUS4.4D07 /CLONE=CFUS4.4D07 /TID=Ghi.7391.1 /CNT=15 /FEA=EST /TIER=ConsEnd /STK=0 /UG=Ghi.7391 /UG_TITLE=Transcribed locus, moderately similar to NP_181899.1 SSI2; acyl-(acyl-carrier protein) desaturase (Arabidopsis thaliana) /REP_ORG=G. hirsutum	9.33699	9.29127	8.4267	7.85022	-1.17567	5.13234e-12		646.717	626.541	344.104	230.756	-2.2149	stearoyl-acyl-carrier protein desaturase
Ghi.744.3.S1_x_at	DT047031	gb:DT047031 /DB_XREF=gi:72269188 /DB_XREF=COT_CJ_B06 /TID=Ghi.744.3 /CNT=2 /FEA=EST /TIER=ConsEnd /STK=2 /UG=Ghi.744 /UG_TITLE=Transcribed locus, moderately similar to NP_565026.1 unknown protein (Arabidopsis thaliana) /REP_ORG=G. hirsutum	6.41181	6.23271	5.06666	5.22873	-1.17457	5.13234e-12		85.1427	75.2025	33.5133	37.4976	-2.25804	#N/A
Gra.548.1.A1_s_at	CO121292	gb:CO121292 /DB_XREF=gi:48819979 /DB_XREF=GR__Eb02G16.f /CLONE=GR__Eb02G16 /TID=Gra.548.1 /CNT=4 /FEA=EST /TIER=ConsEnd /STK=0 /UG=Gra.548 /UG_TITLE=Transcribed locus, weakly similar to NP_195736.1 e-cadherin binding protein-related (Arabidopsis thaliana) /REP_ORG=G. raimondii	3.93797	4.02955	2.85232	2.76825	-1.17347	5.13234e-12		15.3266	16.3311	7.22159	6.81282	-2.25572	#N/A
GhiAffx.2553.1.S1_at	CO494718	gb:CO494718 /DB_XREF=gi:54119209 /DB_XREF=G.h.fbr-sw04108 /TID=GhiAffx.2553.1 /CNT=1 /FEA=EST /TIER=ConsEnd /STK=0 /NOTE=sequence(s) not in UniGene /REP_ORG=G. hirsutum	5.81767	5.91935	4.69846	4.69223	-1.17317	5.13234e-12		56.4019	60.5203	25.9643	25.8524	-2.25646	protein
GhiAffx.444.1.S1_s_at	DR457163	gb:DR457163 /DB_XREF=gi:84168515 /DB_XREF=CM052D04 /TID=GhiAffx.444.1 /CNT=1 /FEA=EST /TIER=ConsEnd /STK=0 /NOTE=sequence(s) not in UniGene /REP_ORG=G. hirsutum	9.48098	9.65862	8.36708	8.42713	-1.1727	5.13234e-12		714.595	808.227	330.173	344.207	-2.25811	qb- gos1 gs28-family
GraAffx.32888.1.A1_at	CO073664	gb:CO073664 /DB_XREF=gi:48743145 /DB_XREF=GR__Ea33G12.r /CLONE=GR__Ea33G12 /TID=GraAffx.32888.1 /CNT=5 /FEA=EST /TIER=ConsEnd /STK=3 /NOTE=sequence(s) not in UniGene /REP_ORG=G. raimondii	3.65692	2.83838	2.08758	2.06642	-1.17065	5.13234e-12		12.6137	7.15216	4.25035	4.18846	-2.34226	dihydroflavonol 4-reductase
Ghi.3564.1.S1_at	DT464244	gb:DT464244 /DB_XREF=gi:73861505 /DB_XREF=GH_CHX15E20.r /CLONE=GH_CHX15E20 /TID=Ghi.3564.1 /CNT=4 /FEA=EST /TIER=ConsEnd /STK=1 /UG=Ghi.3564 /UG_TITLE=Transcribed locus /REP_ORG=G. hirsutum	5.55087	5.29034	4.72867	3.77269	-1.16992	5.13234e-12		46.8791	39.1336	26.5138	13.6677	-2.14061	#N/A
Ghi.4318.2.A1_s_at	DT054325	gb:DT054325 /DB_XREF=gi:72284111 /DB_XREF=NHF02_G07 /CLONE=COT_ER_B11 /TID=Ghi.4318.2 /CNT=8 /FEA=EST /TIER=ConsEnd /STK=0 /UG=Ghi.4318 /UG_TITLE=Transcribed locus, strongly similar to NP_179101.1 GH3.1 (Arabidopsis thaliana) /REP_ORG=G. hirsutum	10.1363	9.9534	8.66149	9.08942	-1.16937	5.13234e-12		1125.42	991.454	404.92	544.737	-2.2291	indole-3-acetic acid-amido synthetase
GhiAffx.3083.73.A1_s_at	AJ513225	gb:AJ513225 /DB_XREF=gi:24976707 /DB_XREF=AJ513225 /CLONE=su187g05r3 /TID=GhiAffx.3083.73 /CNT=2 /FEA=EST /TIER=ConsEnd /STK=0 /NOTE=sequence(s) not in UniGene /REP_ORG=G. hirsutum	7.44298	7.2858	6.35752	6.03562	-1.16782	5.13234e-12		174.005	156.043	81.9979	65.5998	-2.23613	#N/A
GhiAffx.44204.1.S1_at	DW517532.1	gb:DW517532.1 dbest_id:35123315 /TID=GhiAffx.44204.1 /CNT=3 /FEA=EST /TIER=ConsEnd /STK=0 /NOTE=sequence(s) not in UniGene /REP_ORG=	4.18129	4.31824	3.12846	3.03612	-1.16747	5.13234e-12		18.1424	19.9489	8.74502	8.20282	-2.24756	#N/A
Gra.863.1.A1_s_at	CO113601	gb:CO113601 /DB_XREF=gi:48812288 /DB_XREF=GR__Eb013P01.r /CLONE=GR__Eb013P01 /TID=Gra.863.1 /CNT=7 /FEA=EST /TIER=ConsEnd /STK=2 /UG=Gra.863 /UG_TITLE=Transcribed locus, strongly similar to NP_199088.1 glucose-6-phosphate isomerase, cytosolic (PGIC) (Arabidopsis thaliana) /REP_ORG=G. raimondii	6.96262	6.85028	5.79009	5.69173	-1.16554	5.13234e-12		124.726	115.382	55.3338	51.687	-2.24357	cytosolic phosphoglucose isomerase
Ghi.10575.1.S1_at	DN758165	gb:DN758165 /DB_XREF=gi:84143923 /DB_XREF=G.hir-stem 669 /TID=Ghi.10575.1 /CNT=3 /FEA=EST /TIER=ConsEnd /STK=0 /UG=Ghi.10575 /UG_TITLE=Transcribed locus, moderately similar to NP_680130.1 orotate phosphoribosyltransferase orotidine-5-phosphate decarboxylase transferase (Arabidopsis thaliana) /REP_ORG=G. hirsutum	9.38641	9.21576	7.97856	8.29299	-1.16531	5.13234e-12		669.255	594.592	252.223	313.645	-2.23346	ump synthase
GhiAffx.51888.1.S1_s_at	DW498207.1	gb:DW498207.1 dbest_id:35102635 /TID=GhiAffx.51888.1 /CNT=3 /FEA=EST /TIER=ConsEnd /STK=0 /NOTE=sequence(s) not in UniGene /REP_ORG=	7.27288	7.62139	6.29554	6.27252	-1.1631	5.13234e-12		154.652	196.91	78.5502	77.3064	-2.25567	#N/A
GhiAffx.62414.1.S1_at	DW514582.1	gb:DW514582.1 dbest_id:35120365 /TID=GhiAffx.62414.1 /CNT=3 /FEA=EST /TIER=ConsEnd /STK=1 /NOTE=sequence(s) not in UniGene /REP_ORG=	5.5573	5.57581	4.33483	4.47758	-1.16035	1.02647e-11		47.0884	47.6965	20.1797	22.2785	-2.23243	#N/A
GhiAffx.63445.1.S1_at	DW520148.1	gb:DW520148.1 dbest_id:35125931 /TID=GhiAffx.63445.1 /CNT=2 /FEA=EST /TIER=ConsEnd /STK=0 /NOTE=sequence(s) not in UniGene /REP_ORG=	9.88272	10.0776	8.82639	8.81332	-1.16031	1.02647e-11		944.048	1080.61	453.95	449.858	-2.24014	protein
Ghi.2174.1.S1_s_at	DT558795	gb:DT558795 /DB_XREF=gi:78338521 /DB_XREF=EST1069435 /TID=Ghi.2174.1 /CNT=4 /FEA=EST /TIER=ConsEnd /STK=0 /UG=Ghi.2174 /UG_TITLE=Transcribed locus, moderately similar to NP_187571.2 DNA binding transcription factor (Arabidopsis thaliana) /REP_ORG=G. hirsutum	8.54681	8.60269	7.41118	7.42267	-1.15782	1.02647e-11		373.979	388.747	170.211	171.572	-2.23161	dna binding
Ghi.5154.1.A1_s_at	DT048034	gb:DT048034 /DB_XREF=gi:72271195 /DB_XREF=COT_CV_E04 /TID=Ghi.5154.1 /CNT=2 /FEA=EST /TIER=ConsEnd /STK=0 /UG=Ghi.5154 /UG_TITLE=Transcribed locus, weakly similar to NP_188505.1 WNK6; kinase (Arabidopsis thaliana) /REP_ORG=G. hirsutum	4.3563	5.06389	3.67381	3.4322	-1.15709	1.02647e-11		20.4822	33.449	12.7623	10.7943	-2.28943	#N/A
GhiAffx.22659.1.A1_at	DW501880.1	gb:DW501880.1 dbest_id:35106308 /TID=GhiAffx.22659.1 /CNT=2 /FEA=EST /TIER=ConsEnd /STK=1 /NOTE=sequence(s) not in UniGene /REP_ORG=	4.06577	4.18634	2.91078	3.02866	-1.15634	1.02647e-11		16.7463	18.206	7.52025	8.16052	-2.22899	#N/A
Ghi.10530.1.S1_at	DN759338	gb:DN759338 /DB_XREF=gi:84145096 /DB_XREF=G.hir-stem 1842 /TID=Ghi.10530.1 /CNT=10 /FEA=EST /TIER=ConsEnd /STK=0 /UG=Ghi.10530 /UG_TITLE=Transcribed locus, moderately similar to NP_188630.1 ATATM; motor (Arabidopsis thaliana) /REP_ORG=G. hirsutum	11.0066	11.1112	10.0107	9.79489	-1.1561	1.02647e-11		2057.41	2212.1	1031.65	888.292	-2.22377	myosin
Ghi.7591.1.S1_x_at	CB350560	gb:CB350560 /DB_XREF=gi:30841240 /DB_XREF=P3D05 /TID=Ghi.7591.1 /CNT=4 /FEA=EST /TIER=ConsEnd /STK=0 /UG=Ghi.7591 /UG_TITLE=Transcribed locus, strongly similar to NP_566519.1 nucleotide binding (Arabidopsis thaliana) /REP_ORG=G. hirsutum	10.2349	10.3185	9.56667	8.67509	-1.15584	1.02647e-11		1205.07	1277	758.326	408.753	-2.12673	serine-threonine kinase receptor-associated
Ghi.9416.1.S1_s_at	DT468420	gb:DT468420 /DB_XREF=gi:73865682 /DB_XREF=GH_CHX21N14.r /CLONE=GH_CHX21N14 /TID=Ghi.9416.1 /CNT=12 /FEA=EST /TIER=ConsEnd /STK=1 /UG=Ghi.9416 /UG_TITLE=Transcribed locus, moderately similar to NP_193411.1 ATHB-2; DNA binding transcription factor (Arabidopsis thaliana) /REP_ORG=G. hirsutum	6.88601	7.08613	5.88273	5.78118	-1.15412	1.02647e-11		118.276	135.874	59.0037	54.993	-2.22945	#N/A
GraAffx.20389.1.S1_at	CO126813	gb:CO126813 /DB_XREF=gi:48828423 /DB_XREF=GR__Eb11A19.r /CLONE=GR__Eb11A19 /TID=GraAffx.20389.1 /CNT=2 /FEA=EST /TIER=ConsEnd /STK=1 /NOTE=sequence(s) not in UniGene /REP_ORG=G. raimondii	3.99108	3.64614	2.45608	2.87317	-1.15398	1.02647e-11		15.9013	12.5198	5.48724	7.32674	-2.21798	cysteine synthase
Ghi.3411.1.A1_a_at	DT049647	gb:DT049647 /DB_XREF=gi:72274419 /DB_XREF=COT_DP_E06 /TID=Ghi.3411.1 /CNT=1 /FEA=EST /TIER=ConsEnd /STK=1 /UG=Ghi.3411 /UG_TITLE=Transcribed locus, weakly similar to NP_179895.2 ubiquitin-protein ligase (Arabidopsis thaliana) /REP_ORG=G. hirsutum	8.68469	8.61623	7.30512	7.6882	-1.1538	1.02647e-11		411.483	392.414	158.146	206.243	-2.20615	ankyrin repeat family protein regulator of chromosome condensation family protein
Ghi.7850.1.S1_s_at	DT556903	gb:DT556903 /DB_XREF=gi:78336629 /DB_XREF=EST1067543 /TID=Ghi.7850.1 /CNT=11 /FEA=EST /TIER=ConsEnd /STK=0 /UG=Ghi.7850 /UG_TITLE=Transcribed locus, moderately similar to NP_568102.1 oxidoreductase (Arabidopsis thaliana) /REP_ORG=G. hirsutum	12.3441	12.1424	11.3606	10.819	-1.15347	1.5397e-11		5199.2	4520.87	2629.47	1806.48	-2.19121	#N/A
Ghi.7141.1.S1_s_at	DV848777	gb:DV848777 /DB_XREF=gi:82755215 /DB_XREF=GH_LSL02H12.f /CLONE=GH_LSL02H12 /TID=Ghi.7141.1 /CNT=5 /FEA=EST /TIER=ConsEnd /STK=0 /UG=Ghi.7141 /UG_TITLE=Transcribed locus, moderately similar to NP_176678.1 unknown protein (Arabidopsis thaliana) /REP_ORG=G. hirsutum	13.0303	12.923	11.7725	11.8741	-1.15339	1.5397e-11		8366.03	7766.13	3498.38	3753.61	-2.22451	#N/A
Ghi.6324.1.A1_x_at	CO491193	gb:CO491193 /DB_XREF=gi:54115684 /DB_XREF=G.h.fbr-sw00583 /TID=Ghi.6324.1 /CNT=26 /FEA=EST /TIER=ConsEnd /STK=0 /UG=Ghi.6324 /UG_TITLE=Transcribed locus, moderately similar to NP_567872.1 unknown protein (Arabidopsis thaliana) /REP_ORG=G. hirsutum	14.6982	14.6622	13.4947	13.5607	-1.15248	1.5397e-11		26581.8	25926.9	11542.6	12082.9	-2.22254	lipid transfer protein
GhiAffx.16299.1.S1_s_at	DW229097.1	gb:DW229097.1 dbest_id:34833269 /TID=GhiAffx.16299.1 /CNT=5 /FEA=EST /TIER=ConsEnd /STK=1 /NOTE=sequence(s) not in UniGene /REP_ORG=	10.5585	10.6177	9.34934	9.52217	-1.15233	1.5397e-11		1508.07	1571.24	652.278	735.293	-2.21921	#N/A
Ghi.9525.2.S1_s_at	DT567385	gb:DT567385 /DB_XREF=gi:78347111 /DB_XREF=EST1078025 /TID=Ghi.9525.2 /CNT=7 /FEA=EST /TIER=ConsEnd /STK=0 /UG=Ghi.9525 /UG_TITLE=Transcribed locus, moderately similar to NP_199704.1 transferase (Arabidopsis thaliana) /REP_ORG=G. hirsutum	8.95755	9.59274	8.13309	8.11368	-1.15176	1.5397e-11		497.153	772.152	280.739	276.988	-2.27585	anthranilate n-benzoyltransferase
Ghi.7360.1.A1_at	AI731322	gb:AI731322 /DB_XREF=gi:5050174 /DB_XREF=BNLGHi9218 /TID=Ghi.7360.1 /CNT=2 /FEA=EST /TIER=ConsEnd /STK=0 /UG=Ghi.7360 /UG_TITLE=Transcribed locus, moderately similar to NP_680156.2 Ran GTPase binding chromatin binding (Arabidopsis thaliana) /REP_ORG=G. hirsutum	9.53191	9.58365	8.34886	8.46386	-1.15142	1.5397e-11		740.272	767.3	326.031	353.083	-2.21991	protein
Ghi.8501.1.A1_at	DR453367	gb:DR453367 /DB_XREF=gi:84164719 /DB_XREF=CM012D12 /TID=Ghi.8501.1 /CNT=3 /FEA=EST /TIER=ConsEnd /STK=0 /UG=Ghi.8501 /UG_TITLE=Transcribed locus, moderately similar to NP_180245.1 unknown protein (Arabidopsis thaliana) /REP_ORG=G. hirsutum	10.7814	10.6298	9.4931	9.61702	-1.15052	1.5397e-11		1760	1584.49	720.62	785.258	-2.22095	#N/A
Ghi.7133.2.S1_s_at	AW187790	gb:AW187790 /DB_XREF=gi:6462226 /DB_XREF=BNLGHi10716 /TID=Ghi.7133.2 /CNT=17 /FEA=EST /TIER=ConsEnd /STK=0 /UG=Ghi.7133 /UG_TITLE=Transcribed locus, moderately similar to NP_564305.1 DRM1 (DORMANCY-ASSOCIATED PROTEIN 1) (Arabidopsis thaliana) /REP_ORG=G. hirsutum	11.5396	11.4673	10.3603	10.3466	-1.15	1.5397e-11		2976.99	2831.42	1314.54	1302.09	-2.21981	auxin-repressed protein
Gra.1495.1.S1_s_at	CO127064	gb:CO127064 /DB_XREF=gi:48828674 /DB_XREF=GR__Eb11G24.r /CLONE=GR__Eb11G24 /TID=Gra.1495.1 /CNT=4 /FEA=EST /TIER=ConsEnd /STK=1 /UG=Gra.1495 /UG_TITLE=Transcribed locus, weakly similar to NP_199234.1 ERF domain protein 9 (ERF9) (Arabidopsis thaliana) /REP_ORG=G. raimondii	4.04599	3.21899	2.63854	2.33037	-1.14803	1.5397e-11		16.5183	9.31132	6.227	5.02936	-2.29467	#N/A
GhiAffx.18573.1.S1_s_at	DW500069.1	gb:DW500069.1 dbest_id:35104497 /TID=GhiAffx.18573.1 /CNT=5 /FEA=EST /TIER=ConsEnd /STK=1 /NOTE=sequence(s) not in UniGene /REP_ORG=	11.1038	11.0807	10.2081	9.68041	-1.14801	1.5397e-11		2200.84	2165.86	1182.93	820.527	-2.17959	at1g80180 f18b13_26
Ghi.4188.3.S1_at	DT456364	gb:DT456364 /DB_XREF=gi:73847344 /DB_XREF=GH_ON14H11.f /CLONE=GH_ON14H11 /TID=Ghi.4188.3 /CNT=2 /FEA=EST /TIER=ConsEnd /STK=0 /UG=Ghi.4188 /UG_TITLE=Transcribed locus, moderately similar to NP_564372.3 nucleotidyltransferase (Arabidopsis thaliana) /REP_ORG=G. hirsutum	11.7769	12.3031	10.9322	10.854	-1.14689	2.05294e-11		3509.18	5053.59	1954.04	1850.87	-2.25045	udp-n-acetylglucosamine pyrophosphorylase
Ghi.8517.1.S1_x_at	CO499055	gb:CO499055 /DB_XREF=gi:54123546 /DB_XREF=G.h.fbr-sw08445 /TID=Ghi.8517.1 /CNT=12 /FEA=EST /TIER=ConsEnd /STK=0 /UG=Ghi.8517 /UG_TITLE=Transcribed locus, strongly similar to XP_472949.1 OJ000223_09.15 (Oryza sativa (japonica cultivar-group)) /REP_ORG=G. hirsutum	10.9158	10.9333	9.78699	9.76942	-1.14635	2.05294e-11		1931.85	1955.53	883.441	872.745	-2.21354	glyceraldehyde-3-phosphate dehydrogenase
Ghi.6493.1.S1_s_at	CD486486	gb:CD486486 /DB_XREF=gi:31407451 /DB_XREF=CRH3.1E05 /CLONE=CRH3.1E05 /TID=Ghi.6493.1 /CNT=6 /FEA=EST /TIER=ConsEnd /STK=0 /UG=Ghi.6493 /UG_TITLE=Transcribed locus, moderately similar to NP_190345.1 unknown protein (Arabidopsis thaliana) /REP_ORG=G. hirsutum	9.63588	9.36062	8.16604	8.54289	-1.14379	2.05294e-11		795.589	657.398	287.226	372.963	-2.20087	#N/A
GhiAffx.45577.1.S1_s_at	AY929163.1	gb:AY929163.1 /DB_XREF=gi:62766605 /GEN=Pat1 /TID=GhiAffx.45577.1 /CNT=1 /FEA=FLmRNA /TIER=FL /STK=1 /NOTE=sequence(s) not in UniGene /DEF=Gossypium hirsutum patatin-like protein (Pat1) mRNA, complete cds. /PROD=patatin-like protein /FL=gb:AY929163.1 /REP_ORG=G. hirsutum	10.4306	10.3878	9.04868	9.48343	-1.14314	2.56617e-11		1380.18	1339.76	529.573	715.806	-2.18402	protein
GhiAffx.31025.1.S1_at	DW506518.1	gb:DW506518.1 dbest_id:35112301 /TID=GhiAffx.31025.1 /CNT=4 /FEA=EST /TIER=ConsEnd /STK=0 /NOTE=sequence(s) not in UniGene /REP_ORG=	5.82061	5.9427	4.34937	5.12867	-1.14264	2.56617e-11		56.5168	61.508	20.384	34.985	-2.1316	protein kinase-like protein
Ghi.8370.1.S1_s_at	DV849266	gb:DV849266 /DB_XREF=gi:82755704 /DB_XREF=GH_LSL09A10.f /CLONE=GH_LSL09A10 /TID=Ghi.8370.1 /CNT=35 /FEA=EST /TIER=ConsEnd /STK=0 /UG=Ghi.8370 /UG_TITLE=Transcribed locus /REP_ORG=G. hirsutum	7.84391	7.92587	6.75446	6.73203	-1.14164	2.56617e-11		229.748	243.178	107.968	106.303	-2.20714	#N/A
Ghi.4532.1.A1_at	DR457588	gb:DR457588 /DB_XREF=gi:84168940 /DB_XREF=CM056H02 /TID=Ghi.4532.1 /CNT=3 /FEA=EST /TIER=ConsEnd /STK=0 /UG=Ghi.4532 /UG_TITLE=Transcribed locus, weakly similar to NP_193634.1 hydrolase, acting on glycosyl bonds hydrolase, hydrolyzing O-glycosyl compounds (Arabidopsis thaliana) /REP_ORG=G. hirsutum	8.14042	8.06012	6.69147	7.22734	-1.14087	2.56617e-11		282.17	266.894	103.355	149.846	-2.16849	#N/A
Ghi.10304.2.A1_s_at	DR453359	gb:DR453359 /DB_XREF=gi:84164711 /DB_XREF=CM012D04 /TID=Ghi.10304.2 /CNT=1 /FEA=EST /TIER=ConsEnd /STK=0 /UG=Ghi.10304 /UG_TITLE=Transcribed locus, moderately similar to NP_567343.1 ubiquitin-protein ligase (Arabidopsis thaliana) /REP_ORG=G. hirsutum	8.75419	8.38576	7.36525	7.49355	-1.14057	2.56617e-11		431.792	334.476	164.877	180.212	-2.22049	#N/A
Ghi.3946.2.S1_s_at	DT459932	gb:DT459932 /DB_XREF=gi:73850912 /DB_XREF=GH_ON38I01.r /CLONE=GH_ON38I01 /TID=Ghi.3946.2 /CNT=2 /FEA=EST /TIER=ConsEnd /STK=0 /UG=Ghi.3946 /UG_TITLE=Transcribed locus, moderately similar to NP_201143.1 4-coumarate-CoA ligase fatty-acyl-CoA synthase (Arabidopsis thaliana) /REP_ORG=G. hirsutum	5.53538	5.92729	4.5433	4.6385	-1.14044	2.56617e-11		46.3785	60.8544	23.3168	24.9074	-2.22363	#N/A
GhiAffx.62266.1.S1_at	DW497110.1	gb:DW497110.1 dbest_id:35101538 /TID=GhiAffx.62266.1 /CNT=5 /FEA=EST /TIER=ConsEnd /STK=0 /NOTE=sequence(s) not in UniGene /REP_ORG=	10.632	10.4772	9.45888	9.37001	-1.14017	2.56617e-11		1586.92	1425.48	703.732	661.69	-2.2062	protein
GhiAffx.15258.1.S1_at	DW492600.1	gb:DW492600.1 dbest_id:35097028 /TID=GhiAffx.15258.1 /CNT=3 /FEA=EST /TIER=ConsEnd /STK=0 /NOTE=sequence(s) not in UniGene /REP_ORG=	7.6643	7.29853	6.17417	6.50877	-1.13995	2.56617e-11		202.855	157.426	72.2121	91.0616	-2.20661	#N/A
GhiAffx.47264.2.S1_s_at	DT468438	gb:DT468438 /DB_XREF=gi:73865700 /DB_XREF=GH_CHX21N23.r /CLONE=GH_CHX21N23 /TID=GhiAffx.47264.2 /CNT=2 /FEA=EST /TIER=ConsEnd /STK=0 /NOTE=sequence(s) not in UniGene /REP_ORG=G. hirsutum	6.04929	6.53925	5.0811	5.22769	-1.13988	3.0794e-11		66.2245	93.006	33.8503	37.4707	-2.23259	y4193_arath ame: full=uncharacterized protein at4g10930
Ghi.8665.1.S1_s_at	U73588.2	gb:U73588.2 /DB_XREF=gi:4733945 /TID=Ghi.8665.1 /CNT=38 /FEA=FLmRNA /TIER=FL+Stack /STK=9 /UG=Ghi.8665 /DEF=Gossypium hirsutum sucrose synthase mRNA, complete cds. /PROD=sucrose synthase /FL=gb:U73588.2 /REP_ORG=G. hirsutum	14.1319	14.2293	12.9641	13.1188	-1.13917	3.0794e-11		17953.2	19206.5	7990.76	8895.12	-2.20064	sucrose synthase
GhiAffx.21361.1.S1_s_at	DW237552.1	gb:DW237552.1 dbest_id:34841718 /TID=GhiAffx.21361.1 /CNT=4 /FEA=EST /TIER=ConsEnd /STK=1 /NOTE=sequence(s) not in UniGene /REP_ORG=	9.67598	9.63402	8.53245	8.50205	-1.13775	3.0794e-11		818.012	794.564	370.275	362.554	-2.20048	protein
Ghi.2979.2.A1_at	DR455770	gb:DR455770 /DB_XREF=gi:84167122 /DB_XREF=CM037G04 /TID=Ghi.2979.2 /CNT=5 /FEA=EST /TIER=ConsEnd /STK=0 /UG=Ghi.2979 /UG_TITLE=Transcribed locus, moderately similar to NP_179802.2 protein binding ubiquitin-protein ligase zinc ion binding (Arabidopsis thaliana) /REP_ORG=G. hirsutum	7.47226	7.10677	5.99654	6.3098	-1.13634	3.59264e-11		177.572	137.832	63.8466	79.3305	-2.2029	unknown [Glycine max]
GhiAffx.63123.1.A1_at	DW518384.1	gb:DW518384.1 dbest_id:35124167 /TID=GhiAffx.63123.1 /CNT=2 /FEA=EST /TIER=ConsEnd /STK=1 /NOTE=sequence(s) not in UniGene /REP_ORG=	10.0333	10.047	9.00929	8.79929	-1.13587	3.59264e-11		1047.91	1057.93	515.308	445.504	-2.19173	#N/A
Ghi.4113.1.S1_s_at	AW187577	gb:AW187577 /DB_XREF=gi:6462013 /DB_XREF=BNLGHi7800 /TID=Ghi.4113.1 /CNT=13 /FEA=EST /TIER=ConsEnd /STK=0 /UG=Ghi.4113 /UG_TITLE=Transcribed locus /REP_ORG=G. hirsutum	9.26399	9.65034	8.22111	8.42263	-1.13529	3.59264e-11		614.806	803.601	298.401	343.135	-2.21096	carbohydrate binding
GhiAffx.6761.1.S1_at	DW504313.1	gb:DW504313.1 dbest_id:35108741 /TID=GhiAffx.6761.1 /CNT=2 /FEA=EST /TIER=ConsEnd /STK=1 /NOTE=sequence(s) not in UniGene /REP_ORG=	6.07863	6.12215	5.26051	4.66993	-1.13517	3.59264e-11		67.5851	69.655	38.333	25.4559	-2.15147	peptide transport protein
Gra.3009.4.S1_s_at	CO086542	gb:CO086542 /DB_XREF=gi:48777176 /DB_XREF=GR__Ea04J02.f /CLONE=GR__Ea04J02 /TID=Gra.3009.4 /CNT=3 /FEA=EST /TIER=ConsEnd /STK=1 /UG=Gra.3009 /UG_TITLE=Transcribed locus, weakly similar to NP_564305.1 dormancy-associated protein, putative (DRM1) (Arabidopsis thaliana) /REP_ORG=G. raimondii	12.8839	12.8743	11.7773	11.7108	-1.13509	3.59264e-11		7558.48	7508.7	3510.04	3351.91	-2.19576	#N/A
Ghi.4711.1.A1_at	DT051287	gb:DT051287 /DB_XREF=gi:72277856 /DB_XREF=COT_EK_C03 /TID=Ghi.4711.1 /CNT=1 /FEA=EST /TIER=ConsEnd /STK=1 /UG=Ghi.4711 /UG_TITLE=Transcribed locus /REP_ORG=G. hirsutum	8.59073	8.34273	7.20188	7.46359	-1.134	4.10587e-11		385.539	324.646	147.225	176.507	-2.19374	#N/A
GhiAffx.16215.1.S1_at	DW233820.1	gb:DW233820.1 dbest_id:34837986 /TID=GhiAffx.16215.1 /CNT=9 /FEA=EST /TIER=ConsEnd /STK=1 /NOTE=sequence(s) not in UniGene /REP_ORG=	6.4503	6.1509	5.09135	5.2427	-1.13358	4.10587e-11		87.4449	71.057	34.0918	37.8626	-2.20281	#N/A
Ghi.6309.2.A1_at	CO496220	gb:CO496220 /DB_XREF=gi:54120711 /DB_XREF=G.h.fbr-sw05610 /TID=Ghi.6309.2 /CNT=8 /FEA=EST /TIER=ConsEnd /STK=0 /UG=Ghi.6309 /UG_TITLE=Transcribed locus, moderately similar to XP_470376.1 putative late embryogenesis abundant protein (Oryza sativa (japonica cultivar-group)) /REP_ORG=G. hirsutum	10.4154	10.6355	9.57498	9.20997	-1.13296	4.10587e-11		1365.64	1590.77	762.705	592.213	-2.18199	gibberellin receptor
Ghi.7379.1.S1_s_at	AI731200	gb:AI731200 /DB_XREF=gi:5050052 /DB_XREF=BNLGHi8875 /TID=Ghi.7379.1 /CNT=1 /FEA=EST /TIER=ConsEnd /STK=0 /UG=Ghi.7379 /UG_TITLE=Transcribed locus /REP_ORG=G. hirsutum	7.8119	7.96387	6.86485	6.64597	-1.13248	4.10587e-11		224.707	249.669	116.553	100.146	-2.1891	#N/A
Gra.2900.1.S1_s_at	CO086687	gb:CO086687 /DB_XREF=gi:48777321 /DB_XREF=GR__Ea04M13.f /CLONE=GR__Ea04M13 /TID=Gra.2900.1 /CNT=3 /FEA=EST /TIER=ConsEnd /STK=0 /UG=Gra.2900 /UG_TITLE=Transcribed locus, moderately similar to NP_176363.1 DNA-directed RNA polymerase II, putative (RPB10) (Arabidopsis thaliana) /REP_ORG=G. raimondii	11.9279	11.6229	10.7155	10.5706	-1.13233	4.10587e-11		3896.21	3153.92	1681.49	1520.78	-2.20161	#N/A
Ghi.906.1.S1_at	DR453362	gb:DR453362 /DB_XREF=gi:84164714 /DB_XREF=CM012D07 /TID=Ghi.906.1 /CNT=1 /FEA=EST /TIER=ConsEnd /STK=0 /UG=Ghi.906 /UG_TITLE=Transcribed locus /REP_ORG=G. hirsutum	8.25711	8.62214	7.40132	7.21451	-1.13171	4.61911e-11		305.94	394.025	169.052	148.52	-2.20412	protein
GraAffx.30526.1.A1_at	CO100116	gb:CO100116 /DB_XREF=gi:48798802 /DB_XREF=GR__Ea25F13.r /CLONE=GR__Ea25F13 /TID=GraAffx.30526.1 /CNT=4 /FEA=EST /TIER=ConsEnd /STK=1 /NOTE=sequence(s) not in UniGene /REP_ORG=G. raimondii	5.76978	5.89484	5.08489	4.32493	-1.1274	5.64557e-11		54.5605	59.5009	33.9395	20.0417	-2.11298	tom2a (tobamovirus multiplication 2a) protein binding
Ghi.5697.2.S1_s_at	DT557172	gb:DT557172 /DB_XREF=gi:78336898 /DB_XREF=EST1067812 /TID=Ghi.5697.2 /CNT=24 /FEA=EST /TIER=ConsEnd /STK=0 /UG=Ghi.5697 /UG_TITLE=Transcribed locus, moderately similar to NP_192579.1 L-ascorbate peroxidase (Arabidopsis thaliana) /REP_ORG=G. hirsutum	12.4671	12.774	11.4462	11.5422	-1.12636	6.15881e-11		5661.86	7004.38	2790.29	2982.23	-2.19423	#N/A
Gra.2833.1.S1_at	CO124621	gb:CO124621 /DB_XREF=gi:48823308 /DB_XREF=GR__Eb07K06.r /CLONE=GR__Eb07K06 /TID=Gra.2833.1 /CNT=4 /FEA=EST /TIER=ConsEnd /STK=1 /UG=Gra.2833 /UG_TITLE=Transcribed locus, weakly similar to NP_565536.1 homeobox-leucine zipper protein 6 (HB-6) HD-ZIP transcription factor 6 (Arabidopsis thaliana) /REP_ORG=G. raimondii	7.58613	7.50861	6.57834	6.26444	-1.12598	6.15881e-11		192.155	182.103	95.5604	76.8747	-2.17043	homeobox-leucine zipper protein
GhiAffx.13494.1.S1_s_at	DT054335	gb:DT054335 /DB_XREF=gi:72284131 /DB_XREF=NHF02_A01 /CLONE=COT_EF_A04 /TID=GhiAffx.13494.1 /CNT=2 /FEA=EST /TIER=ConsEnd /STK=0 /NOTE=sequence(s) not in UniGene /REP_ORG=G. hirsutum	5.81671	5.83006	5.02473	4.37019	-1.12592	6.15881e-11		56.3643	56.8882	32.5532	20.6804	-2.12746	atp-dependent rna
Ghi.8124.1.S1_at	AY631395.1	gb:AY631395.1 /DB_XREF=gi:52789957 /GEN=MADS-9 /TID=Ghi.8124.1 /CNT=3 /FEA=FLmRNA /TIER=FL /STK=1 /UG=Ghi.8124 /DEF=Gossypium hirsutum MADS9 protein (MADS-9) mRNA, complete cds. /PROD=MADS9 protein /FL=gb:AY631395.1 /REP_ORG=G. hirsutum	8.6469	8.40936	7.44364	7.36459	-1.12402	7.18527e-11		400.846	339.994	174.084	164.801	-2.1861	#N/A
Ghi.10613.1.S1_at	DT466039	gb:DT466039 /DB_XREF=gi:73863300 /DB_XREF=GH_CHX18E24.r /CLONE=GH_CHX18E24 /TID=Ghi.10613.1 /CNT=13 /FEA=EST /TIER=ConsEnd /STK=0 /UG=Ghi.10613 /UG_TITLE=Transcribed locus, strongly similar to NP_196177.1 FAD8 (FATTY ACID DESATURASE 8); omega-3 fatty acid desaturase (Arabidopsis thaliana) /REP_ORG=G. hirsutum	9.26919	9.17926	8.18719	8.0142	-1.12353	7.18527e-11		617.027	579.739	291.467	258.533	-2.17594	chloroplast omega-3 fatty acid desaturase
Ghi.2294.1.S1_s_at	AI727260	gb:AI727260 /DB_XREF=gi:5046112 /DB_XREF=BNLGHi7573 /TID=Ghi.2294.1 /CNT=9 /FEA=EST /TIER=ConsEnd /STK=0 /UG=Ghi.2294 /UG_TITLE=Transcribed locus, strongly similar to NP_176768.1 isocitrate dehydrogenase (NADP+) oxidoreductase (Arabidopsis thaliana) /REP_ORG=G. hirsutum	14.0058	13.9791	12.9072	12.8338	-1.12196	7.69851e-11		16450.1	16148.3	7681.46	7300.75	-2.17581	at1g65930 f12p19_10
Gra.1964.1.A1_s_at	CO114021	gb:CO114021 /DB_XREF=gi:48812708 /DB_XREF=GR__Eb014O11.r /CLONE=GR__Eb014O11 /TID=Gra.1964.1 /CNT=2 /FEA=EST /TIER=ConsEnd /STK=1 /UG=Gra.1964 /UG_TITLE=Transcribed locus /REP_ORG=G. raimondii	3.98466	4.8489	3.25083	3.34175	-1.12049	8.72498e-11		15.8308	28.818	9.51911	10.1383	-2.27134	cytochrome p450
Ghi.4548.2.S1_s_at	DR457304	gb:DR457304 /DB_XREF=gi:84168656 /DB_XREF=CM053H03 /TID=Ghi.4548.2 /CNT=1 /FEA=EST /TIER=ConsEnd /STK=0 /UG=Ghi.4548 /UG_TITLE=Transcribed locus, weakly similar to NP_572304.5 CG3566-PB, isoform B (Drosophila melanogaster) /REP_ORG=G. hirsutum	14.4144	14.3163	13.2749	13.2167	-1.11951	8.72498e-11		21835.7	20399.9	9911.67	9520.01	-2.17354	cytochrome b5
Ghi.7611.2.S1_s_at	DR453450	gb:DR453450 /DB_XREF=gi:84164802 /DB_XREF=CM013C12 /TID=Ghi.7611.2 /CNT=1 /FEA=EST /TIER=ConsEnd /STK=0 /UG=Ghi.7611 /UG_TITLE=Transcribed locus, moderately similar to NP_173923.1 unknown protein (Arabidopsis thaliana) /REP_ORG=G. hirsutum	12.7913	13.0405	11.8105	11.7839	-1.11868	9.23821e-11		7088.44	8425.5	3591.79	3526.31	-2.17951	membrane protein
Ghi.652.1.S1_at	DR456471	gb:DR456471 /DB_XREF=gi:84167823 /DB_XREF=CM045B04 /TID=Ghi.652.1 /CNT=1 /FEA=EST /TIER=ConsEnd /STK=0 /UG=Ghi.652 /UG_TITLE=Transcribed locus, weakly similar to NP_197918.1 unknown protein (Arabidopsis thaliana) /REP_ORG=G. hirsutum	8.77548	8.88534	7.68622	7.73758	-1.11851	9.23821e-11		438.211	472.883	205.96	213.425	-2.17245	protein
Ghi.4713.1.A1_s_at	DT050401	gb:DT050401 /DB_XREF=gi:72275971 /DB_XREF=COT_DY_H02 /TID=Ghi.4713.1 /CNT=2 /FEA=EST /TIER=ConsEnd /STK=2 /UG=Ghi.4713 /UG_TITLE=Transcribed locus /REP_ORG=G. hirsutum	7.91372	7.74581	6.61481	6.81016	-1.11728	1.02647e-10		241.138	214.645	98.007	112.218	-2.16808	#N/A
GhiAffx.32860.1.S1_at	DW520074.1	gb:DW520074.1 dbest_id:35125857 /TID=GhiAffx.32860.1 /CNT=4 /FEA=EST /TIER=ConsEnd /STK=0 /NOTE=sequence(s) not in UniGene /REP_ORG=	6.34753	6.29752	5.65333	4.75861	-1.11655	1.07779e-10		81.4324	78.658	50.3295	27.0697	-2.06837	l-ascorbate oxidase precursor
Gra.1751.2.S1_s_at	CO121160	gb:CO121160 /DB_XREF=gi:48819847 /DB_XREF=GR__Eb02D14.f /CLONE=GR__Eb02D14 /TID=Gra.1751.2 /CNT=3 /FEA=EST /TIER=ConsEnd /STK=0 /UG=Gra.1751 /UG_TITLE=Transcribed locus, weakly similar to NP_921402.1 unknown protein (Oryza sativa (japonica cultivar-group)) /REP_ORG=G. raimondii	4.15792	4.80668	3.31995	3.41158	-1.11654	1.07779e-10		17.8508	27.987	9.98631	10.6411	-2.22218	mandelonitrile related
Ghi.6107.1.S1_x_at	DN758335	gb:DN758335 /DB_XREF=gi:84144093 /DB_XREF=G.hir-stem 839 /TID=Ghi.6107.1 /CNT=6 /FEA=EST /TIER=ConsEnd /STK=0 /UG=Ghi.6107 /UG_TITLE=Transcribed locus, moderately similar to NP_190400.1 ALDH10A9; aldehyde dehydrogenase oxidoreductase (Arabidopsis thaliana) /REP_ORG=G. hirsutum	11.5557	11.3921	10.4967	10.219	-1.1161	1.07779e-10		3010.4	2687.58	1444.8	1191.85	-2.16107	#N/A
GhiAffx.20799.1.A1_at	AI729090	gb:AI729090 /DB_XREF=gi:5047942 /DB_XREF=BNLGHi12602 /TID=GhiAffx.20799.1 /CNT=2 /FEA=EST /TIER=ConsEnd /STK=0 /NOTE=sequence(s) not in UniGene /REP_ORG=G. hirsutum	8.00473	8.4879	6.94777	7.31495	-1.11496	1.18044e-10		256.841	359.016	123.449	159.229	-2.17866	avr susceptible 1
Ghi.6513.1.S1_at	DN803904	gb:DN803904 /DB_XREF=gi:84154549 /DB_XREF=G.hir-8-10 DAA bolls drought stressed780 /TID=Ghi.6513.1 /CNT=9 /FEA=EST /TIER=ConsEnd /STK=0 /UG=Ghi.6513 /UG_TITLE=Transcribed locus, moderately similar to NP_176653.1 CP5 (Arabidopsis thaliana) /REP_ORG=G. hirsutum	8.94374	9.28165	8.07565	7.92035	-1.11469	1.18044e-10		492.418	622.377	269.782	242.25	-2.1772	#N/A
Gra.277.1.S1_s_at	CO084850	gb:CO084850 /DB_XREF=gi:48775484 /DB_XREF=GR__Ea01K23.f /CLONE=GR__Ea01K23 /TID=Gra.277.1 /CNT=4 /FEA=EST /TIER=ConsEnd /STK=1 /UG=Gra.277 /UG_TITLE=Transcribed locus, weakly similar to XP_493879.1 putative RING-H2 finger protein (Oryza sativa) /REP_ORG=G. raimondii	8.70823	8.43166	7.39928	7.51549	-1.11256	1.33441e-10		418.251	345.29	168.813	182.973	-2.17047	protein
GhiAffx.4121.1.S1_s_at	DW235019.1	gb:DW235019.1 dbest_id:34839185 /TID=GhiAffx.4121.1 /CNT=8 /FEA=EST /TIER=ConsEnd /STK=0 /NOTE=sequence(s) not in UniGene /REP_ORG=	13.005	12.9932	11.9016	11.8747	-1.11094	1.43705e-10		8220.2	8153.36	3825.91	3755.17	-2.15979	cytoplasmic dynein light chain
GhiAffx.50429.1.S1_x_at	DR454710	gb:DR454710 /DB_XREF=gi:84166062 /DB_XREF=CM026F05 /TID=GhiAffx.50429.1 /CNT=2 /FEA=EST /TIER=ConsEnd /STK=0 /NOTE=sequence(s) not in UniGene /REP_ORG=G. hirsutum	4.78007	5.02126	3.79591	3.78387	-1.11078	1.43705e-10		27.4755	32.475	13.8893	13.7739	-2.16715	#N/A
GhiAffx.48556.1.S1_at	DW509522.1	gb:DW509522.1 dbest_id:35115305 /TID=GhiAffx.48556.1 /CNT=2 /FEA=EST /TIER=ConsEnd /STK=1 /NOTE=sequence(s) not in UniGene /REP_ORG=	8.53657	8.44216	7.46808	7.29111	-1.10977	1.5397e-10		371.333	347.81	177.058	156.618	-2.15522	protein
GhiAffx.47898.1.S1_at	DV849224	gb:DV849224 /DB_XREF=gi:82755662 /DB_XREF=GH_LSL08E02.f /CLONE=GH_LSL08E02 /TID=GhiAffx.47898.1 /CNT=2 /FEA=EST /TIER=ConsEnd /STK=0 /NOTE=sequence(s) not in UniGene /REP_ORG=G. hirsutum	10.1186	9.97826	9.0055	8.87466	-1.10835	1.64235e-10		1111.74	1008.68	513.956	469.394	-2.15632	protein
Ghi.744.2.S1_x_at	DT465771	gb:DT465771 /DB_XREF=gi:73863032 /DB_XREF=GH_CHX17O14.r /CLONE=GH_CHX17O14 /TID=Ghi.744.2 /CNT=3 /FEA=EST /TIER=ConsEnd /STK=1 /UG=Ghi.744 /UG_TITLE=Transcribed locus, moderately similar to NP_565026.1 unknown protein (Arabidopsis thaliana) /REP_ORG=G. hirsutum	7.277	7.54795	6.21676	6.39151	-1.10834	1.69367e-10		155.094	187.137	74.3757	83.9528	-2.16152	#N/A
GraAffx.30333.1.A1_s_at	CO081001	gb:CO081001 /DB_XREF=gi:48750482 /DB_XREF=GR__Ea44M18.r /CLONE=GR__Ea44M18 /TID=GraAffx.30333.1 /CNT=2 /FEA=EST /TIER=ConsEnd /STK=1 /NOTE=sequence(s) not in UniGene /REP_ORG=G. raimondii	7.57528	7.61723	6.44766	6.53274	-1.10606	1.89897e-10		190.716	196.343	87.2849	92.5872	-2.15186	gene product
Ghi.8741.1.A1_at	DT052515	gb:DT052515 /DB_XREF=gi:72280393 /DB_XREF=COT_FD_C11 /TID=Ghi.8741.1 /CNT=4 /FEA=EST /TIER=ConsEnd /STK=0 /UG=Ghi.8741 /UG_TITLE=Transcribed locus /REP_ORG=G. hirsutum	7.10689	6.93347	5.92862	5.90093	-1.1054	1.95029e-10		137.843	122.232	60.9107	59.7525	-2.15538	#N/A
GhiAffx.47879.1.S1_s_at	CD486471	gb:CD486471 /DB_XREF=gi:31407436 /DB_XREF=CRH2.4F02 /CLONE=CRH2.4F02 /TID=GhiAffx.47879.1 /CNT=4 /FEA=EST /TIER=ConsEnd /STK=0 /NOTE=sequence(s) not in UniGene /REP_ORG=G. hirsutum	10.4471	10.2664	9.18189	9.32322	-1.10422	2.10426e-10		1396.05	1231.67	580.798	640.571	-2.15146	#N/A
Ghi.502.1.S1_at	DR458828	gb:DR458828 /DB_XREF=gi:84170180 /DB_XREF=CM069H05 /TID=Ghi.502.1 /CNT=1 /FEA=EST /TIER=ConsEnd /STK=0 /UG=Ghi.502 /UG_TITLE=Transcribed locus /REP_ORG=G. hirsutum	3.94782	3.15162	2.47624	2.41958	-1.10181	2.4122e-10		15.4317	8.8865	5.56444	5.35017	-2.22804	#N/A
GhiAffx.11129.1.S1_at	DV849454	gb:DV849454 /DB_XREF=gi:82755892 /DB_XREF=GH_LSL11D04.f /CLONE=GH_LSL11D04 /TID=GhiAffx.11129.1 /CNT=4 /FEA=EST /TIER=ConsEnd /STK=0 /NOTE=sequence(s) not in UniGene /REP_ORG=G. hirsutum	4.94821	4.77484	4.17344	3.34886	-1.10038	2.61749e-10		30.8717	27.3761	18.0439	10.1884	-2.06316	chloroplast omega-6 fatty acid desaturase
Ghi.8762.1.S1_a_at	DT054166	gb:DT054166 /DB_XREF=gi:72283796 /DB_XREF=COT_FZ_F07 /TID=Ghi.8762.1 /CNT=18 /FEA=EST /TIER=ConsEnd /STK=3 /UG=Ghi.8762 /UG_TITLE=Transcribed locus, weakly similar to NP_564029.1 unknown protein (Arabidopsis thaliana) /REP_ORG=G. hirsutum	13.2927	13.1463	12.2001	12.041	-1.09893	2.82279e-10		10034.6	9066.24	4705.46	4214.1	-2.14146	#N/A
Ghi.2594.1.S1_at	CD486313	gb:CD486313 /DB_XREF=gi:31407278 /DB_XREF=CFUS8.4G02 /CLONE=CFUS8.4G02 /TID=Ghi.2594.1 /CNT=1 /FEA=EST /TIER=ConsEnd /STK=0 /UG=Ghi.2594 /UG_TITLE=Transcribed locus, moderately similar to NP_565111.1 unknown protein (Arabidopsis thaliana) /REP_ORG=G. hirsutum	3.52726	3.75755	2.56179	2.52555	-1.09873	2.82279e-10		11.5295	13.5249	5.90441	5.75794	-2.14831	auxin-induced protein
GhiAffx.25409.1.S1_s_at	DW516218.1	gb:DW516218.1 dbest_id:35122001 /TID=GhiAffx.25409.1 /CNT=2 /FEA=EST /TIER=ConsEnd /STK=0 /NOTE=sequence(s) not in UniGene /REP_ORG=	9.36674	9.29861	8.06674	8.40453	-1.09704	3.13073e-10		660.19	629.739	268.121	338.856	-2.12517	rtnls_arath ame: full=reticulon-like protein b21 short= 21
Ghi.7142.1.S1_at	DT463695	gb:DT463695 /DB_XREF=gi:73860956 /DB_XREF=GH_CHX13P02.f /CLONE=GH_CHX13P02 /TID=Ghi.7142.1 /CNT=3 /FEA=EST /TIER=ConsEnd /STK=0 /UG=Ghi.7142 /UG_TITLE=Transcribed locus /REP_ORG=G. hirsutum	8.06124	7.85961	6.78595	6.94147	-1.09672	3.18205e-10		267.101	232.262	110.35	122.911	-2.14079	#N/A
Ghi.7336.1.S1_at	AI728317	gb:AI728317 /DB_XREF=gi:5047169 /DB_XREF=BNLGHi10451 /TID=Ghi.7336.1 /CNT=3 /FEA=EST /TIER=ConsEnd /STK=0 /UG=Ghi.7336 /UG_TITLE=Transcribed locus, moderately similar to NP_177039.1 hydrolase zinc ion binding (Arabidopsis thaliana) /REP_ORG=G. hirsutum	7.80274	7.88611	6.69088	6.80537	-1.0963	3.23337e-10		223.285	236.568	103.313	111.846	-2.13727	cytosine deaminase
GraAffx.25147.2.S1_s_at	CO124216	gb:CO124216 /DB_XREF=gi:48822903 /DB_XREF=GR__Eb06P20.f /CLONE=GR__Eb06P20 /TID=GraAffx.25147.2 /CNT=4 /FEA=EST /TIER=ConsEnd /STK=0 /NOTE=sequence(s) not in UniGene /REP_ORG=G. raimondii	12.5778	12.9587	11.6671	11.6796	-1.09493	3.48999e-10		6113.64	7960.89	3251.96	3280.21	-2.15465	udp-glucose pyrophosphorylase
GhiAffx.5917.1.S1_s_at	DW515888.1	gb:DW515888.1 dbest_id:35121671 /TID=GhiAffx.5917.1 /CNT=4 /FEA=EST /TIER=ConsEnd /STK=0 /NOTE=sequence(s) not in UniGene /REP_ORG=	8.0571	8.12151	6.89679	7.0925	-1.09466	3.54131e-10		266.335	278.496	119.163	136.475	-2.13126	hsp70 interacting protein thioredoxin chimera
Ghi.8502.1.S1_at	DT465433	gb:DT465433 /DB_XREF=gi:73862694 /DB_XREF=GH_CHX17F18.f /CLONE=GH_CHX17F18 /TID=Ghi.8502.1 /CNT=18 /FEA=EST /TIER=ConsEnd /STK=0 /UG=Ghi.8502 /UG_TITLE=Transcribed locus, moderately similar to XP_475526.1 putative SF16 protein (Oryza sativa (japonica cultivar-group)) /REP_ORG=G. hirsutum	7.67445	7.61039	6.68482	6.41259	-1.09371	3.74661e-10		204.287	195.414	102.88	85.1885	-2.12529	calmodulin binding
Ghi.8265.1.S1_s_at	AI726983	gb:AI726983 /DB_XREF=gi:5045835 /DB_XREF=BNLGHi7032 /TID=Ghi.8265.1 /CNT=3 /FEA=EST /TIER=ConsEnd /STK=0 /UG=Ghi.8265 /UG_TITLE=Transcribed locus, moderately similar to NP_849565.1 carbohydrate transporter nucleoside transporter sugar porter (Arabidopsis thaliana) /REP_ORG=G. hirsutum	10.537	10.9943	9.59171	9.75397	-1.09282	3.90058e-10		1485.79	2039.93	771.603	863.45	-2.15634	protein
GhiAffx.7633.1.S1_s_at	DW499904.1	gb:DW499904.1 dbest_id:35104332 /TID=GhiAffx.7633.1 /CNT=4 /FEA=EST /TIER=ConsEnd /STK=0 /NOTE=sequence(s) not in UniGene /REP_ORG=	9.43353	9.229	8.1908	8.28967	-1.09103	4.31116e-10		691.473	600.075	292.197	312.924	-2.13436	acyl acp-thioesterase
Ghi.4859.1.A1_x_at	CD486705	gb:CD486705 /DB_XREF=gi:31407670 /DB_XREF=CRH5.4B07 /CLONE=CRH5.4B07 /TID=Ghi.4859.1 /CNT=3 /FEA=EST /TIER=ConsEnd /STK=0 /UG=Ghi.4859 /UG_TITLE=Transcribed locus, weakly similar to NP_198811.1 ATTRX2; thiol-disulfide exchange intermediate (Arabidopsis thaliana) /REP_ORG=G. hirsutum	8.78489	8.7362	7.88265	7.46016	-1.08914	4.8244e-10		441.079	426.44	236.001	176.088	-2.10517	thioredoxin h
Ghi.5715.1.S1_s_at	DT046610	gb:DT046610 /DB_XREF=gi:72268129 /DB_XREF=COT_CA_B11 /TID=Ghi.5715.1 /CNT=3 /FEA=EST /TIER=ConsEnd /STK=1 /UG=Ghi.5715 /UG_TITLE=Transcribed locus, moderately similar to NP_566353.1 DNA binding (Arabidopsis thaliana) /REP_ORG=G. hirsutum	9.82771	9.63779	8.61762	8.67135	-1.08826	5.02969e-10		908.728	796.643	392.791	407.696	-2.13042	#N/A
Ghi.1606.1.S1_at	DN761185	gb:DN761185 /DB_XREF=gi:84146943 /DB_XREF=G.hir-stem 3692 /TID=Ghi.1606.1 /CNT=2 /FEA=EST /TIER=ConsEnd /STK=0 /UG=Ghi.1606 /UG_TITLE=Transcribed locus /REP_ORG=G. hirsutum	3.08512	3.52031	2.23791	2.19219	-1.08766	5.18366e-10		8.4862	11.4741	4.71713	4.56999	-2.14925	#N/A
Ghi.9954.2.A1_s_at	DT467985	gb:DT467985 /DB_XREF=gi:73865247 /DB_XREF=GH_CHX21D18.r /CLONE=GH_CHX21D18 /TID=Ghi.9954.2 /CNT=5 /FEA=EST /TIER=ConsEnd /STK=2 /UG=Ghi.9954 /UG_TITLE=Transcribed locus, moderately similar to NP_195443.1 MYB73; DNA binding transcription factor (Arabidopsis thaliana) /REP_ORG=G. hirsutum	10.0069	10.1799	8.95626	9.0576	-1.08643	5.54293e-10		1028.88	1159.98	496.711	532.857	-2.12599	#N/A
GhiAffx.4043.5.A1_at	DW507966.1	gb:DW507966.1 dbest_id:35113749 /TID=GhiAffx.4043.5 /CNT=7 /FEA=EST /TIER=ConsEnd /STK=0 /NOTE=sequence(s) not in UniGene /REP_ORG=	11.1306	11.0438	9.99312	10.0102	-1.08554	5.85087e-10		2242.09	2111.16	1019.13	1031.29	-2.12309	#N/A
Ghi.1261.1.S1_a_at	CO496100	gb:CO496100 /DB_XREF=gi:54120591 /DB_XREF=G.h.fbr-sw05490 /TID=Ghi.1261.1 /CNT=11 /FEA=EST /TIER=ConsEnd /STK=0 /UG=Ghi.1261 /UG_TITLE=Transcribed locus, moderately similar to XP_473143.1 OSJNBa0004N05.7 (Oryza sativa (japonica cultivar-group)) /REP_ORG=G. hirsutum	13.8823	13.826	12.8871	12.6501	-1.0855	5.85087e-10		15100	14522.4	7575.59	6427.77	-2.11538	embryo-specific protein 1
GhiAffx.977.1.S1_a_at	DW509798.1	gb:DW509798.1 dbest_id:35115581 /TID=GhiAffx.977.1 /CNT=3 /FEA=EST /TIER=ConsEnd /STK=1 /NOTE=sequence(s) not in UniGene /REP_ORG=	7.9015	8.18873	7.07924	6.84122	-1.08488	6.05616e-10		239.105	291.778	135.227	114.66	-2.12449	#N/A
GhiAffx.27788.1.A1_at	DW520149.1	gb:DW520149.1 dbest_id:35125932 /TID=GhiAffx.27788.1 /CNT=2 /FEA=EST /TIER=ConsEnd /STK=1 /NOTE=sequence(s) not in UniGene /REP_ORG=	7.74338	7.97632	6.69776	6.85331	-1.08431	6.26145e-10		214.284	251.832	103.807	115.625	-2.12419	#N/A
GhiAffx.1589.49.S1_at	DW234098.1	gb:DW234098.1 dbest_id:34838264 /TID=GhiAffx.1589.49 /CNT=3 /FEA=EST /TIER=ConsEnd /STK=1 /NOTE=sequence(s) not in UniGene /REP_ORG=	8.05523	7.87191	6.76753	6.99142	-1.08409	6.31278e-10		265.991	234.251	108.951	127.241	-2.11795	protein
GhiAffx.2369.3.S1_at	AW186783	gb:AW186783 /DB_XREF=gi:6481263 /DB_XREF=BNLGHi5076 /TID=GhiAffx.2369.3 /CNT=2 /FEA=EST /TIER=ConsEnd /STK=0 /NOTE=sequence(s) not in UniGene /REP_ORG=G. hirsutum	7.65529	7.45534	6.35494	6.59086	-1.08241	6.92866e-10		201.591	175.502	81.8518	96.3929	-2.11559	#N/A
Ghi.9237.3.A1_at	DT467538	gb:DT467538 /DB_XREF=gi:73864799 /DB_XREF=GH_CHX20J05.r /CLONE=GH_CHX20J05 /TID=Ghi.9237.3 /CNT=3 /FEA=EST /TIER=ConsEnd /STK=1 /UG=Ghi.9237 /UG_TITLE=Transcribed locus, weakly similar to NP_566249.1 ATL6; protein binding ubiquitin-protein ligase zinc ion binding (Arabidopsis thaliana) /REP_ORG=G. hirsutum	11.6004	11.3391	10.3832	10.392	-1.08212	7.0313e-10		3105.05	2590.59	1335.54	1343.71	-2.12583	ring c3hc4 phd zinc finger-like protein
Gra.2834.1.A1_s_at	CO130181	gb:CO130181 /DB_XREF=gi:48879159 /DB_XREF=GR__Eb31M20.r /CLONE=GR__Eb31M20 /TID=Gra.2834.1 /CNT=8 /FEA=EST /TIER=ConsEnd /STK=3 /UG=Gra.2834 /UG_TITLE=Transcribed locus, moderately similar to NP_566328.1 expressed protein (Arabidopsis thaliana) /REP_ORG=G. raimondii	3.17881	3.85111	2.3973	2.4698	-1.08141	7.28792e-10		9.05559	14.4311	5.26815	5.53969	-2.17312	protein
Gra.2656.1.A1_s_at	CO098735	gb:CO098735 /DB_XREF=gi:48797421 /DB_XREF=GR__Ea23D15.r /CLONE=GR__Ea23D15 /TID=Gra.2656.1 /CNT=4 /FEA=EST /TIER=ConsEnd /STK=1 /UG=Gra.2656 /UG_TITLE=Transcribed locus, moderately similar to NP_194233.1 expressed protein (Arabidopsis thaliana) /REP_ORG=G. raimondii	4.96594	5.01706	3.86197	3.9583	-1.08137	7.33924e-10		31.2534	32.3807	14.5401	15.5442	-2.11519	#N/A
GhiAffx.31721.2.S1_s_at	DT458274	gb:DT458274 /DB_XREF=gi:73849254 /DB_XREF=GH_ON35O07.r /CLONE=GH_ON35O07 /TID=GhiAffx.31721.2 /CNT=2 /FEA=EST /TIER=ConsEnd /STK=0 /NOTE=sequence(s) not in UniGene /REP_ORG=G. hirsutum	3.55212	3.59693	2.86803	2.1186	-1.08121	7.39057e-10		11.7299	12.0999	7.30068	4.34273	-2.04664	#N/A
Ghi.6214.1.A1_x_at	CO494134	gb:CO494134 /DB_XREF=gi:54118625 /DB_XREF=G.h.fbr-sw03524 /TID=Ghi.6214.1 /CNT=2 /FEA=EST /TIER=ConsEnd /STK=0 /UG=Ghi.6214 /UG_TITLE=Transcribed locus, moderately similar to NP_566136.1 unknown protein (Arabidopsis thaliana) /REP_ORG=G. hirsutum	10.6357	10.6465	9.59971	9.5214	-1.08056	7.64719e-10		1591.02	1602.94	775.89	734.9	-2.1141	#N/A
GraAffx.5570.1.A1_s_at	CO105233	gb:CO105233 /DB_XREF=gi:48803919 /DB_XREF=GR__Eb0035E15.r /CLONE=GR__Eb0035E15 /TID=GraAffx.5570.1 /CNT=2 /FEA=EST /TIER=ConsEnd /STK=1 /NOTE=sequence(s) not in UniGene /REP_ORG=G. raimondii	6.81465	6.62723	5.76513	5.51567	-1.08054	7.64719e-10		112.568	98.8538	54.3846	45.749	-2.1114	#N/A
GhiAffx.22945.1.S1_at	DW503385.1	gb:DW503385.1 dbest_id:35107813 /TID=GhiAffx.22945.1 /CNT=3 /FEA=EST /TIER=ConsEnd /STK=1 /NOTE=sequence(s) not in UniGene /REP_ORG=	6.9889	7.18641	5.5756	6.44181	-1.07895	8.36571e-10		127.019	145.655	47.6895	86.9316	-2.02549	#N/A
Gra.726.1.A1_s_at	CO085594	gb:CO085594 /DB_XREF=gi:48776228 /DB_XREF=GR__Ea02N15.r /CLONE=GR__Ea02N15 /TID=Gra.726.1 /CNT=1 /FEA=EST /TIER=ConsEnd /STK=1 /UG=Gra.726 /UG_TITLE=Transcribed locus /REP_ORG=G. raimondii	8.87516	8.79849	7.63374	7.88225	-1.07883	8.41704e-10		469.558	445.256	198.603	235.936	-2.10525	with no lysine kinase
Ghi.7121.1.S1_x_at	DR452383	gb:DR452383 /DB_XREF=gi:84163735 /DB_XREF=CM002A08 /TID=Ghi.7121.1 /CNT=3 /FEA=EST /TIER=ConsEnd /STK=1 /UG=Ghi.7121 /UG_TITLE=Transcribed locus /REP_ORG=G. hirsutum	6.12886	6.99936	5.52081	5.45104	-1.07819	8.72498e-10		69.9794	127.944	45.9122	43.7449	-2.20756	#N/A
GraAffx.29784.1.S1_s_at	CO082554	gb:CO082554 /DB_XREF=gi:48752035 /DB_XREF=GR__Ea47D19.r /CLONE=GR__Ea47D19 /TID=GraAffx.29784.1 /CNT=2 /FEA=EST /TIER=ConsEnd /STK=1 /NOTE=sequence(s) not in UniGene /REP_ORG=G. raimondii	6.17572	5.89377	4.82464	5.09209	-1.07638	9.59747e-10		72.2898	59.4569	28.3375	34.1091	-2.10975	short-chain dehydrogenase reductase sdr
GhiAffx.52157.1.S1_at	DR463405	gb:DR463405 /DB_XREF=gi:84174757 /DB_XREF=CM118B01 /TID=GhiAffx.52157.1 /CNT=3 /FEA=EST /TIER=ConsEnd /STK=0 /NOTE=sequence(s) not in UniGene /REP_ORG=G. hirsutum	10.3985	10.3204	9.27154	9.29549	-1.07592	9.85409e-10		1349.75	1278.64	618.035	628.379	-2.10877	receptor protein kinase perk1
Ghi.9606.1.S1_s_at	AI727757	gb:AI727757 /DB_XREF=gi:5046609 /DB_XREF=BNLGHi8982 /TID=Ghi.9606.1 /CNT=15 /FEA=EST /TIER=ConsEnd /STK=0 /UG=Ghi.9606 /UG_TITLE=Transcribed locus, strongly similar to NP_194825.1 CIPK6 (CBL-INTERACTING PROTEIN KINASE 6); ATP binding kinase protein kinase protein serinethreonine kinase protein-tyrosine kinase (Arabidopsis thaliana) /REP_ORG=G. hirsutum	4.5262	5.34521	4.12216	3.60076	-1.07425	1.07779e-09		23.0421	40.6507	17.4138	12.1321	-2.15572	protein kinase
Gra.1953.2.S1_s_at	CO127663	gb:CO127663 /DB_XREF=gi:48829273 /DB_XREF=GR__Eb12F17.r /CLONE=GR__Eb12F17 /TID=Gra.1953.2 /CNT=6 /FEA=EST /TIER=ConsEnd /STK=1 /UG=Gra.1953 /UG_TITLE=Transcribed locus, strongly similar to XP_464246.1 tubulin beta chain (Oryza sativa (japonica cultivar-group)) /REP_ORG=G. raimondii	14.1329	14.1419	13.0999	13.0265	-1.07414	1.08292e-09		17964.4	18077.3	8779.59	8343.96	-2.1048	#N/A
GhiAffx.7472.1.A1_at	DW512079.1	gb:DW512079.1 dbest_id:35117862 /TID=GhiAffx.7472.1 /CNT=3 /FEA=EST /TIER=ConsEnd /STK=0 /NOTE=sequence(s) not in UniGene /REP_ORG=	8.37341	8.02238	7.19696	7.05191	-1.07346	1.12398e-09		331.625	260.002	146.724	132.69	-2.11739	receptor protein
Ghi.3961.2.A1_at	DT459717	gb:DT459717 /DB_XREF=gi:73850697 /DB_XREF=GH_ON38C04.r /CLONE=GH_ON38C04 /TID=Ghi.3961.2 /CNT=2 /FEA=EST /TIER=ConsEnd /STK=1 /UG=Ghi.3961 /UG_TITLE=Transcribed locus /REP_ORG=G. hirsutum	3.63652	3.57393	2.53927	2.52447	-1.07336	1.12911e-09		12.4366	11.9086	5.81295	5.75362	-2.10479	#N/A
Ghi.3942.1.S1_x_at	DT047950	gb:DT047950 /DB_XREF=gi:72271028 /DB_XREF=COT_CU_D06 /TID=Ghi.3942.1 /CNT=6 /FEA=EST /TIER=ConsEnd /STK=1 /UG=Ghi.3942 /UG_TITLE=Transcribed locus, moderately similar to NP_568244.1 ATP binding ATP-dependent helicase helicase nucleic acid binding (Arabidopsis thaliana) /REP_ORG=G. hirsutum	6.14699	5.84996	4.79099	5.06448	-1.07074	1.29848e-09		70.8645	57.6784	27.6842	33.4628	-2.1022	dead deah box
Ghi.1478.1.S1_s_at	DN758391	gb:DN758391 /DB_XREF=gi:84144149 /DB_XREF=G.hir-stem 895 /TID=Ghi.1478.1 /CNT=13 /FEA=EST /TIER=ConsEnd /STK=0 /UG=Ghi.1478 /UG_TITLE=Transcribed locus, strongly similar to NP_567178.1 TMP-C; water channel (Arabidopsis thaliana) /REP_ORG=G. hirsutum	11.0294	10.9628	10.2377	9.61503	-1.06973	1.37033e-09		2090.16	1995.91	1207.43	784.174	-2.05164	mip pip subfamily
Gra.2048.2.S1_s_at	CO125990	gb:CO125990 /DB_XREF=gi:48827600 /DB_XREF=GR__Eb09M08.r /CLONE=GR__Eb09M08 /TID=Gra.2048.2 /CNT=4 /FEA=EST /TIER=ConsEnd /STK=1 /UG=Gra.2048 /UG_TITLE=Transcribed locus, weakly similar to NP_199792.1 methionine S-methyltransferase (Arabidopsis thaliana) /REP_ORG=G. raimondii	10.3816	10.2527	9.07216	9.42371	-1.06922	1.41139e-09		1334.04	1220.06	538.262	686.784	-2.0849	methionine s-methyltransferase
Ghi.9339.1.S1_s_at	AW187824	gb:AW187824 /DB_XREF=gi:6462260 /DB_XREF=BNLGHi11394 /TID=Ghi.9339.1 /CNT=6 /FEA=EST /TIER=ConsEnd /STK=0 /UG=Ghi.9339 /UG_TITLE=Transcribed locus, weakly similar to NP_568706.1 unknown protein (Arabidopsis thaliana) /REP_ORG=G. hirsutum	5.92461	6.21929	4.95236	5.05534	-1.0681	1.49864e-09		60.7413	74.5064	30.9605	33.2513	-2.10627	#N/A
GhiAffx.43841.1.S1_s_at	DW515615.1	gb:DW515615.1 dbest_id:35121398 /TID=GhiAffx.43841.1 /CNT=2 /FEA=EST /TIER=ConsEnd /STK=1 /NOTE=sequence(s) not in UniGene /REP_ORG=	3.49202	3.79959	2.65133	2.50414	-1.06807	1.49864e-09		11.2513	13.9248	6.28246	5.67311	-2.1058	#N/A
Ghi.7970.1.A1_s_at	DT459492	gb:DT459492 /DB_XREF=gi:73850472 /DB_XREF=GH_ON37M04.r /CLONE=GH_ON37M04 /TID=Ghi.7970.1 /CNT=3 /FEA=EST /TIER=ConsEnd /STK=1 /UG=Ghi.7970 /UG_TITLE=Transcribed locus, moderately similar to XP_463507.1 P0698A10.6 (Oryza sativa (japonica cultivar-group)) /REP_ORG=G. hirsutum	3.20554	3.32257	2.19116	2.20161	-1.06767	1.52944e-09		9.22496	10.0045	4.56672	4.59992	-2.09776	#N/A
GhiAffx.17234.1.S1_at	DW478297.1	gb:DW478297.1 dbest_id:35082725 /TID=GhiAffx.17234.1 /CNT=4 /FEA=EST /TIER=ConsEnd /STK=0 /NOTE=sequence(s) not in UniGene /REP_ORG=	7.71658	8.73141	7.10946	7.20363	-1.06745	1.54997e-09		210.34	425.027	138.09	147.404	-2.22551	peptidase m1 family protein
GhiAffx.49111.1.S1_at	DW515881.1	gb:DW515881.1 dbest_id:35121664 /TID=GhiAffx.49111.1 /CNT=6 /FEA=EST /TIER=ConsEnd /STK=0 /NOTE=sequence(s) not in UniGene /REP_ORG=	4.9499	4.85175	3.66372	4.00621	-1.06586	1.68854e-09		30.9078	28.8751	12.6733	16.069	-2.07996	formiminotransferase- expressed
GhiAffx.7015.1.A1_s_at	DW236940.1	gb:DW236940.1 dbest_id:34841106 /TID=GhiAffx.7015.1 /CNT=1 /FEA=EST /TIER=ConsEnd /STK=1 /NOTE=sequence(s) not in UniGene /REP_ORG=	7.41553	7.51253	6.33147	6.46517	-1.06571	1.6988e-09		170.725	182.598	80.5306	88.351	-2.09213	#N/A
GraAffx.3684.1.S1_s_at	CO114905	gb:CO114905 /DB_XREF=gi:48813592 /DB_XREF=GR__Eb016F06.r /CLONE=GR__Eb016F06 /TID=GraAffx.3684.1 /CNT=2 /FEA=EST /TIER=ConsEnd /STK=1 /NOTE=sequence(s) not in UniGene /REP_ORG=G. raimondii	6.2716	6.00881	5.0399	5.11055	-1.06498	1.77066e-09		77.2571	64.3921	32.8974	34.5486	-2.10019	protein
Ghi.9451.1.S1_at	DT546828	gb:DT546828 /DB_XREF=gi:78326554 /DB_XREF=EST1057468 /TID=Ghi.9451.1 /CNT=7 /FEA=EST /TIER=ConsEnd /STK=0 /UG=Ghi.9451 /UG_TITLE=Transcribed locus, moderately similar to NP_565396.1 unknown protein (Arabidopsis thaliana) /REP_ORG=G. hirsutum	9.29897	9.33869	8.18495	8.32604	-1.06334	1.92976e-09		629.896	647.481	291.014	320.912	-2.08747	gcip-interacting family
GhiAffx.64217.1.S1_at	DW244996.1	gb:DW244996.1 dbest_id:34849162 /TID=GhiAffx.64217.1 /CNT=6 /FEA=EST /TIER=ConsEnd /STK=0 /NOTE=sequence(s) not in UniGene /REP_ORG=	7.8854	8.10833	6.72179	7.14608	-1.06293	1.97082e-09		236.452	275.963	105.551	141.64	-2.07296	receptor protein
Ghi.8882.1.A1_s_at	DT457286	gb:DT457286 /DB_XREF=gi:73848266 /DB_XREF=GH_ON34F07.r /CLONE=GH_ON34F07 /TID=Ghi.8882.1 /CNT=4 /FEA=EST /TIER=ConsEnd /STK=1 /UG=Ghi.8882 /UG_TITLE=Transcribed locus, strongly similar to NP_199088.1 glucose-6-phosphate isomerase (Arabidopsis thaliana) /REP_ORG=G. hirsutum	7.38188	7.39088	6.03095	6.61669	-1.06256	2.01188e-09		166.789	167.833	65.3876	98.1346	-2.04634	glucose-6-phosphate isomerase
Ghi.695.1.S1_at	DR456037	gb:DR456037 /DB_XREF=gi:84167389 /DB_XREF=CM040E09 /TID=Ghi.695.1 /CNT=1 /FEA=EST /TIER=ConsEnd /STK=0 /UG=Ghi.695 /UG_TITLE=Transcribed locus /REP_ORG=G. hirsutum	10.782	10.6247	9.50916	9.77326	-1.06216	2.05294e-09		1760.83	1578.9	728.687	875.073	-2.08244	#N/A
GhiAffx.63008.1.S1_s_at	DW504223.1	gb:DW504223.1 dbest_id:35108651 /TID=GhiAffx.63008.1 /CNT=5 /FEA=EST /TIER=ConsEnd /STK=0 /NOTE=sequence(s) not in UniGene /REP_ORG=	13.317	13.3049	12.3156	12.1843	-1.061	2.18638e-09		10205.3	10119.5	5097.53	4654.16	-2.08423	protein
Gra.2902.1.A1_s_at	CO084868	gb:CO084868 /DB_XREF=gi:48775502 /DB_XREF=GR__Ea01L08.f /CLONE=GR__Ea01L08 /TID=Gra.2902.1 /CNT=5 /FEA=EST /TIER=ConsEnd /STK=0 /UG=Gra.2902 /UG_TITLE=Transcribed locus, moderately similar to NP_568283.2 oxoglutaratemalate translocator, putative (Arabidopsis thaliana) /REP_ORG=G. raimondii	10.5033	10.5616	9.31153	9.63331	-1.06005	2.29929e-09		1451.51	1511.33	635.403	794.174	-2.07253	2-oxoglutarate malate translocator
Ghi.6181.1.S1_s_at	CO494639	gb:CO494639 /DB_XREF=gi:54119130 /DB_XREF=G.h.fbr-sw04029 /TID=Ghi.6181.1 /CNT=3 /FEA=EST /TIER=ConsEnd /STK=0 /UG=Ghi.6181 /UG_TITLE=Transcribed locus, weakly similar to NP_200657.1 cinnamoyl-CoA reductase (Arabidopsis thaliana) /REP_ORG=G. hirsutum	8.58241	8.51193	7.22283	7.75176	-1.05988	2.31982e-09		383.323	365.045	149.378	215.532	-2.05083	#N/A
Ghi.9241.4.S1_s_at	DT468640	gb:DT468640 /DB_XREF=gi:73865902 /DB_XREF=GH_CHX22D05.r /CLONE=GH_CHX22D05 /TID=Ghi.9241.4 /CNT=3 /FEA=EST /TIER=ConsEnd /STK=0 /UG=Ghi.9241 /UG_TITLE=Transcribed locus, moderately similar to NP_192370.1 APR1 (PAPS REDUCTASE HOMOLOG 19) (Arabidopsis thaliana) /REP_ORG=G. hirsutum	7.7825	8.34565	6.85045	7.15907	-1.05932	2.39167e-09		220.173	325.306	115.396	142.921	-2.11167	5 -adenylylsulfate reductase
GarAffx.37329.1.S1_at	AY685678.1	gb:AY685678.1 /DB_XREF=gi:56475241 /TID=GarAffx.37329.1 /CNT=1 /FEA=mRNA /TIER=ConsEnd /STK=0 /NOTE=sequence(s) not in UniGene /DEF=Gossypium arboreum phox domain containing protein mRNA, partial cds. /REP_ORG=G. arboreum	4.91823	5.53637	3.66017	4.67792	-1.05826	2.53024e-09		30.2368	46.4102	12.6422	25.5972	-2.0044	at1g15240-like protein
GhiAffx.18103.1.S1_at	DW232497.1	gb:DW232497.1 dbest_id:34836663 /TID=GhiAffx.18103.1 /CNT=6 /FEA=EST /TIER=ConsEnd /STK=0 /NOTE=sequence(s) not in UniGene /REP_ORG=	9.12107	8.85008	7.73386	8.12162	-1.05784	2.5867e-09		556.82	461.467	212.875	278.517	-2.07225	auxin-induced in root cultures protein 12
GhiAffx.20995.1.A1_s_at	DW234589.1	gb:DW234589.1 dbest_id:34838755 /TID=GhiAffx.20995.1 /CNT=4 /FEA=EST /TIER=ConsEnd /STK=0 /NOTE=sequence(s) not in UniGene /REP_ORG=	12.7248	12.6656	11.7125	11.5628	-1.05755	2.62776e-09		6769.21	6497.36	3355.87	3025.26	-2.07903	#N/A
Ghi.8359.1.A1_at	CA993401	gb:CA993401 /DB_XREF=gi:31073122 /DB_XREF=pAR07C09 /TID=Ghi.8359.1 /CNT=5 /FEA=EST /TIER=ConsEnd /STK=0 /UG=Ghi.8359 /UG_TITLE=Transcribed locus /REP_ORG=G. hirsutum	5.88531	5.54939	4.44546	4.87455	-1.05734	2.65342e-09		59.1091	46.8309	21.788	29.335	-2.07225	boron transporter
GraAffx.29883.2.S1_s_at	CO127441	gb:CO127441 /DB_XREF=gi:48829051 /DB_XREF=GR__Eb12A04.f /CLONE=GR__Eb12A04 /TID=GraAffx.29883.2 /CNT=2 /FEA=EST /TIER=ConsEnd /STK=0 /NOTE=sequence(s) not in UniGene /REP_ORG=G. raimondii	6.48134	6.70307	5.34575	5.72434	-1.05716	2.67908e-09		89.3468	104.19	40.666	52.8688	-2.06914	adp-glucose pyrophosphorylase large subunit
GhiAffx.19125.1.A1_at	DW487672.1	gb:DW487672.1 dbest_id:35092100 /TID=GhiAffx.19125.1 /CNT=2 /FEA=EST /TIER=ConsEnd /STK=0 /NOTE=sequence(s) not in UniGene /REP_ORG=	3.72457	4.2065	2.91082	2.90682	-1.05672	2.7458e-09		13.2192	18.4622	7.52045	7.49961	-2.10927	uridine diphosphate glucose epimerase
Ghi.4720.1.A1_x_at	DR454513	gb:DR454513 /DB_XREF=gi:84165865 /DB_XREF=CM024E11 /TID=Ghi.4720.1 /CNT=4 /FEA=EST /TIER=ConsEnd /STK=0 /UG=Ghi.4720 /UG_TITLE=Transcribed locus, weakly similar to NP_849323.1 nucleic acid binding zinc ion binding (Arabidopsis thaliana) /REP_ORG=G. hirsutum	7.33935	6.37896	5.70982	5.89912	-1.05468	3.05887e-09		161.944	83.2257	52.3392	59.6777	-2.18868	#N/A
GhiAffx.7471.1.S1_at	DW512077.1	gb:DW512077.1 dbest_id:35117860 /TID=GhiAffx.7471.1 /CNT=2 /FEA=EST /TIER=ConsEnd /STK=0 /NOTE=sequence(s) not in UniGene /REP_ORG=	7.66908	7.60526	6.63726	6.52998	-1.05355	3.24364e-09		203.527	194.721	99.5436	92.4103	-2.07471	#N/A
Ghi.9778.1.S1_s_at	DN779380	gb:DN779380 /DB_XREF=gi:62296090 /DB_XREF=CFUS9.2B01 /CLONE=CFUS9.2B01 /TID=Ghi.9778.1 /CNT=6 /FEA=EST /TIER=ConsEnd /STK=0 /UG=Ghi.9778 /UG_TITLE=Transcribed locus, strongly similar to NP_177230.1 intramolecular transferase, phosphotransferases phosphoglucomutase (Arabidopsis thaliana) /REP_ORG=G. hirsutum	13.5746	13.755	12.5161	12.7087	-1.05241	3.44893e-09		12200	13825.5	5857.63	6694.29	-2.07343	cytosolic phosphoglucomutase
GhiAffx.62781.1.S1_at	DW502898.1	gb:DW502898.1 dbest_id:35107326 /TID=GhiAffx.62781.1 /CNT=7 /FEA=EST /TIER=ConsEnd /STK=1 /NOTE=sequence(s) not in UniGene /REP_ORG=	4.8419	4.31361	3.55109	3.50009	-1.05217	3.48999e-09		28.6785	19.885	11.7215	11.3144	-2.10816	f-box protein gid2
Ghi.717.1.S1_at	DR455724	gb:DR455724 /DB_XREF=gi:84167076 /DB_XREF=CM037C05 /TID=Ghi.717.1 /CNT=1 /FEA=EST /TIER=ConsEnd /STK=0 /UG=Ghi.717 /UG_TITLE=Transcribed locus, moderately similar to NP_196446.1 YLS8; catalytic electron transporter (Arabidopsis thaliana) /REP_ORG=G. hirsutum	11.2409	11.0419	10.1583	10.0243	-1.05015	3.88518e-09		2420.21	2108.39	1142.73	1041.38	-2.07344	mitosis protein
Ghi.7903.2.S1_s_at	AI055524	gb:AI055524 /DB_XREF=gi:3326638 /DB_XREF=coau0004D17 /CLONE=coau0004D17 /TID=Ghi.7903.2 /CNT=4 /FEA=EST /TIER=ConsEnd /STK=0 /UG=Ghi.7903 /UG_TITLE=Transcribed locus, moderately similar to NP_200251.1 S-adenosylmethionine-dependent methyltransferase methyltransferase (Arabidopsis thaliana) /REP_ORG=G. hirsutum	5.46842	5.41347	4.40079	4.38117	-1.04996	3.92111e-09		44.275	42.6203	21.1237	20.8384	-2.07081	methyltransferase [Arabidopsis thaliana]
Ghi.3740.2.S1_s_at	DT456147	gb:DT456147 /DB_XREF=gi:73847127 /DB_XREF=GH_ON12C04.f /CLONE=GH_ON12C04 /TID=Ghi.3740.2 /CNT=3 /FEA=EST /TIER=ConsEnd /STK=0 /UG=Ghi.3740 /UG_TITLE=Transcribed locus, strongly similar to NP_567691.1 ATP binding ATPase metalloendopeptidase metallopeptidase nucleoside-triphosphatase nucleotide binding (Arabidopsis thaliana) /REP_ORG=G. hirsutum	8.61257	8.78605	7.59411	7.70712	-1.0487	4.19312e-09		391.42	441.434	193.222	208.965	-2.07082	atp-dependent metalloprotease
GraAffx.28607.1.A1_s_at	CO085993	gb:CO085993 /DB_XREF=gi:48776627 /DB_XREF=GR__Ea03J24.r /CLONE=GR__Ea03J24 /TID=GraAffx.28607.1 /CNT=2 /FEA=EST /TIER=ConsEnd /STK=1 /NOTE=sequence(s) not in UniGene /REP_ORG=G. raimondii	4.3704	3.66529	3.19349	2.75322	-1.04449	5.22985e-09		20.6833	12.6871	9.1482	6.74222	-2.10003	serine-threonine protein plant-
Ghi.9276.2.A1_at	DT458584	gb:DT458584 /DB_XREF=gi:73849564 /DB_XREF=GH_ON36G01.r /CLONE=GH_ON36G01 /TID=Ghi.9276.2 /CNT=2 /FEA=EST /TIER=ConsEnd /STK=0 /UG=Ghi.9276 /UG_TITLE=Transcribed locus, weakly similar to XP_471437.1 OSJNBb0012A12.12 (Oryza sativa (japonica cultivar-group)) /REP_ORG=G. hirsutum	5.50872	6.2539	4.84354	4.83049	-1.04429	5.28118e-09		45.5291	76.3154	28.7111	28.4527	-2.1315	retrotransposon ty3-gypsy subclass
GhiAffx.30102.2.S1_at	DW509383.1	gb:DW509383.1 dbest_id:35115166 /TID=GhiAffx.30102.2 /CNT=5 /FEA=EST /TIER=ConsEnd /STK=0 /NOTE=sequence(s) not in UniGene /REP_ORG=	7.40273	7.27695	6.19061	6.40144	-1.04382	5.41462e-09		169.217	155.089	73.0395	84.533	-2.05814	#N/A
Ghi.6285.2.S1_at	DT557142	gb:DT557142 /DB_XREF=gi:78336868 /DB_XREF=EST1067782 /TID=Ghi.6285.2 /CNT=5 /FEA=EST /TIER=ConsEnd /STK=0 /UG=Ghi.6285 /UG_TITLE=Transcribed locus, weakly similar to NP_199108.1 protein binding ubiquitin-protein ligase zinc ion binding (Arabidopsis thaliana) /REP_ORG=G. hirsutum	7.72116	8.3669	6.82817	7.17359	-1.04315	5.60965e-09		211.009	330.131	113.627	144.367	-2.09749	#N/A
Ghi.9954.1.S1_s_at	DT467984	gb:DT467984 /DB_XREF=gi:73865246 /DB_XREF=GH_CHX21D18.f /CLONE=GH_CHX21D18 /TID=Ghi.9954.1 /CNT=86 /FEA=EST /TIER=ConsEnd /STK=0 /UG=Ghi.9954 /UG_TITLE=Transcribed locus, moderately similar to NP_195443.1 MYB73; DNA binding transcription factor (Arabidopsis thaliana) /REP_ORG=G. hirsutum	8.80008	8.95924	7.82174	7.85183	-1.04287	5.69176e-09		445.745	497.736	226.245	231.013	-2.06335	#N/A
Ghi.1662.1.S1_x_at	DN760121	gb:DN760121 /DB_XREF=gi:84145879 /DB_XREF=G.hir-stem 2628 /TID=Ghi.1662.1 /CNT=1 /FEA=EST /TIER=ConsEnd /STK=0 /UG=Ghi.1662 /UG_TITLE=Transcribed locus /REP_ORG=G. hirsutum	10.2344	9.78162	8.95218	8.97892	-1.04246	5.81494e-09		1204.66	880.158	495.309	504.574	-2.08507	#N/A
GhiAffx.8842.1.A1_at	DT047768	gb:DT047768 /DB_XREF=gi:72270667 /DB_XREF=COT_CS_B02 /TID=GhiAffx.8842.1 /CNT=3 /FEA=EST /TIER=ConsEnd /STK=1 /NOTE=sequence(s) not in UniGene /REP_ORG=G. hirsutum	8.43766	8.47294	7.37987	7.44609	-1.04232	5.856e-09		346.728	355.311	166.557	174.38	-2.05914	#N/A
Ghi.570.1.S1_at	DR457569	gb:DR457569 /DB_XREF=gi:84168921 /DB_XREF=CM056F06 /TID=Ghi.570.1 /CNT=1 /FEA=EST /TIER=ConsEnd /STK=0 /UG=Ghi.570 /UG_TITLE=Transcribed locus /REP_ORG=G. hirsutum	7.25216	7.52499	6.88191	5.81131	-1.04196	5.96891e-09		152.446	184.183	117.94	56.1539	-1.93361	#N/A
GhiAffx.1119.2.S1_at	DW225844.1	gb:DW225844.1 dbest_id:34830016 /TID=GhiAffx.1119.2 /CNT=11 /FEA=EST /TIER=ConsEnd /STK=0 /NOTE=sequence(s) not in UniGene /REP_ORG=	10.0907	10.1132	8.90513	9.21571	-1.04154	6.10235e-09		1090.46	1107.59	479.416	594.575	-2.04662	petb
Ghi.7514.1.S1_s_at	AI054451	gb:AI054451 /DB_XREF=gi:3325565 /DB_XREF=coau0001A11 /CLONE=coau0001A11 /TID=Ghi.7514.1 /CNT=3 /FEA=EST /TIER=ConsEnd /STK=0 /UG=Ghi.7514 /UG_TITLE=Transcribed locus, moderately similar to NP_197666.1 ATCSLA02; transferase, transferring glycosyl groups (Arabidopsis thaliana) /REP_ORG=G. hirsutum	11.6188	11.8806	10.6572	10.7607	-1.04074	6.35897e-09		3144.88	3770.74	1614.9	1734.98	-2.06444	protein
GhiAffx.52237.1.S1_at	DW515932.1	gb:DW515932.1 dbest_id:35121715 /TID=GhiAffx.52237.1 /CNT=2 /FEA=EST /TIER=ConsEnd /STK=0 /NOTE=sequence(s) not in UniGene /REP_ORG=	3.13189	4.14034	2.4434	2.74847	-1.04018	6.54886e-09		8.7658	17.6346	5.43921	6.72002	-2.17122	af213399_1slt1 protein
GhiAffx.53555.1.S1_s_at	DW501294.1	gb:DW501294.1 dbest_id:35105722 /TID=GhiAffx.53555.1 /CNT=3 /FEA=EST /TIER=ConsEnd /STK=0 /NOTE=sequence(s) not in UniGene /REP_ORG=	9.9825	9.8141	8.91372	8.80269	-1.04009	6.57966e-09		1011.66	900.197	482.278	446.555	-2.05834	at3g03740
GhiAffx.59643.1.S1_at	DW500419.1	gb:DW500419.1 dbest_id:35104847 /TID=GhiAffx.59643.1 /CNT=4 /FEA=EST /TIER=ConsEnd /STK=0 /NOTE=sequence(s) not in UniGene /REP_ORG=	10.0577	10.1072	8.96688	9.1179	-1.04007	6.58479e-09		1065.78	1103.01	500.381	555.6	-2.05382	#N/A
Ghi.1850.1.S1_s_at	DV850022	gb:DV850022 /DB_XREF=gi:82756460 /DB_XREF=GH_LSL27B11.f /CLONE=GH_LSL27B11 /TID=Ghi.1850.1 /CNT=1 /FEA=EST /TIER=ConsEnd /STK=0 /UG=Ghi.1850 /UG_TITLE=Transcribed locus, moderately similar to NP_195694.1 unknown protein (Arabidopsis thaliana) /REP_ORG=G. hirsutum	9.83857	10.0124	8.74167	9.03007	-1.0396	6.74903e-09		915.598	1032.82	428.06	522.784	-2.04915	#N/A
Ghi.8137.1.A1_at	DT050714	gb:DT050714 /DB_XREF=gi:72276596 /DB_XREF=COT_ED_A09 /TID=Ghi.8137.1 /CNT=8 /FEA=mRNA /TIER=ConsEnd /STK=3 /UG=Ghi.8137 /UG_TITLE=Cottonseed isocitrate lyase (ICL) (EC 4.1.3.1) /REP_ORG=G. hirsutum	3.9244	3.73964	2.89797	2.68896	-1.03855	7.12882e-09		15.1831	13.3581	7.45378	6.44849	-2.05299	isocitrate lyase
Ghi.7987.1.S1_s_at	DQ122181.1	gb:DQ122181.1 /DB_XREF=gi:74273628 /TID=Ghi.7987.1 /CNT=119 /FEA=FLmRNA /TIER=FL /STK=4 /UG=Ghi.7987 /DEF=Gossypium hirsutum gibberellin 20-oxidase 1 mRNA, complete cds. /PROD=gibberellin 20-oxidase 1 /FL=gb:DQ122181.1 /REP_ORG=G. hirsutum	14.4895	14.5168	13.5008	13.4291	-1.03819	7.26739e-09		23001.8	23441.4	11591.6	11029.4	-2.0531	#N/A
GhiAffx.33148.1.S1_s_at	DW495479.1	gb:DW495479.1 dbest_id:35099907 /TID=GhiAffx.33148.1 /CNT=3 /FEA=EST /TIER=ConsEnd /STK=0 /NOTE=sequence(s) not in UniGene /REP_ORG=	9.49732	9.74479	8.51504	8.6513	-1.03788	7.3803e-09		722.734	857.973	365.833	402.069	-2.05847	protein
Ghi.949.1.S1_at	DR452880	gb:DR452880 /DB_XREF=gi:84164232 /DB_XREF=CM007D01 /TID=Ghi.949.1 /CNT=1 /FEA=EST /TIER=ConsEnd /STK=0 /UG=Ghi.949 /UG_TITLE=Transcribed locus, moderately similar to NP_680138.1 unknown protein (Arabidopsis thaliana) /REP_ORG=G. hirsutum	8.65758	8.87099	8.2513	7.20464	-1.03632	8.00645e-09		403.824	468.202	304.71	147.507	-1.92834	hypothetical protein OsI_26901 [Oryza sativa Indica Group]
GhiAffx.6480.1.S1_at	DW501029.1	gb:DW501029.1 dbest_id:35105457 /TID=GhiAffx.6480.1 /CNT=2 /FEA=EST /TIER=ConsEnd /STK=0 /NOTE=sequence(s) not in UniGene /REP_ORG=	4.40864	4.34126	3.41442	3.26374	-1.03587	8.19635e-09		21.239	20.2698	10.6621	9.60473	-2.04812	#N/A
Ghi.1679.2.S1_at	DT460893	gb:DT460893 /DB_XREF=gi:73851873 /DB_XREF=GH_ON40A09.r /CLONE=GH_ON40A09 /TID=Ghi.1679.2 /CNT=5 /FEA=EST /TIER=ConsEnd /STK=1 /UG=Ghi.1679 /UG_TITLE=Transcribed locus, weakly similar to NP_181674.1 ERD15 (EARLY RESPONSIVE TO DEHYDRATION 15) (Arabidopsis thaliana) /REP_ORG=G. hirsutum	6.85932	6.64309	5.80349	5.62951	-1.0347	8.70958e-09		116.108	99.947	55.8503	49.5054	-2.05072	erd15 protein
Ghi.7726.1.S1_s_at	AY335818.1	gb:AY335818.1 /DB_XREF=gi:33391720 /TID=Ghi.7726.1 /CNT=16 /FEA=FLmRNA /TIER=FL /STK=1 /UG=Ghi.7726 /DEF=Gossypium hirsutum beta-D-glucosidase mRNA, complete cds. /PROD=beta-D-glucosidase /FL=gb:AY335818.1 /REP_ORG=G. hirsutum	11.894	11.7704	10.7895	10.8062	-1.03438	8.85842e-09		3805.87	3493.41	1769.94	1790.55	-2.05008	hydrolyzing o-glycosyl
Ghi.7194.1.S1_s_at	AI727866	gb:AI727866 /DB_XREF=gi:5046718 /DB_XREF=BNLGHi9327 /TID=Ghi.7194.1 /CNT=6 /FEA=EST /TIER=ConsEnd /STK=0 /UG=Ghi.7194 /UG_TITLE=Transcribed locus /REP_ORG=G. hirsutum	12.1713	12.5467	11.2222	11.428	-1.03385	9.10477e-09		4612.27	5983.01	2388.98	2755.39	-2.05959	#N/A
Ghi.7778.1.S1_s_at	AI726576	gb:AI726576 /DB_XREF=gi:5045428 /DB_XREF=BNLGHi6181 /TID=Ghi.7778.1 /CNT=4 /FEA=EST /TIER=ConsEnd /STK=0 /UG=Ghi.7778 /UG_TITLE=Transcribed locus /REP_ORG=G. hirsutum	14.1226	14.0835	13.0352	13.1045	-1.03323	9.40245e-09		17837.8	17359.7	8394.17	8807.2	-2.0462	#N/A
Gra.1516.2.S1_s_at	CO124147	gb:CO124147 /DB_XREF=gi:48822834 /DB_XREF=GR__Eb06N16.r /CLONE=GR__Eb06N16 /TID=Gra.1516.2 /CNT=5 /FEA=EST /TIER=ConsEnd /STK=1 /UG=Gra.1516 /UG_TITLE=Transcribed locus, moderately similar to NP_566842.1 pectinesterase family protein (Arabidopsis thaliana) /REP_ORG=G. raimondii	11.1991	11.3028	10.2341	10.202	-1.03292	9.55128e-09		2351.11	2526.34	1204.43	1177.88	-2.04736	pectinesterase-1 precursor
GhiAffx.3624.1.S1_at	DW240016.1	gb:DW240016.1 dbest_id:34844182 /TID=GhiAffx.3624.1 /CNT=13 /FEA=EST /TIER=ConsEnd /STK=0 /NOTE=sequence(s) not in UniGene /REP_ORG=	10.278	10.439	9.25386	9.39955	-1.0318	1.01261e-08		1241.65	1388.18	610.507	675.379	-2.04515	cycloartenol synthase
Ghi.7370.1.S1_at	AY181251.1	gb:AY181251.1 /DB_XREF=gi:37730468 /TID=Ghi.7370.1 /CNT=3 /FEA=FLmRNA /TIER=FL /STK=1 /UG=Ghi.7370 /DEF=Gossypium hirsutum ethylene-responsive element binding factor mRNA, complete cds. /PROD=ethylene-responsive element binding factor /FL=gb:AY181251.1 /REP_ORG=G. hirsutum	5.39173	4.56517	3.93752	3.95641	-1.03148	1.02955e-08		41.9829	23.6729	15.3219	15.5239	-2.12852	ap2 erf domain-containing transcription factor
Ghi.9527.1.S1_s_at	AI727559	gb:AI727559 /DB_XREF=gi:5046411 /DB_XREF=BNLGHi8406 /TID=Ghi.9527.1 /CNT=7 /FEA=EST /TIER=ConsEnd /STK=0 /UG=Ghi.9527 /UG_TITLE=Transcribed locus, moderately similar to NP_850155.1 unknown protein (Arabidopsis thaliana) /REP_ORG=G. hirsutum	7.61655	8.14047	6.76388	6.9315	-1.03082	1.06496e-08		196.25	282.18	108.675	122.064	-2.07347	ph domain containing protein
GraAffx.26728.1.S1_at	CO125657	gb:CO125657 /DB_XREF=gi:48827267 /DB_XREF=GR__Eb09E12.r /CLONE=GR__Eb09E12 /TID=GraAffx.26728.1 /CNT=12 /FEA=EST /TIER=ConsEnd /STK=4 /NOTE=sequence(s) not in UniGene /REP_ORG=G. raimondii	11.7254	11.6754	10.6909	10.6511	-1.02941	1.14554e-08		3386.01	3270.8	1653.06	1608	-2.0413	#N/A
GhiAffx.4698.1.S1_s_at	DW483766.1	gb:DW483766.1 dbest_id:35088194 /TID=GhiAffx.4698.1 /CNT=7 /FEA=EST /TIER=ConsEnd /STK=0 /NOTE=sequence(s) not in UniGene /REP_ORG=	8.46119	8.40248	7.44785	7.35739	-1.02922	1.15734e-08		352.43	338.374	174.592	163.981	-2.04034	#N/A
GhiAffx.5545.1.S1_at	DW494012.1	gb:DW494012.1 dbest_id:35098440 /TID=GhiAffx.5545.1 /CNT=5 /FEA=EST /TIER=ConsEnd /STK=0 /NOTE=sequence(s) not in UniGene /REP_ORG=	5.11651	5.18139	4.60573	3.63515	-1.02851	1.20045e-08		34.6915	36.2872	24.348	12.4248	-1.93019	#N/A
Ghi.7958.1.A1_at	DT458950	gb:DT458950 /DB_XREF=gi:73849930 /DB_XREF=GH_ON36O16.r /CLONE=GH_ON36O16 /TID=Ghi.7958.1 /CNT=2 /FEA=EST /TIER=ConsEnd /STK=1 /UG=Ghi.7958 /UG_TITLE=Transcribed locus, moderately similar to NP_171912.2 XIB (Arabidopsis thaliana) /REP_ORG=G. hirsutum	5.15823	4.71657	3.94429	3.87493	-1.02779	1.24562e-08		35.7093	26.2924	15.3939	14.6713	-2.06224	#N/A
Ghi.9544.4.S1_s_at	DT463727	gb:DT463727 /DB_XREF=gi:73860988 /DB_XREF=GH_CHX13P19.f /CLONE=GH_CHX13P19 /TID=Ghi.9544.4 /CNT=9 /FEA=EST /TIER=ConsEnd /STK=0 /UG=Ghi.9544 /UG_TITLE=Transcribed locus, moderately similar to NP_196257.2 unknown protein (Arabidopsis thaliana) /REP_ORG=G. hirsutum	9.3099	9.98219	8.48413	8.75366	-1.02716	1.28719e-08		634.688	1011.44	358.078	431.632	-2.08447	fasciclin-like domain-containing protein
GhiAffx.50240.1.S1_at	DW232865.1	gb:DW232865.1 dbest_id:34837031 /TID=GhiAffx.50240.1 /CNT=2 /FEA=EST /TIER=ConsEnd /STK=0 /NOTE=sequence(s) not in UniGene /REP_ORG=	9.20454	9.22139	8.11102	8.26293	-1.02599	1.36674e-08		589.986	596.92	276.478	307.179	-2.03357	dna methyltransferase
Gra.590.1.S1_s_at	CO082208	gb:CO082208 /DB_XREF=gi:48751689 /DB_XREF=GR__Ea46L07.r /CLONE=GR__Ea46L07 /TID=Gra.590.1 /CNT=8 /FEA=EST /TIER=ConsEnd /STK=0 /UG=Gra.590 /UG_TITLE=Transcribed locus, moderately similar to NP_194113.1 glycoside hydrolase family 28 protein polygalacturonase (pectinase) family protein (Arabidopsis thaliana) /REP_ORG=G. raimondii	4.66149	4.7281	3.50422	3.835	-1.02518	1.42474e-08		25.3074	26.5033	11.3469	14.2709	-2.02246	polygalacturonase
Ghi.7848.1.S1_s_at	AI725916	gb:AI725916 /DB_XREF=gi:5044768 /DB_XREF=BNLGHi13555 /TID=Ghi.7848.1 /CNT=6 /FEA=EST /TIER=ConsEnd /STK=0 /UG=Ghi.7848 /UG_TITLE=Transcribed locus, strongly similar to NP_173605.1 organic anion transporter (Arabidopsis thaliana) /REP_ORG=G. hirsutum	11.6461	11.7442	10.7263	10.6166	-1.02372	1.53611e-08		3204.89	3430.6	1694.1	1570.01	-2.03286	protein
Gra.3019.1.A1_s_at	CO095699	gb:CO095699 /DB_XREF=gi:48794385 /DB_XREF=GR__Ea18H09.r /CLONE=GR__Ea18H09 /TID=Gra.3019.1 /CNT=3 /FEA=EST /TIER=ConsEnd /STK=1 /UG=Gra.3019 /UG_TITLE=Transcribed locus, weakly similar to NP_565925.1 protein kinase family protein (Arabidopsis thaliana) /REP_ORG=G. raimondii	5.52556	5.65996	4.58694	4.55119	-1.02369	1.53816e-08		46.0638	50.5612	24.033	23.4447	-2.03517	#N/A
Ghi.9475.1.S1_s_at	DR460697	gb:DR460697 /DB_XREF=gi:84172049 /DB_XREF=CM089F01 /TID=Ghi.9475.1 /CNT=2 /FEA=EST /TIER=ConsEnd /STK=0 /UG=Ghi.9475 /UG_TITLE=Transcribed locus, weakly similar to NP_563960.1 enzyme inhibitor pectinesterase pectinesterase inhibitor (Arabidopsis thaliana) /REP_ORG=G. hirsutum	4.5061	5.21995	3.714	3.96539	-1.02333	1.56742e-08		22.7233	37.2703	13.1228	15.6208	-2.0872	pectinesterase inhibitor
Ghi.9831.1.A1_s_at	DT558856	gb:DT558856 /DB_XREF=gi:78338582 /DB_XREF=EST1069496 /TID=Ghi.9831.1 /CNT=26 /FEA=EST /TIER=ConsEnd /STK=0 /UG=Ghi.9831 /UG_TITLE=Transcribed locus, weakly similar to NP_200781.1 protein binding (Arabidopsis thaliana) /REP_ORG=G. hirsutum	3.64304	3.02613	2.34787	2.27542	-1.02294	1.59924e-08		12.4929	8.1462	5.09071	4.8414	-2.07802	protein binding
GhiAffx.6130.1.S1_at	DW496861.1	gb:DW496861.1 dbest_id:35101289 /TID=GhiAffx.6130.1 /CNT=2 /FEA=EST /TIER=ConsEnd /STK=0 /NOTE=sequence(s) not in UniGene /REP_ORG=	8.57953	8.4773	7.47416	7.54112	-1.02078	1.78657e-08		382.556	356.387	177.805	186.253	-2.02974	#N/A
Gra.2095.2.S1_s_at	CO122215	gb:CO122215 /DB_XREF=gi:48820902 /DB_XREF=GR__Eb03L18.f /CLONE=GR__Eb03L18 /TID=Gra.2095.2 /CNT=4 /FEA=EST /TIER=ConsEnd /STK=0 /UG=Gra.2095 /UG_TITLE=Transcribed locus, strongly similar to NP_189582.1 UDP-glucose 6-dehydrogenase, putative (Arabidopsis thaliana) /REP_ORG=G. raimondii	11.4812	11.7733	10.5746	10.6387	-1.02058	1.80453e-08		2858.83	3500.27	1525	1594.29	-2.03863	udp-glucose 6-
Ghi.4134.2.S1_s_at	DT457464	gb:DT457464 /DB_XREF=gi:73848444 /DB_XREF=GH_ON34J14.r /CLONE=GH_ON34J14 /TID=Ghi.4134.2 /CNT=1 /FEA=EST /TIER=ConsEnd /STK=1 /UG=Ghi.4134 /UG_TITLE=Transcribed locus, moderately similar to NP_180259.1 ATPase, coupled to transmembrane movement of substances (Arabidopsis thaliana) /REP_ORG=G. hirsutum	12.2259	12.3101	11.1805	11.3163	-1.01958	1.89999e-08		4790.21	5078.33	2321.01	2550.07	-2.02595	pdr4 (pleiotropic drug resistance 4) coupled to transmembrane movement of substances
Ghi.9259.1.S1_s_at	CD485735	gb:CD485735 /DB_XREF=gi:31406700 /DB_XREF=CFUS2.2H04 /CLONE=CFUS2.2H04 /TID=Ghi.9259.1 /CNT=39 /FEA=EST /TIER=ConsEnd /STK=0 /UG=Ghi.9259 /UG_TITLE=Transcribed locus, strongly similar to NP_195761.1 unknown protein (Arabidopsis thaliana) /REP_ORG=G. hirsutum	11.9586	11.9419	10.9045	10.9603	-1.01787	2.07295e-08		3980.18	3934.41	1916.81	1992.43	-2.02459	pyridoxine biosynthesis protein
Ghi.8544.1.S1_at	CA992872	gb:CA992872 /DB_XREF=gi:31072593 /DB_XREF=pAR0318 /TID=Ghi.8544.1 /CNT=13 /FEA=EST /TIER=ConsEnd /STK=0 /UG=Ghi.8544 /UG_TITLE=Transcribed locus, moderately similar to NP_181474.2 catalytic hydrolase (Arabidopsis thaliana) /REP_ORG=G. hirsutum	11.5064	11.3248	10.4694	10.3277	-1.01705	2.16225e-08		2909.25	2565.1	1417.78	1285.15	-2.02534	esterase lipase thioesterase family protein
Ghi.1876.1.S1_s_at	DV849686	gb:DV849686 /DB_XREF=gi:82756124 /DB_XREF=GH_LSL23D05.f /CLONE=GH_LSL23D05 /TID=Ghi.1876.1 /CNT=1 /FEA=EST /TIER=ConsEnd /STK=0 /UG=Ghi.1876 /UG_TITLE=Transcribed locus, moderately similar to NP_178634.2 RNA binding aconitate hydratase hydro-lyase iron ion binding lyase (Arabidopsis thaliana) /REP_ORG=G. hirsutum	7.12214	7.93033	6.62815	6.39236	-1.01598	2.28338e-08		139.308	243.931	98.9171	84.0024	-2.09513	cytoplasmic aconitate hydratase
GhiAffx.62259.1.S1_at	DW513872.1	gb:DW513872.1 dbest_id:35119655 /TID=GhiAffx.62259.1 /CNT=2 /FEA=EST /TIER=ConsEnd /STK=0 /NOTE=sequence(s) not in UniGene /REP_ORG=	6.34287	6.35712	5.53921	5.12912	-1.01583	2.30083e-08		81.1697	81.9754	46.5018	34.996	-2.00184	#N/A
Ghi.7142.1.A1_s_at	DT468589	gb:DT468589 /DB_XREF=gi:73865851 /DB_XREF=GH_CHX22B21.r /CLONE=GH_CHX22B21 /TID=Ghi.7142.1 /CNT=3 /FEA=EST /TIER=ConsEnd /STK=1 /UG=Ghi.7142 /UG_TITLE=Transcribed locus /REP_ORG=G. hirsutum	13.2405	13.2668	12.1322	12.344	-1.01555	2.33367e-08		9678.14	9855.83	4489	5198.91	-2.01632	#N/A
GhiAffx.17897.1.S1_at	DW481711.1	gb:DW481711.1 dbest_id:35086139 /TID=GhiAffx.17897.1 /CNT=7 /FEA=EST /TIER=ConsEnd /STK=0 /NOTE=sequence(s) not in UniGene /REP_ORG=	7.02732	7.66094	6.14978	6.5075	-1.01549	2.34086e-08		130.447	202.383	71.0016	90.9814	-2.05472	#N/A
GhiAffx.16487.2.S1_at	DW232579.1	gb:DW232579.1 dbest_id:34836745 /TID=GhiAffx.16487.2 /CNT=5 /FEA=EST /TIER=ConsEnd /STK=0 /NOTE=sequence(s) not in UniGene /REP_ORG=	6.77921	6.51933	5.61243	5.65632	-1.0149	2.41271e-08		109.836	91.7308	48.9226	50.434	-2.02872	#N/A
Gra.378.1.A1_s_at	CO085861	gb:CO085861 /DB_XREF=gi:48776495 /DB_XREF=GR__Ea03F13.r /CLONE=GR__Ea03F13 /TID=Gra.378.1 /CNT=1 /FEA=EST /TIER=ConsEnd /STK=1 /UG=Gra.378 /UG_TITLE=Transcribed locus, weakly similar to NP_190966.1 protease inhibitorseed storagelipid transfer protein (LTP) family protein (Arabidopsis thaliana) /REP_ORG=G. raimondii	8.65704	8.1117	7.84705	6.8927	-1.01449	2.46301e-08		403.671	276.609	230.248	118.826	-1.94881	#N/A
Ghi.6200.1.S1_at	DV849891	gb:DV849891 /DB_XREF=gi:82756329 /DB_XREF=GH_LSL25F12.f /CLONE=GH_LSL25F12 /TID=Ghi.6200.1 /CNT=3 /FEA=EST /TIER=ConsEnd /STK=2 /UG=Ghi.6200 /UG_TITLE=Transcribed locus /REP_ORG=G. hirsutum	10.6073	10.6169	9.50442	9.69127	-1.01428	2.4897e-08		1559.99	1570.42	726.3	826.726	-2.01568	#N/A
Ghi.4428.1.A1_at	DT053468	gb:DT053468 /DB_XREF=gi:72282416 /DB_XREF=COT_FQ_F07 /TID=Ghi.4428.1 /CNT=2 /FEA=EST /TIER=ConsEnd /STK=2 /UG=Ghi.4428 /UG_TITLE=Transcribed locus /REP_ORG=G. hirsutum	6.22893	6.11892	5.28772	5.03179	-1.01417	2.50355e-08		75.0056	69.499	39.0627	32.7129	-2.01329	#N/A
GhiAffx.4825.1.S1_s_at	DW487722.1	gb:DW487722.1 dbest_id:35092150 /TID=GhiAffx.4825.1 /CNT=5 /FEA=EST /TIER=ConsEnd /STK=0 /NOTE=sequence(s) not in UniGene /REP_ORG=	7.88697	8.13793	6.77173	7.22483	-1.01417	2.50407e-08		236.71	281.682	109.268	149.586	-2.00264	gtpase activating
Ghi.7220.1.S1_at	AW187025	gb:AW187025 /DB_XREF=gi:6461461 /DB_XREF=BNLGHi8846 /TID=Ghi.7220.1 /CNT=3 /FEA=EST /TIER=ConsEnd /STK=0 /UG=Ghi.7220 /UG_TITLE=Transcribed locus, moderately similar to NP_563981.1 unknown protein (Arabidopsis thaliana) /REP_ORG=G. hirsutum	5.98388	6.55675	5.42712	5.08608	-1.01372	2.56258e-08		63.2888	94.1412	43.0256	33.9674	-2.04473	tpl protein binding protein homodimerization transcription repressor
Ghi.692.1.S1_at	AW187269	gb:AW187269 /DB_XREF=gi:6461705 /DB_XREF=BNLGHi12289 /TID=Ghi.692.1 /CNT=4 /FEA=EST /TIER=ConsEnd /STK=0 /UG=Ghi.692 /UG_TITLE=Transcribed locus, weakly similar to NP_197857.2 unknown protein (Arabidopsis thaliana) /REP_ORG=G. hirsutum	10.567	10.5979	9.53843	9.59987	-1.01329	2.61852e-08		1517.02	1549.79	743.622	775.978	-2.01817	protein
Ghi.9687.1.S1_s_at	DT563073	gb:DT563073 /DB_XREF=gi:78342799 /DB_XREF=EST1073713 /TID=Ghi.9687.1 /CNT=2 /FEA=EST /TIER=ConsEnd /STK=0 /UG=Ghi.9687 /UG_TITLE=Transcribed locus, moderately similar to NP_565536.1 ATHB6; transcription factor (Arabidopsis thaliana) /REP_ORG=G. hirsutum	7.92772	7.89177	6.97908	6.81594	-1.01224	2.76274e-08		243.49	237.498	126.157	112.669	-2.01397	#N/A
Ghi.3758.1.A1_at	DT461980	gb:DT461980 /DB_XREF=gi:73859241 /DB_XREF=GH_CHX07B07.x /CLONE=GH_CHX07B07 /TID=Ghi.3758.1 /CNT=1 /FEA=EST /TIER=ConsEnd /STK=0 /UG=Ghi.3758 /UG_TITLE=Transcribed locus /REP_ORG=G. hirsutum	7.51551	7.61334	6.45269	6.65591	-1.01012	3.07632e-08		182.976	195.814	87.5899	100.839	-2.01025	#N/A
Ghi.7304.1.S1_s_at	AI731743	gb:AI731743 /DB_XREF=gi:5050595 /DB_XREF=BNLGHi10651 /TID=Ghi.7304.1 /CNT=9 /FEA=EST /TIER=ConsEnd /STK=0 /UG=Ghi.7304 /UG_TITLE=Transcribed locus, weakly similar to NP_177234.1 unknown protein (Arabidopsis thaliana) /REP_ORG=G. hirsutum	7.25858	8.00901	6.60321	6.64453	-1.00993	3.1066e-08		153.126	257.604	97.2219	100.046	-2.08209	#N/A
GhiAffx.49418.1.A1_at	DW509356.1	gb:DW509356.1 dbest_id:35115139 /TID=GhiAffx.49418.1 /CNT=2 /FEA=EST /TIER=ConsEnd /STK=1 /NOTE=sequence(s) not in UniGene /REP_ORG=	4.94157	4.54512	3.7919	3.67518	-1.00981	3.12559e-08		30.7299	23.3462	13.8508	12.7744	-2.03102	#N/A
Ghi.3008.1.S1_at	DT467062	gb:DT467062 /DB_XREF=gi:73864323 /DB_XREF=GH_CHX19N05.r /CLONE=GH_CHX19N05 /TID=Ghi.3008.1 /CNT=2 /FEA=EST /TIER=ConsEnd /STK=1 /UG=Ghi.3008 /UG_TITLE=Transcribed locus, weakly similar to NP_194338.1 ABI1 (ABA INSENSITIVE 1); calcium ion binding protein phosphatase type 2C (Arabidopsis thaliana) /REP_ORG=G. hirsutum	3.00982	3.72514	2.37463	2.34074	-1.00979	3.12816e-08		8.05465	13.2245	5.18605	5.06563	-2.07567	protein phosphatase
GhiAffx.43164.1.S1_s_at	DW511749.1	gb:DW511749.1 dbest_id:35117532 /TID=GhiAffx.43164.1 /CNT=2 /FEA=EST /TIER=ConsEnd /STK=1 /NOTE=sequence(s) not in UniGene /REP_ORG=	11.1211	10.9926	10.0348	10.0593	-1.00977	3.13124e-08		2227.3	2037.49	1049.03	1066.95	-2.01552	lysosomal alpha-
GhiAffx.8032.1.A1_at	DW518576.1	gb:DW518576.1 dbest_id:35124359 /TID=GhiAffx.8032.1 /CNT=2 /FEA=EST /TIER=ConsEnd /STK=1 /NOTE=sequence(s) not in UniGene /REP_ORG=	9.96728	9.99061	8.84702	9.09144	-1.00972	3.13996e-08		1001.04	1017.36	460.49	545.5	-2.00638	aminophospholipid atpase
GhiAffx.15798.1.A1_s_at	DW224730.1	gb:DW224730.1 dbest_id:34828902 /TID=GhiAffx.15798.1 /CNT=3 /FEA=EST /TIER=ConsEnd /STK=2 /NOTE=sequence(s) not in UniGene /REP_ORG=	5.75357	4.86122	4.41378	4.18434	-1.00833	3.36784e-08		53.9506	29.0651	21.3148	18.1807	-2.1019	phenylalanine ammonia lyase
Ghi.6046.1.A1_s_at	DT049243	gb:DT049243 /DB_XREF=gi:72273614 /DB_XREF=COT_DK_E04 /TID=Ghi.6046.1 /CNT=2 /FEA=EST /TIER=ConsEnd /STK=2 /UG=Ghi.6046 /UG_TITLE=Transcribed locus, weakly similar to XP_475526.1 putative SF16 protein (Oryza sativa (japonica cultivar-group)) /REP_ORG=G. hirsutum	11.7576	11.5404	10.5306	10.752	-1.00773	3.47203e-08		3462.6	2978.64	1479.2	1724.56	-2.01052	#N/A
GraAffx.31146.1.A1_at	CO129115	gb:CO129115 /DB_XREF=gi:48830725 /DB_XREF=GR__Eb26I04.r /CLONE=GR__Eb26I04 /TID=GraAffx.31146.1 /CNT=2 /FEA=EST /TIER=ConsEnd /STK=2 /NOTE=sequence(s) not in UniGene /REP_ORG=G. raimondii	6.29629	5.7117	5.16915	4.8238	-1.00752	3.51001e-08		78.5909	52.4073	35.9807	28.321	-2.03724	#N/A
GraAffx.24033.1.A1_s_at	CO099359	gb:CO099359 /DB_XREF=gi:48798045 /DB_XREF=GR__Ea24D10.r /CLONE=GR__Ea24D10 /TID=GraAffx.24033.1 /CNT=7 /FEA=EST /TIER=ConsEnd /STK=1 /NOTE=sequence(s) not in UniGene /REP_ORG=G. raimondii	4.36259	4.84901	3.44717	3.75048	-1.00697	3.60803e-08		20.5717	28.8202	10.9069	13.4588	-2.0271	pyruvate dehydrogenase e1 beta subunit
Ghi.6491.1.S1_at	CD486490	gb:CD486490 /DB_XREF=gi:31407455 /DB_XREF=CRH3.1G03 /CLONE=CRH3.1G03 /TID=Ghi.6491.1 /CNT=1 /FEA=EST /TIER=ConsEnd /STK=0 /UG=Ghi.6491 /UG_TITLE=Transcribed locus /REP_ORG=G. hirsutum	6.49132	6.52505	5.02626	5.97853	-1.00579	3.82975e-08		89.9668	92.095	32.5877	63.0545	-1.90357	#N/A
Ghi.2385.1.S1_at	DT545116	gb:DT545116 /DB_XREF=gi:78324842 /DB_XREF=EST1055756 /TID=Ghi.2385.1 /CNT=4 /FEA=EST /TIER=ConsEnd /STK=0 /UG=Ghi.2385 /UG_TITLE=Transcribed locus, moderately similar to NP_974479.1 unknown protein (Arabidopsis thaliana) /REP_ORG=G. hirsutum	8.60603	8.9063	7.79514	7.70713	-1.00503	3.98013e-08		389.648	479.804	222.111	208.967	-2.01692	protein
Ghi.7715.1.S1_x_at	CO497962	gb:CO497962 /DB_XREF=gi:54122453 /DB_XREF=G.h.fbr-sw07352 /TID=Ghi.7715.1 /CNT=7 /FEA=EST /TIER=ConsEnd /STK=0 /UG=Ghi.7715 /UG_TITLE=Transcribed locus, moderately similar to NP_180643.1 ATGSTF9; glutathione transferase (Arabidopsis thaliana) /REP_ORG=G. hirsutum	10.9335	10.9031	10.3898	9.44273	-1.00204	4.62834e-08		1955.72	1914.93	1341.62	695.898	-1.89969	glutathione s-transferase
[truncated: 2,538 more rows]
