# Supplementary material for: Deep Sequencing Reveals Differences in the Transcriptional Landscapes of Fibers from Two Cultivated Species of Cotton
Source: PLoS One. 2012 Nov 15;7(11):e48855. doi: 10.1371/journal.pone.0048855 (PMC3499527; doi:10.1371/journal.pone.0048855)
Supplement: Table S7 — Primer sequences of the 339 new non redundant EST-SSRs (series mGhCIR419 to mGhCIR757). (XLS) [file pone.0048855.s009.xls]

## Sheet: BatchPrimer3
Table S7 : Primer sequences of the 339 new non redundant EST-SSRs (series mGhCIR419 to mGhCIR757)
SSR name	Contig_ ID	Orien-tation	Start	Len	tm	GC%	Seq	Prod size	Motif	Motif Len	SSR	SSR Len	suppl
mGhCIR419	Contig_10508_bb	FORWARD	1186	21	54.59	38.1	TTTGAAGGAAAGAGAGTAGCA	141	AGA	3	AGAAGAAGAAGAAGAAGAAGA	21
mGhCIR419	Contig_10508_bb	REVERSE	1326	21	55.22	33.33	ATTCAGCATGTCAATTTCAAC
mGhCIR420	Contig_10581_bb	FORWARD	470	21	55.3	33.33	ATTCAAAATGCAGTTCAACAC	150	AC	2	ACACACACACACACACAC	18
mGhCIR420	Contig_10581_bb	REVERSE	619	21	54.86	38.1	TGCAGTTTACCACCAGATAAT
mGhCIR421	Contig_10959_bb	FORWARD	194	21	55.26	47.62	GGGTTACACAACCTACCTTTC	150	AG	2	AGAGAGAGAGAG	12
mGhCIR421	Contig_10959_bb	REVERSE	343	20	54.51	45	CGGTTATCAAGAGTGCCTAT
mGhCIR422	Contig_11594_bb	FORWARD	15	22	55.26	31.82	TGAGGTTTGAATCATACATTTG	121	AGA	3	AGAAGAAGAAGAAGA	15
mGhCIR422	Contig_11594_bb	REVERSE	135	21	54.79	42.86	CACCATACGGATCATCTTTAG
mGhCIR423	Contig_1674_bb	FORWARD	742	21	54.76	42.86	CACATCAAGTGCTCATCTACA	122	TCT	3	TCTTCTTCTTCTTCT	15
mGhCIR423	Contig_1674_bb	REVERSE	863	21	54.89	47.62	TACTGCCTAATCTCTGAGTCG
mGhCIR424	Contig_17057_bb	FORWARD	372	21	55.12	33.33	ACCATTAAAACATGGAGGAAT	135	CAG	3	CAGCAGCAGCAGCAG	15
mGhCIR424	Contig_17057_bb	REVERSE	506	21	55.47	42.86	TACTCCTTCCATCTTCACCTT
mGhCIR425	Contig_19325_bb	FORWARD	535	21	54.95	33.33	AAAAGAAGGGAATGAATATGG	147	AAC	3	AACAACAACAACAAC	15
mGhCIR425	Contig_19325_bb	REVERSE	681	21	55.9	38.1	TTAAAGTACCCAAATCCCAAG
mGhCIR426	Contig_21747_bb	FORWARD	1183	21	54.74	47.62	GCCATAGGTGTAGTTACATGG	152	GAA	3	GAAGAAGAAGAAGAAGAAGAAGAAGAA	27
mGhCIR426	Contig_21747_bb	REVERSE	1334	19	55.87	52.63	CCTATCCACCTCCAGATCA
mGhCIR427	Contig_23048_bb	FORWARD	104	21	54.2	38.1	AGTATTTTCCACAGGCTGTAA	149	TA	2	TATATATATATATA	14
mGhCIR427	Contig_23048_bb	REVERSE	252	21	54.85	33.33	AACGAATTATGATGTTGCTGT
mGhCIR428	Contig_23608_bb	FORWARD	2498	21	54.72	38.1	CAATGCTATAGGCAATGAGTT	150	GAA	3	GAAGAAGAAGAAGAA	15	(TTG)3
mGhCIR428	Contig_23608_bb	REVERSE	2647	21	54.6	38.1	AAAGGTAACTTTTCCTCTTCG
mGhCIR429	Contig_24435_bb	FORWARD	667	21	55.23	42.86	TTGTCATGGATCTTCTAGGTG	136	TA	2	TATATATATATA	12
mGhCIR429	Contig_24435_bb	REVERSE	802	21	55.22	42.86	AAGATGACCAGGTTTAGAAGC
mGhCIR430	Contig_24773_bb	FORWARD	4	23	52.12	34.78	GTTCTTAGACCTATCAATATCCA	130	AAT	3	AATAATAATAATAAT	15
mGhCIR430	Contig_24773_bb	REVERSE	133	21	55.3	38.1	ACATTAGCTGAGCATGAAAGA
mGhCIR431	Contig_25250_bb	FORWARD	139	21	55.18	38.1	CTTGCATCTTCACAGAAAAAC	151	CAT	3	CATCATCATCATCATCATCATCATCAT	27
mGhCIR431	Contig_25250_bb	REVERSE	289	21	55.04	42.86	TGCTTACATACAGGGAGGTTA
mGhCIR432	Contig_2636_bb	FORWARD	1502	21	54.94	42.86	CTAACTTTGAGCTTCCTGACA	162	TC	2	TCTCTCTCTCTCTCTCTCTCTCTC	24
mGhCIR432	Contig_2636_bb	REVERSE	1663	21	55.73	33.33	AGAGCAAAAGAAAAGAAAACG
mGhCIR433	Contig_26783_bb	FORWARD	2061	21	54.73	38.1	GGCTTATAAATGGGAAAAGAC	151	AG	2	AGAGAGAGAGAG	12
mGhCIR433	Contig_26783_bb	REVERSE	2211	21	53.16	33.33	ATCAAGCAAAATCTTATAGCC
mGhCIR434	Contig_26800_bb	FORWARD	322	21	54.92	38.1	AAAAGGAAGAGGAGAGACAAA	145	GAT	3	GATGATGATGATGATGATGATGATGAT	27
mGhCIR434	Contig_26800_bb	REVERSE	466	21	54.28	38.1	TCTTTGCCTTTAGTACTTTGC
mGhCIR435	Contig_26839_bb	FORWARD	8	18	55	55.56	GGGGCTCTCTTTCGTTAG	158	TC	2	TCTCTCTCTCTC	12
mGhCIR435	Contig_26839_bb	REVERSE	165	20	54.94	45	ATGTCTGAGTGGCTTAAGGA
mGhCIR436	Contig_28208_bb	FORWARD	395	21	54.83	52.38	TGGTGGCAGCTACTACTACTC	140	AAC	3	AACAACAACAACAAC	15
mGhCIR436	Contig_28208_bb	REVERSE	534	21	54.87	42.86	GTGTTGGGTAGTTTTTGTACG
mGhCIR437	Contig_28549_bb	FORWARD	919	21	55	42.86	CCATCTCCAACTGTAACACAT	148	TG	2	TGTGTGTGTGTG	12
mGhCIR437	Contig_28549_bb	REVERSE	1066	21	54.5	33.33	TTTCTCTGTTTCAACATTTCC
mGhCIR438	Contig_29034_bb	FORWARD	689	21	55.74	42.86	ACATGACCGAGAAAGATTACC	150	TG	2	TGTGTGTGTGTG	12
mGhCIR438	Contig_29034_bb	REVERSE	838	21	54.77	33.33	TTTGACCTTCATCTCAATGTT
mGhCIR439	Contig_29488_bb	FORWARD	1	21	54.8	38.1	CGTTTCTCTAACAAAACCTCA	173	AT	2	ATATATATATAT	12
mGhCIR439	Contig_29488_bb	REVERSE	173	22	54.88	40.91	CGAACAATACCAACAACACTAC
mGhCIR440	Contig_30256_bb	FORWARD	1648	20	55.02	45	TGAGCCTCTCGACTAATGAT	166	CAG	3	CAGCAGCAGCAGCAG	15
mGhCIR440	Contig_30256_bb	REVERSE	1813	21	54.92	38.1	AATTAACCTTTGTCTGGTTCC
mGhCIR441	Contig_30337_bb	FORWARD	1694	21	55.11	38.1	AGAGAGAACCAAAACAAAACC	156	CTT	3	CTTCTTCTTCTTCTTCTTCTTCTTCTTCTTCTT	33
mGhCIR441	Contig_30337_bb	REVERSE	1849	21	54.77	47.62	CACCTCCATAGTAAACTGGTG
mGhCIR442	Contig_3147_bb	FORWARD	977	21	54.24	42.86	GCCTTAAGAAGAATAGGGAAG	152	TGA	3	TGATGATGATGATGATGA	18
mGhCIR442	Contig_3147_bb	REVERSE	1128	21	54.87	33.33	TAACATCCTAACCCAAAACAA
mGhCIR443	Contig_31710_bb	FORWARD	1168	21	54.97	33.33	AAAATTTTTGGAGATGAGGAC	151	ATGT	4	ATGTATGTATGTATGTATGT	20	(GTAT)20
mGhCIR443	Contig_31710_bb	REVERSE	1318	23	52.95	30.43	CATGTTCTTTTCATCTCTTACAT
mGhCIR444	Contig_31711_bb	FORWARD	74	23	55.32	30.43	GATGAATTTTCCCTTTTATTCTC	152	ATA	3	ATAATAATAATAATAATAATAATAATAATAATAATAATAATAATAATAATAATAATAATAATA	63
mGhCIR444	Contig_31711_bb	REVERSE	225	21	55	47.62	GACATGGTCCCTGTAGTGTAA
mGhCIR445	Contig_32045_bb	FORWARD	1673	21	54.66	42.86	AAGAGAGAGATCGGAGTTGAT	150	GAA	3	GAAGAAGAAGAAGAAGAA	18
mGhCIR445	Contig_32045_bb	REVERSE	1822	21	54.55	42.86	GGGAAAGAAGAGAGAAAGAGA
mGhCIR446	Contig_32067_bb	FORWARD	176	21	55.3	38.1	AAGGAGTGAGAACAAATCCAT	151	CA	2	CACACACACACA	12
mGhCIR446	Contig_32067_bb	REVERSE	326	21	54.89	38.1	GTAAGTTATTGGCCATTGTTG
mGhCIR447	Contig_32131_bb	FORWARD	172	21	54.97	38.1	TTGCCATTCTCAAGTACTCAT	159	AT	2	ATATATATATAT	12
mGhCIR447	Contig_32131_bb	REVERSE	330	22	55.36	40.91	GCACCAACTGTTATCACATAGA
mGhCIR448	Contig_32427_bb	FORWARD	62	21	54.17	33.33	TGGTTTCAAGTTTCAACTCTT	150	ATC	3	ATCATCATCATCATC	15	(CAA)15
mGhCIR448	Contig_32427_bb	REVERSE	211	21	54.62	42.86	GTCGTAGCACATTTTGACTCT
mGhCIR449	Contig_33181_bb	FORWARD	921	21	54.16	33.33	TGAAATGATCTTCTTCGAGTT	150	AAG	3	AAGAAGAAGAAGAAG	15
mGhCIR449	Contig_33181_bb	REVERSE	1070	21	55.72	38.1	CGCAGATCAAAATTCAGAGTA
mGhCIR450	Contig_34213_bb	FORWARD	259	21	54.95	42.86	GGATATTCAGGTGGAAGCTAT	147	TCT	3	TCTTCTTCTTCTTCTTCTTCTTCT	24
mGhCIR450	Contig_34213_bb	REVERSE	405	21	55.08	33.33	TGGAGAAGAAGAAATCAAACA
mGhCIR451	Contig_34352_bb	FORWARD	525	21	54.72	33.33	ACTCGAAATTGAAATCTTCCT	146	AAG	3	AAGAAGAAGAAGAAGAAGAAGAAG	24
mGhCIR451	Contig_34352_bb	REVERSE	670	20	54.81	30	CAAAATTCAAACCCAAAAAC
mGhCIR452	Contig_34451_bb	FORWARD	986	21	55.29	47.62	GATCGTGACCTGTAAGACTCA	151	TTC	3	TTCTTCTTCTTCTTC	15
mGhCIR452	Contig_34451_bb	REVERSE	1136	21	54.19	38.1	GAGAAGCCTTTGTTTATAGCA
mGhCIR453	Contig_35142_bb	FORWARD	6	22	54.63	31.82	TTCTTTTACTCTGCAATTCTCA	139	GGC	3	GGCGGCGGCGGCGGC	15
mGhCIR453	Contig_35142_bb	REVERSE	144	20	55.14	45	CGTCTCGGTCAAGAAATTAG
mGhCIR454	Contig_35714_bb	FORWARD	63	20	55.3	50	AGTGGTATCAACGCAGAGTC	149	TAA	3	TAATAATAATAATAATAATAA	21
mGhCIR454	Contig_35714_bb	REVERSE	211	21	55.04	33.33	TGCAATTACGGTTAATCTTGT
mGhCIR455	Contig_35943_bb	FORWARD	45	22	54.27	31.82	TTGAAGTTTTTATTGAGCAGAG	155	TA	2	TATATATATATATATATA	18
mGhCIR455	Contig_35943_bb	REVERSE	199	21	55.54	47.62	TGTCTCTCCTTACAAGCACAC
mGhCIR456	Contig_36775_bb	FORWARD	930	21	54.03	38.1	TCGTCATCTCTCCTTGTTAAT	162	AT	2	ATATATATATATAT	14
mGhCIR456	Contig_36775_bb	REVERSE	1091	22	54.71	36.36	GATTGACTCTACAAATCAAGCA
mGhCIR457	Contig_37054_bb	FORWARD	32	27	58.5	40.7	AAAAAGAGAGAGAGAGAGAGAGAGAGA	156	AG	2	AGAGAGAGAGAG	12
mGhCIR457	Contig_37054_bb	REVERSE	187	20	60.1	45	ATTCTTGGTCATTGCCTTCG
mGhCIR458	Contig_37372_bb	FORWARD	206	20	61.1	50	ACATATATTGTAACTTATTCTTCA	162	AT	2	ATATATATATATATAT	16
mGhCIR458	Contig_37372_bb	REVERSE	367	20	60.4	45	AAAAGCCGAGGCAAAGAAGT
mGhCIR459	Contig_38375_bb	FORWARD	4	19	55.17	36.84	CAAAACATAGCCCCAAAAT	132	CAC	3	CACCACCACCACCAC	15
mGhCIR459	Contig_38375_bb	REVERSE	135	21	55.08	38.1	TTAGCCATAATTGGTCTCTGA
mGhCIR460	Contig_38445_bb	FORWARD	185	21	55.17	33.33	ATTAAAAGGAGCAATCAAACC	144	ATC	3	ATCATCATCATCATC	15	(TGA)15 (GTG)15
mGhCIR460	Contig_38445_bb	REVERSE	328	21	55.6	33.33	TGACGTGATTTACAAACCAAT
mGhCIR461	Contig_38939_bb	FORWARD	993	21	54.25	38.1	CCTGTGATTCCAACTACATTT	152	GA	2	GAGAGAGAGAGAGAGA	16
mGhCIR461	Contig_38939_bb	REVERSE	1144	23	54.54	30.43	TCTGAAAATATCCTATTCCTTTG
mGhCIR462	Contig_39488_bb	FORWARD	1936	21	54.51	47.62	CCGGGATACTCCTATATCTTC	148	GA	2	GAGAGAGAGAGAGAGAGA	18
mGhCIR462	Contig_39488_bb	REVERSE	2083	21	55.18	42.86	TTACTAGAATGAGGGGAAAGG
mGhCIR463	Contig_39536_bb	FORWARD	970	21	55.32	38.1	ATATTGATCTCTTCCCCAGAA	137	TGA	3	TGATGATGATGATGA	15
mGhCIR463	Contig_39536_bb	REVERSE	1106	20	55.8	40	CAATTTCATGCTCCAAACTC
mGhCIR464	Contig_39648_bb	FORWARD	1719	21	55.12	47.62	GAGCTCATAGTCAACGATCTG	144	TA	2	TATATATATATATATA	16
mGhCIR464	Contig_39648_bb	REVERSE	1862	21	54.48	47.62	CCTTGAAGTAGTAGTCCCACA
mGhCIR465	Contig_39787_bb	FORWARD	729	22	54.95	36.36	CTTCAATCTTTTCTTTCAGTCC	160	TTC	3	TTCTTCTTCTTCTTC	15
mGhCIR465	Contig_39787_bb	REVERSE	888	21	54.89	47.62	GAAGAAGGTGAGGAGAAGAAG
mGhCIR466	Contig_40907_bb	FORWARD	711	21	54.65	38.1	TCTTTTCAGTTTCATCCTCAG	151	TCT	3	TCTTCTTCTTCTTCTTCTTCTTCTTCT	27	(AT)12
mGhCIR466	Contig_40907_bb	REVERSE	861	21	54.66	42.86	GACCTTGGAGAAGAAGAAATC
mGhCIR467	Contig_41402_bb	FORWARD	708	21	54.78	38.1	ATGCTGTTATAGGGTTCATCA	157	TGAGCC	6	TGAGCCTGAGCCTGAGCCTGAGCCTGAGCC	30
mGhCIR467	Contig_41402_bb	REVERSE	864	20	54.19	35	CTGAAACCCAAAATGGTTAT
mGhCIR468	Contig_41439_bb	FORWARD	2180	20	54.88	45	ATGATACATCCGAGATCGAC	167	CTT	3	CTTCTTCTTCTTCTT	15
mGhCIR468	Contig_41439_bb	REVERSE	2346	21	56.06	42.86	GAGATAAACGCCACTGATTCT
mGhCIR469	Contig_41751_bb	FORWARD	582	21	54.68	33.33	ATTTATCCGAGCTAAATCCAT	153	TTTG	4	TTTGTTTGTTTGTTTGTTTGTTTG	24
mGhCIR469	Contig_41751_bb	REVERSE	734	21	55.45	33.33	TTTCAACCAGAAAACAGAATG
mGhCIR470	Contig_41769_bb	FORWARD	434	21	55	38.1	GCGCAAATAGACTTGATAGAA	146	GA	2	GAGAGAGAGAGA	12
mGhCIR470	Contig_41769_bb	REVERSE	579	22	55.19	31.82	AAAACCTTCTCTTTTCTTTTCC
mGhCIR471	Contig_41903_bb	FORWARD	1462	21	55.01	38.1	CTCCAGGAATATTTCAAGGTT	148	TTA	3	TTATTATTATTATTATTA	18
mGhCIR471	Contig_41903_bb	REVERSE	1609	21	54.93	33.33	ATTAACGAAGAGCAAGGATTT
mGhCIR472	Contig_4270_bb	FORWARD	81	21	55.25	42.86	TGCACAGGACAGCTTACTTAT	153	AT	2	ATATATATATATATATAT	18
mGhCIR472	Contig_4270_bb	REVERSE	233	21	55.23	42.86	CAAAGCTTTAGATGACCACTG
mGhCIR473	Contig_43067_bb	FORWARD	633	21	54.71	33.33	TGAATAAAATACTTGCGGAAC	140	TGG	3	TGGTGGTGGTGGTGG	15
mGhCIR473	Contig_43067_bb	REVERSE	772	21	55.51	47.62	GAAGAGGATCATGAGGAAGAG
mGhCIR474	Contig_44505_bb	FORWARD	1527	21	54.82	42.86	CATATCCCTGAAGTTGTCAAG	142	ATC	3	ATCATCATCATCATCATCATCATC	24	(CA)16
mGhCIR474	Contig_44505_bb	REVERSE	1668	21	55	42.86	CCCTTTTAGATATACCCTCCA
mGhCIR475	Contig_44676_bb	FORWARD	15	21	55.57	38.1	ACTTGCTTTTAACATCCACCT	163	TA	2	TATATATATATA	12
mGhCIR475	Contig_44676_bb	REVERSE	177	21	54.1	33.33	TTAATTGTGTGTATTGCTTGC
mGhCIR476	Contig_44726_bb	FORWARD	41	21	54.99	33.33	TGGAAGCATTAAACACATCTT	143	TTC	3	TTCTTCTTCTTCTTCTTCTTC	21
mGhCIR476	Contig_44726_bb	REVERSE	183	21	55.03	38.1	CACCAAAGAATTCAGTGAAAG
mGhCIR477	Contig_44955_bb	FORWARD	1337	21	54.45	38.1	TATCTGTGAAGCGAAAAGACT	146	AAG	3	AAGAAGAAGAAGAAGAAGAAGAAG	24
mGhCIR477	Contig_44955_bb	REVERSE	1482	22	54.54	45.45	AGCTGACCTCATTAGAAGACTC
mGhCIR478	Contig_45408_bb	FORWARD	540	21	55.62	42.86	GAAGTTCATTTGGCCTCTTAC	194	TG	2	TGTGTGTGTGTG	12
mGhCIR478	Contig_45408_bb	REVERSE	733	21	54.92	42.86	TCTCTTCCATCTCCAACACTA
mGhCIR479	Contig_45573_bb	FORWARD	129	21	54.67	42.86	CCTTCCATAGCAGAAGATGTA	140	AAAG	4	AAAGAAAGAAAGAAAGAAAG	20
mGhCIR479	Contig_45573_bb	REVERSE	268	21	55.05	38.1	AGCTTGGTCTTGTTCACATTA
mGhCIR480	Contig_45881_bb	FORWARD	262	21	55.04	42.86	ACTGAGAATAAGAGGCACACA	148	TA	2	TATATATATATATA	14
mGhCIR480	Contig_45881_bb	REVERSE	409	21	55.11	42.86	GTTGGTAATGCTGTCGTTTAG
mGhCIR481	Contig_46349_bb	FORWARD	730	21	55.39	33.33	GCCTAAATTTTGTTTTCTCGT	140	GGA	3	GGAGGAGGAGGAGGA	15
mGhCIR481	Contig_46349_bb	REVERSE	869	21	54.89	42.86	TCTCTTCCTCTTCCTCACTTT
mGhCIR482	Contig_48312_bb	FORWARD	61	20	54.51	35	ACGGTAAACAAAATCCATGT	168	TCT	3	TCTTCTTCTTCTTCTTCTTCT	21	(TCT)18
mGhCIR482	Contig_48312_bb	REVERSE	228	21	55.94	42.86	GTGTTGATGTTCCACCAGTTA
mGhCIR483	Contig_48376_bb	FORWARD	281	21	55.37	33.33	TGCAGGGTATATTCAAAAATG	158	GGT	3	GGTGGTGGTGGTGGT	15
mGhCIR483	Contig_48376_bb	REVERSE	438	20	55.01	45	AGGAACACCATGATGAAGAG
mGhCIR484	Contig_49168_bb	FORWARD	256	21	55.23	38.1	CGAAGTTCATACAAAACAAGC	170	AC	2	ACACACACACACAC	14
mGhCIR484	Contig_49168_bb	REVERSE	425	21	54.87	42.86	TCATAAAGACGTGTCTGAGGT
mGhCIR485	Contig_49503_bb	FORWARD	24	21	55.81	33.33	CATTTCATTTGTGATTTCTGC	150	TA	2	TATATATATATA	12
mGhCIR485	Contig_49503_bb	REVERSE	173	21	54.99	42.86	CCTTTCTCATTAGATCCCTGT
mGhCIR486	Contig_4969_bb	FORWARD	68	21	54.94	33.33	TCAGTTGTTTTGGTTTCAACT	156	GAT	3	GATGATGATGATGATGAT	18
mGhCIR486	Contig_4969_bb	REVERSE	223	21	55.08	38.1	TATCTGCTTGGATGTTCCTAA
mGhCIR487	Contig_50023_bb	FORWARD	1585	21	54.74	42.86	GACTGAGTTGGAATTGATCTG	145	GAA	3	GAAGAAGAAGAAGAAGAAGAAGAAGAA	27	(TC)12
mGhCIR487	Contig_50023_bb	REVERSE	1729	21	54.99	33.33	TTCAGTAATGGCTTTCATGTT
mGhCIR488	Contig_51273_bb	FORWARD	812	21	55.46	38.1	AGAATCTCCACGAACAAATCT	147	GCT	3	GCTGCTGCTGCTGCT	15
mGhCIR488	Contig_51273_bb	REVERSE	958	21	55.8	47.62	GTATCAACGCAGAGTACATGG
mGhCIR489	Contig_52479_bb	FORWARD	51	21	55.12	33.33	CTGAAAATCAACTTCAAATGC	150	AT	2	ATATATATATATAT	14
mGhCIR489	Contig_52479_bb	REVERSE	200	21	55.57	33.33	CAAAAATTAGCACATCTTGGA
mGhCIR490	Contig_5259_bb	FORWARD	108	21	54.67	33.33	ATATCAAGAAAAGCATGCAAC	152	AAG	3	AAGAAGAAGAAGAAGAAG	18
mGhCIR490	Contig_5259_bb	REVERSE	259	21	54.44	42.86	TTGACAGACTGCACTGAGATA
mGhCIR491	Contig_53317_bb	FORWARD	1382	21	54.39	33.33	TAATGATGCTGGGATTTTATC	153	TA	2	TATATATATATA	12
mGhCIR491	Contig_53317_bb	REVERSE	1534	21	55.27	33.33	AACCATCATCGGATTACTTTT
mGhCIR492	Contig_53851_bb	FORWARD	914	20	55.44	40	TAATGAGGTGGGATTTGGTA	150	GTA	3	GTAGTAGTAGTAGTAGTAGTA	21
mGhCIR492	Contig_53851_bb	REVERSE	1063	21	55.45	33.33	TTTCTCAGTTTTTGACAATGG
mGhCIR493	Contig_54580_bb	FORWARD	330	21	55.33	42.86	ATCTTCAGGCTCTTGAGAAAC	149	CAT	3	CATCATCATCATCAT	15
mGhCIR493	Contig_54580_bb	REVERSE	478	21	56.06	47.62	GGGACCTTATGCTAAGACTGA
mGhCIR494	Contig_55128_bb	FORWARD	110	21	55.01	42.86	GAAATCAGCTGCTCTGAAGTA	148	AT	2	ATATATATATAT	12
mGhCIR494	Contig_55128_bb	REVERSE	257	21	54.86	38.1	AATGCTCATCCTCTTTCTCTT
mGhCIR495	Contig_55364_bb	FORWARD	937	21	54.85	33.33	TTGAAGATGATGAGTCGAAAT	153	GAA	3	GAAGAAGAAGAAGAAGAA	18
mGhCIR495	Contig_55364_bb	REVERSE	1089	21	54.8	38.1	TTGCAGAGATCTTCAAAAGAC
mGhCIR496	Contig_6462_bb	FORWARD	1091	20	54.07	45	GTGCTCTCGGATTAGATTTC	157	AAG	3	AAGAAGAAGAAGAAGAAG	18
mGhCIR496	Contig_6462_bb	REVERSE	1247	21	55.1	47.62	GCTACCTCCCTTTGTACTCAT
mGhCIR497	Contig_7968_bb	FORWARD	2317	21	55.02	42.86	GTGCAGTACGGATTTCATAAG	148	AGA	3	AGAAGAAGAAGAAGAAGA	18	(AAG)15
mGhCIR497	Contig_7968_bb	REVERSE	2464	21	55.16	38.1	TGTAACAAAATAGGAGCAGGA
mGhCIR498	Contig_8557_bb	FORWARD	179	21	55.76	33.33	ATACAAATGAAACAGCCAACA	154	TG	2	TGTGTGTGTGTG	12
mGhCIR498	Contig_8557_bb	REVERSE	332	21	54.86	33.33	AACTAGAAAGCATTTGGGTTT
mGhCIR499	Contig_9756_bb	FORWARD	1074	21	54.53	38.1	CAATAACACCAACAACACTGA	136	CAT	3	CATCATCATCATCAT	15
mGhCIR499	Contig_9756_bb	REVERSE	1209	21	55.15	38.1	GATAACGGATGATGACAAAGA
mGhCIR500	Contig_9872_bb	FORWARD	1253	21	54.82	47.62	AGATCTCCTCTTAAGCTACGC	142	AAT	3	AATAATAATAATAATAAT	18
mGhCIR500	Contig_9872_bb	REVERSE	1394	21	54.57	33.33	TTTGTCACTCGTTTTATTTCC
mGhCIR501	step1_rep_c47765	FORWARD	29	21	54.56	52.38	GTTACGACTAAGTCCCCCTAC	126	TA	2	TATATATATATATA	14
mGhCIR501	step1_rep_c47765	REVERSE	154	21	55.52	42.86	CAGAAGTTCAAGTTCCTGTCA
mGhCIR502	step1_rep_c47866	FORWARD	612	21	54.85	47.62	GTGAACTGTTGCTACCTCATC	156	TTC	3	TTCTTCTTCTTCTTCTTC	18
mGhCIR502	step1_rep_c47866	REVERSE	767	21	55.34	42.86	AAGCTTCACCTATCCAATAGC
mGhCIR503	step1_rep_c47923	FORWARD	1328	21	55.11	38.1	CCCCTTATTCTCCATTCTAAA	161	AT	2	ATATATATATATATATAT	18
mGhCIR503	step1_rep_c47923	REVERSE	1488	21	54.62	38.1	GATGAATTACCTTGCTGAAGA
mGhCIR504	step1_rep_c47995	FORWARD	150	21	55.22	42.86	GTAGCAGAAAATGTCCCTCTT	140	TGA	3	TGATGATGATGATGATGA	18
mGhCIR504	step1_rep_c47995	REVERSE	289	21	55.44	42.86	CACCAAGCTGTCTATAATCCA
mGhCIR505	step1_rep_c48906	FORWARD	1247	21	54.94	33.33	TCGAGTTAACCATAATTGGAA	155	AG	2	AGAGAGAGAGAGAG	14
mGhCIR505	step1_rep_c48906	REVERSE	1401	20	55.3	35	ATTGAGCCAATCATCTTTTG
mGhCIR506	step1_rep_c49099	FORWARD	485	21	54.95	38.1	TAGGAAAAGTCTCCACAATCA	141	GGT	3	GGTGGTGGTGGTGGT	15
mGhCIR506	step1_rep_c49099	REVERSE	625	21	54.7	38.1	CATGGCTTCTTATCCAACTAA
mGhCIR507	Contig_1020_bb	FORWARD	1935	22	54.97	36.36	GATTAAACTCAGGGCTTATTTG	154	TA	2	TATATATATATA	12
mGhCIR507	Contig_1020_bb	REVERSE	2088	21	55.36	33.33	AATTTCCTTTTCTTCTTCGTG
mGhCIR508	Contig_10638_bb	FORWARD	84	22	55.35	40.91	GCAGTTATTACAACAACAGCAG	159	GCA	3	GCAGCAGCAGCAGCA	15
mGhCIR508	Contig_10638_bb	REVERSE	242	21	55.23	38.1	GACAATGTAGATTCGTCCAAA
mGhCIR509	Contig_10665_bb	FORWARD	838	21	54.89	38.1	TCCATATTCAAGATCATCACC	151	TA	2	TATATATATATA	12
mGhCIR509	Contig_10665_bb	REVERSE	988	21	55.04	47.62	CTACACTGGCATCAAGAAGAC
mGhCIR510	Contig_10849_bb	FORWARD	17	22	54.91	31.82	TCAAAATAAACATGAAGAGCTG	161	TC	2	TCTCTCTCTCTC	12
mGhCIR510	Contig_10849_bb	REVERSE	177	21	54.56	33.33	TGCCATACCAAAGTTTATTTC
mGhCIR511	Contig_11222_bb	FORWARD	73	18	55.57	44.44	ACCGGAACATCAACAACA	154	CAC	3	CACCACCACCACCAC	15
mGhCIR511	Contig_11222_bb	REVERSE	226	21	55.82	42.86	ATCGAGGTGTTTGGTTAAGTC
mGhCIR512	Contig_11639_bb	FORWARD	1338	21	55.13	38.1	CCACAACCATAATTTAGGTCA	148	AT	2	ATATATATATAT	12
mGhCIR512	Contig_11639_bb	REVERSE	1485	21	54.87	42.86	GATCCCTCTTAAAAGCCATAG
mGhCIR513	Contig_11792_bb	FORWARD	731	21	54.52	42.86	TCTTCTTCAATCACTGGTAGG	146	CTT	3	CTTCTTCTTCTTCTTCTT	18
mGhCIR513	Contig_11792_bb	REVERSE	876	21	55.04	38.1	GTGGTTTCATTCAACACAACT
mGhCIR514	Contig_12008_bb	FORWARD	2258	22	54.62	31.82	CATTGTAGCATCAAAATTCACT	151	AC	2	ACACACACACAC	12
mGhCIR514	Contig_12008_bb	REVERSE	2408	21	54.47	42.86	TAGCTATCTTCAAGCTTCTGC
mGhCIR515	Contig_12615_bb	FORWARD	1314	21	55.13	42.86	AGAGCTCCTTCAACTAGCAAT	151	AT	2	ATATATATATATAT	14
mGhCIR515	Contig_12615_bb	REVERSE	1464	21	55.05	38.1	CACTTTGATGACATTCTCCAT
mGhCIR516	Contig_12875_bb	FORWARD	24	21	55.46	38.1	GCAGTCGGTACTTTTTCTTTT	147	CG	2	CGCGCGCGCGCG	12
mGhCIR516	Contig_12875_bb	REVERSE	170	21	53.53	38.1	GTCTTAGGTAAGGCAAAAATG
mGhCIR517	Contig_12943_bb	FORWARD	20	19	55.04	47.37	AGTCGCAGTCGGTACTTTT	161	TA	2	TATATATATATA	12
mGhCIR517	Contig_12943_bb	REVERSE	180	21	54.19	42.86	ACCATGAGTGAAGACAAAGTC
mGhCIR518	Contig_12950_bb	FORWARD	786	21	54.9	42.86	CTGATTCGACTGATAATGGAG	150	TGC	3	TGCTGCTGCTGCTGCTGC	18
mGhCIR518	Contig_12950_bb	REVERSE	935	22	54.94	36.36	CAAACACAAGTAATTCATGAGG
mGhCIR519	Contig_12994_bb	FORWARD	1211	21	54.45	33.33	GTTTGTTTCGATTGAACTTGT	149	TAA	3	TAATAATAATAATAA	15
mGhCIR519	Contig_12994_bb	REVERSE	1359	21	55.16	38.1	ACTCTTCCAAGGATTATTTCG
mGhCIR520	Contig_12995_bb	FORWARD	4	22	54.6	36.36	CCTGCCTCTTAATTTCATTACT	142	TTC	3	TTCTTCTTCTTCTTCTTC	18
mGhCIR520	Contig_12995_bb	REVERSE	145	20	54.87	45	CAGAGTCGTCTTCGCTTATT
mGhCIR521	Contig_13189_bb	FORWARD	87	20	55.05	35	ATGATTCACCCAAGTTTTTG	151	TA	2	TATATATATATA	12
mGhCIR521	Contig_13189_bb	REVERSE	237	21	55.34	42.86	TACTGGTGAGGTAATTTGTGC
mGhCIR522	Contig_13271_bb	FORWARD	1124	21	55.15	42.86	TGCCAGAAAGTGGAGTAGATA	155	CTG	3	CTGCTGCTGCTGCTGCTG	18
mGhCIR522	Contig_13271_bb	REVERSE	1278	21	54.76	38.1	TGGGATTCCTGTAACATCTAA
mGhCIR523	Contig_13613_bb	FORWARD	266	20	54.84	50	CCTAGTACGACCTTTGGATG	147	AT	2	ATATATATATAT	12
mGhCIR523	Contig_13613_bb	REVERSE	412	21	54.87	38.1	GGGAATTATATCCTCCTCAAA
mGhCIR524	Contig_13681_bb	FORWARD	185	21	54.83	33.33	TCGTATTCAAGAAACCAACAT	150	TA	2	TATATATATATA	12
mGhCIR524	Contig_13681_bb	REVERSE	334	21	54.86	42.86	AACCTGCAGCTACTAACAATG
mGhCIR525	Contig_13965_bb	FORWARD	6	20	57.06	45	ATTGTGAACAACTCCGTCCT	184	TCT	3	TCTTCTTCTTCTTCTTCTTCT	21
mGhCIR525	Contig_13965_bb	REVERSE	189	21	54.83	33.33	AGGATTTCGGATAAAAGAGAA
mGhCIR526	Contig_14138_bb	FORWARD	1453	21	54.71	42.86	AGAAGGAATAGAGAAGGGTCA	144	TC	2	TCTCTCTCTCTC	12
mGhCIR526	Contig_14138_bb	REVERSE	1596	21	54.98	42.86	GGTTCCTGGAAAAGTGTTAGT
mGhCIR527	Contig_14910_bb	FORWARD	615	21	55.13	42.86	TCACTTCAAACATACCAGACC	147	GAG	3	GAGGAGGAGGAGGAG	15
mGhCIR527	Contig_14910_bb	REVERSE	761	21	55.09	42.86	CCTAAACTAATCTCGCCTTTC
mGhCIR528	Contig_15017_bb	FORWARD	3	22	54.81	31.82	CCATTAACAATAGCAACAAAGA	179	AT	2	ATATATATATAT	12
mGhCIR528	Contig_15017_bb	REVERSE	181	22	55.24	40.91	TGAGCACTTAAAACTGCTACTG
mGhCIR529	Contig_15166_bb	FORWARD	634	21	55.31	42.86	ACGGACTTAAAACTCCTCAAG	153	AAC	3	AACAACAACAACAAC	15
mGhCIR529	Contig_15166_bb	REVERSE	786	21	54.67	42.86	CATCAGGCAACTCCTTATCTA
mGhCIR530	Contig_15259_bb	FORWARD	65	21	55.09	33.33	CCTTCGAAAATAAAAGAAAGG	157	AT	2	ATATATATATATAT	14
mGhCIR530	Contig_15259_bb	REVERSE	221	21	54.6	38.1	AGAGAATCGTTGGTTCCTTAT
mGhCIR531	Contig_15509_bb	FORWARD	1003	21	55.6	33.33	GAAAAGGAAGGAAAACAAATG	127	GAA	3	GAAGAAGAAGAAGAA	15
mGhCIR531	Contig_15509_bb	REVERSE	1129	21	54.51	42.86	GCATCGTCGATAATGTCTAGT
mGhCIR532	Contig_15778_bb	FORWARD	1464	21	54.89	42.86	AATCGAGGCTAATCTCTCTGT	162	TC	2	TCTCTCTCTCTCTCTCTCTC	20
mGhCIR532	Contig_15778_bb	REVERSE	1625	21	54.83	33.33	GATTGCTCTTTTGAACTTTGA
mGhCIR533	Contig_16368_bb	FORWARD	1174	21	55.1	47.62	GCTACTAACAATGTCCCTCCT	146	TA	2	TATATATATATA	12
mGhCIR533	Contig_16368_bb	REVERSE	1319	21	54.83	38.1	CATCGTATTCAAGAAACCAAC
mGhCIR534	Contig_16702_bb	FORWARD	85	21	54.48	42.86	ATTAGTAGATCACCGGTCCTT	152	GA	2	GAGAGAGAGAGA	12
mGhCIR534	Contig_16702_bb	REVERSE	236	19	55.25	47.37	ACCATACCTTGGACGTTGT
mGhCIR535	Contig_16827_bb	FORWARD	1196	21	55.03	38.1	CAAATTCTCTTGGTTCAGTTG	142	TG	2	TGTGTGTGTGTGTG	14
mGhCIR535	Contig_16827_bb	REVERSE	1337	21	55.22	33.33	TTTATATCCAAAATGGGGACT
mGhCIR536	Contig_17551_bb	FORWARD	107	21	55.36	38.1	CCCTTATTATCTTTTGCGACT	148	TA	2	TATATATATATATA	14
mGhCIR536	Contig_17551_bb	REVERSE	254	21	55.31	33.33	TGAAAAGCTGCAGTTATGAAT
mGhCIR537	Contig_1760_bb	FORWARD	664	20	54.84	35	AGGAAATCGAGTTCATTCAA	157	CATA	4	CATACATACATACATACATA	20
mGhCIR537	Contig_1760_bb	REVERSE	820	20	56.14	35	ATTCGAAGTGGGAAAACAAT
mGhCIR538	Contig_17729_bb	FORWARD	1385	21	55.23	42.86	TCTCTGTGTTGGGAATATCAG	127	AAT	3	AATAATAATAATAAT	15
mGhCIR538	Contig_17729_bb	REVERSE	1511	21	55.38	52.38	GTACCCCTAGCAGAGAGAGAA
mGhCIR539	Contig_17762_bb	FORWARD	42	22	54.99	36.36	AGAGACACTAAAAAGCGAAAAG	157	GCC	3	GCCGCCGCCGCCGCC	15
mGhCIR539	Contig_17762_bb	REVERSE	198	21	55.7	42.86	GGACTGGCATAGATTATGGTT
mGhCIR540	Contig_17843_bb	FORWARD	813	21	54.95	38.1	TCCAAGACAGGAAAGTTGATA	134	AT	2	ATATATATATATAT	14
mGhCIR540	Contig_17843_bb	REVERSE	946	21	55.05	38.1	AATCACAAGAGTGTAGCCAAA
mGhCIR541	Contig_18469_bb	FORWARD	50	21	54.97	38.1	ATGTCATAAGAGAAACCAGCA	154	AT	2	ATATATATATATAT	14
mGhCIR541	Contig_18469_bb	REVERSE	203	21	55.16	38.1	TGGAAATGGAAGATCTATGTG
mGhCIR542	Contig_19103_bb	FORWARD	3	21	55.33	42.86	AGCAGATTCTCTTTGGAAGAC	140	ACTCA	5	ACTCAACTCAACTCAACTCAACTCA	25
mGhCIR542	Contig_19103_bb	REVERSE	142	21	55.42	38.1	AAGCAGAGATGATTGGGTTAT
mGhCIR543	Contig_19400_bb	FORWARD	623	21	55.82	42.86	TGACCTGTGGAAGTGAAAGTA	188	TA	2	TATATATATATA	12
mGhCIR543	Contig_19400_bb	REVERSE	810	21	54.48	38.1	ACATGCCTGGTACAAATTAAG
mGhCIR544	Contig_19564_bb	FORWARD	1317	21	54.41	38.1	GAAAGGGAAGGATAAAGAAGA	156	GAAAGA	6	GAAAGAGAAAGAGAAAGAGAAAGAGAAAGAGAAAGA	36
mGhCIR544	Contig_19564_bb	REVERSE	1472	20	55.3	50	AGTGGTATCAACGCAGAGTC
mGhCIR545	Contig_19919_bb	FORWARD	106	21	55.75	38.1	ATCATACAAGGTTTTCCCAAG	155	AT	2	ATATATATATATAT	14
mGhCIR545	Contig_19919_bb	REVERSE	260	20	55.9	45	CTAGAGATGGTTCGGGTTTT
mGhCIR546	Contig_20111_bb	FORWARD	1845	21	55.51	47.62	GATGAAGAGGAAGATGGAGAG	150	GAT	3	GATGATGATGATGAT	15
mGhCIR546	Contig_20111_bb	REVERSE	1994	21	54.86	38.1	CAATGAAGATGAAGAGAATGG
mGhCIR547	Contig_20640_bb	FORWARD	1066	21	54.84	33.33	TAAGTTTCCCCAAGAGTTTTT	170	AT	2	ATATATATATAT	12
mGhCIR547	Contig_20640_bb	REVERSE	1235	21	55.15	42.86	TCTCTAACCTCCTGTTGCATA
mGhCIR548	Contig_2115_bb	FORWARD	66	21	54.66	47.62	GACTCTCGAGTCTTTCTCACA	190	AC	2	ACACACACACAC	12
mGhCIR548	Contig_2115_bb	REVERSE	255	21	55.06	38.1	ACCTCAAACGATTTATTAGGG
mGhCIR549	Contig_21300_bb	FORWARD	115	21	54.81	38.1	AAGCAATACAAAGAAGCACAC	151	AAG	3	AAGAAGAAGAAGAAG	15
mGhCIR549	Contig_21300_bb	REVERSE	265	21	55.33	33.33	TATATCCATTATTGGGGCTTT
mGhCIR550	Contig_21369_bb	FORWARD	6	21	54.7	38.1	AACCTCAAAACCTCAACTCTT	147	TA	2	TATATATATATATA	14
mGhCIR550	Contig_21369_bb	REVERSE	152	21	55.23	33.33	TTATGCATTTGAGAAGATGCT
mGhCIR551	Contig_21381_bb	FORWARD	20	21	54.5	33.33	TAATGAATTACGCACAAGTGA	115	AT	2	ATATATATATATATAT	16
mGhCIR551	Contig_21381_bb	REVERSE	134	21	55.57	33.33	TGCCATCTTCATTGTTTTTAG
mGhCIR552	Contig_21475_bb	FORWARD	1107	22	54.87	31.82	GATGTGCAGAAAGCATTTAATA	146	TCT	3	TCTTCTTCTTCTTCTTCT	18
mGhCIR552	Contig_21475_bb	REVERSE	1252	21	56.34	38.1	TTACGCACTGAATGAATTGAC
mGhCIR553	Contig_21892_bb	FORWARD	68	21	54.97	47.62	CCAAGTACTGTTGTGGAGAAG	154	AGC	3	AGCAGCAGCAGCAGC	15
mGhCIR553	Contig_21892_bb	REVERSE	221	21	55.25	33.33	TGGATGTAAATAAGCTCGAAA
mGhCIR554	Contig_22442_bb	FORWARD	661	21	55.66	33.33	ATCAAATATTGTTTCCGTTCC	145	AT	2	ATATATATATAT	12
mGhCIR554	Contig_22442_bb	REVERSE	805	21	54.88	38.1	CAAGTCTAAGGCATCAAAGAA
mGhCIR555	Contig_22698_bb	FORWARD	4	20	55.3	50	AGTGGTATCAACGCAGAGTC	149	AAT	3	AATAATAATAATAATAATAAT	21
mGhCIR555	Contig_22698_bb	REVERSE	152	21	54	33.33	AGAATGGTTTGGTCGTAATAA
mGhCIR556	Contig_22743_bb	FORWARD	7	21	53.57	47.62	CCTCTCTCTACGATACAAAGC	156	AG	2	AGAGAGAGAGAG	12
mGhCIR556	Contig_22743_bb	REVERSE	162	21	54.96	42.86	CTGCTGTCTATTGTTTCTGCT
mGhCIR557	Contig_22745_bb	FORWARD	353	21	55.4	38.1	TCCTAAAACCAAGGAGATGAT	156	AT	2	ATATATATATAT	12
mGhCIR557	Contig_22745_bb	REVERSE	508	21	55.17	33.33	CCATCATCAGGTATTGAAAAA
mGhCIR558	Contig_22810_bb	FORWARD	2340	21	54.9	42.86	ACTAAAGTGCCTCTGGTTCTT	152	TA	2	TATATATATATA	12
mGhCIR558	Contig_22810_bb	REVERSE	2491	21	55.47	38.1	GCAACACTCCAGTTTGATTTA
mGhCIR559	Contig_22830_bb	FORWARD	805	21	55.74	47.62	ATCTCCTTCTCCTTCTCCTTC	141	TC	2	TCTCTCTCTCTCTC	14
mGhCIR559	Contig_22830_bb	REVERSE	945	21	55.64	33.33	TGTTTTTGGTTGATTTAGCTG
mGhCIR560	Contig_22859_bb	FORWARD	320	21	55.67	42.86	TCGATCATACTTATGCAGCTC	152	CAT	3	CATCATCATCATCAT	15
mGhCIR560	Contig_22859_bb	REVERSE	471	21	55.02	38.1	ATATTCATCCAACCCTGAGAT
mGhCIR561	Contig_22867_bb	FORWARD	633	21	55.39	38.1	TTAGTTGGTTGTTGTTCGTTC	138	ATTT	4	ATTTATTTATTTATTTATTT	20
mGhCIR561	Contig_22867_bb	REVERSE	770	21	54.59	42.86	CGTAGGTTCAAATCCTACAGA
mGhCIR562	Contig_22902_bb	FORWARD	90	21	55.05	42.86	CAACTTCATTACTGTCCTTGC	142	CTT	3	CTTCTTCTTCTTCTT	15
mGhCIR562	Contig_22902_bb	REVERSE	231	21	54.53	33.33	GCTCAATTGAATGAACAAACT
mGhCIR563	Contig_23194_bb	FORWARD	108	23	55.13	39.13	TGGTATTCCCTATATAACTGCAC	146	TC	2	TCTCTCTCTCTC	12
mGhCIR563	Contig_23194_bb	REVERSE	253	21	54.57	42.86	TAGTAGTCAAACAGCCAGCTT
mGhCIR564	Contig_23551_bb	FORWARD	876	21	54.97	38.1	GAGATGGCCTATAAAACCAAT	181	CAC	3	CACCACCACCACCACCACCAC	21
mGhCIR564	Contig_23551_bb	REVERSE	1056	21	53.57	33.33	GAAAACAAAAGCTAAAACACC
mGhCIR565	Contig_23576_bb	FORWARD	1405	21	54.43	42.86	GGACTTGGTAGTGAAAACTGA	122	AG	2	AGAGAGAGAGAG	12
mGhCIR565	Contig_23576_bb	REVERSE	1526	21	55.59	38.1	AACATTCACCCCACTATTTTC
mGhCIR566	Contig_23911_bb	FORWARD	500	21	55.12	52.38	AGTAAGTCACCAGAGGAGGAG	150	GAA	3	GAAGAAGAAGAAGAA	15
mGhCIR566	Contig_23911_bb	REVERSE	649	21	54.8	42.86	GGAGATCTAATTTCCTCTTGC
mGhCIR567	Contig_23919_bb	FORWARD	1941	21	55.25	42.86	CGTAGTTTTCCACTCACACAT	149	AT	2	ATATATATATAT	12
mGhCIR567	Contig_23919_bb	REVERSE	2089	22	54.35	31.82	GTCTTTTTCTTTCCTTTTTCAG
mGhCIR568	Contig_2409_bb	FORWARD	2148	21	54.78	38.1	TATTTTAACACCCAGCTCAAG	137	TTA	3	TTATTATTATTATTATTATTATTATTA	27
mGhCIR568	Contig_2409_bb	REVERSE	2284	21	51.57	33.33	TCTCATTTCCGATATAGTGTT
mGhCIR569	Contig_24884_bb	FORWARD	167	21	54.92	42.86	AGATCTCCCAGTTCTTGAATC	193	CAG	3	CAGCAGCAGCAGCAGCAG	18
mGhCIR569	Contig_24884_bb	REVERSE	359	21	54.02	38.1	TGAGACCGATGTATATGTTGA
mGhCIR570	Contig_24902_bb	FORWARD	62	21	54.66	38.1	CTTGACAAAATGGCTACACTT	125	CTT	3	CTTCTTCTTCTTCTTCTTCTT	21
mGhCIR570	Contig_24902_bb	REVERSE	186	21	55.25	33.33	CTTCTTTTCAAAGGCTTTTTC
mGhCIR571	Contig_25017_bb	FORWARD	25	21	55.17	38.1	CGCAGCACAATATTTATAACC	163	AAT	3	AATAATAATAATAAT	15
mGhCIR571	Contig_25017_bb	REVERSE	187	21	55.35	33.33	GGCTTCACTTTCAATTTTCTT
mGhCIR572	Contig_25988_bb	FORWARD	781	21	55.15	42.86	CAAGAGATGACAGCCATTAAG	135	TA	2	TATATATATATATATA	16	(TC)12
mGhCIR572	Contig_25988_bb	REVERSE	915	21	54.92	42.86	TACAAAGACCATCTCTCCTCA
mGhCIR573	Contig_26192_bb	FORWARD	177	21	55.05	33.33	TCAACGGATTCATAGAAGAAA	158	AT	2	ATATATATATAT	12
mGhCIR573	Contig_26192_bb	REVERSE	334	21	54.9	33.33	CTTGCAAAATAGTTGGAGAAA
mGhCIR574	Contig_27329_bb	FORWARD	123	21	56.12	42.86	ACCTAATGTAAGCTCCCCTTT	151	CA	2	CACACACACACA	12
mGhCIR574	Contig_27329_bb	REVERSE	273	22	54.6	31.82	CATGGAACTTTTACAAGAATGA
mGhCIR575	Contig_27521_bb	FORWARD	1258	21	55.42	42.86	CACCAAAGCAACACTATCACT	148	GAA	3	GAAGAAGAAGAAGAA	15
mGhCIR575	Contig_27521_bb	REVERSE	1405	21	55.27	38.1	AAAAGAGAGAAACCGAAGCTA
mGhCIR576	Contig_28218_bb	FORWARD	4	21	55.39	38.1	AAGAAAATTGGGAGTTAGCTG	140	AT	2	ATATATATATATATATATAT	20
mGhCIR576	Contig_28218_bb	REVERSE	143	21	54.54	33.33	ATTGGTTTTAGGGTTCGTTAT
mGhCIR577	Contig_28294_bb	FORWARD	567	21	54.65	33.33	ACATTTCCTCCTCAAAAACTT	162	CAG	3	CAGCAGCAGCAGCAGCAG	18
mGhCIR577	Contig_28294_bb	REVERSE	728	20	54.92	35	AAAGTGTTGCACGGTTTAAT
mGhCIR578	Contig_28572_bb	FORWARD	78	21	54.88	38.1	CAAGGAGAGCATAAAAGTTGA	151	GAA	3	GAAGAAGAAGAAGAA	15
mGhCIR578	Contig_28572_bb	REVERSE	228	21	55.23	42.86	TTGTTCCTGATCTGTATCCTG
mGhCIR579	Contig_291_bb	FORWARD	862	21	55.51	33.33	GAAGAAAAAGGTTAGCCAAAA	150	AT	2	ATATATATATATAT	14
mGhCIR579	Contig_291_bb	REVERSE	1011	21	55	38.1	TTCAATCTCTTTCGTGTGAGT
mGhCIR580	Contig_29898_bb	FORWARD	1336	21	54.81	42.86	ATGACTATGATGATCGTGACC	151	CAT	3	CATCATCATCATCAT	15
mGhCIR580	Contig_29898_bb	REVERSE	1486	21	55.78	38.1	TTTGGCTTCTTATCAGTTCCT
mGhCIR581	Contig_30300_bb	FORWARD	1064	21	54.64	38.1	TGGAATGTATGAGTTCAAGGT	152	ATA	3	ATAATAATAATAATA	15
mGhCIR581	Contig_30300_bb	REVERSE	1215	21	55.16	42.86	ACAGTAGTGGATGAAACATGC
mGhCIR582	Contig_30514_bb	FORWARD	865	21	55.2	42.86	CTACAAAAGCAACGCCTAGTA	122	GA	2	GAGAGAGAGAGAGAGA	16
mGhCIR582	Contig_30514_bb	REVERSE	986	21	55.05	38.1	TGACAAGCTTCTACATTTGGT
mGhCIR583	Contig_30705_bb	FORWARD	606	21	54.72	33.33	TAGCATAACCAAATGATGGAT	154	ACC	3	ACCACCACCACCACCACCACC	21
mGhCIR583	Contig_30705_bb	REVERSE	759	21	55.09	38.1	ATAGGTCTTTTGGAGGTTTTG
mGhCIR584	Contig_30707_bb	FORWARD	1056	21	55.01	38.1	AAAGGGAAAACCTGATGATAG	159	CCA	3	CCACCACCACCACCA	15
mGhCIR584	Contig_30707_bb	REVERSE	1214	21	55.29	38.1	CCGTTTATTCTTGTCCATACA
mGhCIR585	Contig_30742_bb	FORWARD	1433	21	54.96	42.86	CTGCTGTCTATTGTTTCTGCT	158	CT	2	CTCTCTCTCTCT	12
mGhCIR585	Contig_30742_bb	REVERSE	1590	23	54.81	43.48	TCCTCTCTACTACGATACAAAGC
mGhCIR586	Contig_30848_bb	FORWARD	499	21	55.87	42.86	CATCATCGCTATTTGTACGTC	136	TCT	3	TCTTCTTCTTCTTCTTCTTCTTCTTCT	27
mGhCIR586	Contig_30848_bb	REVERSE	634	21	54.6	38.1	AGGAAAAGAACGTAAAGAAGG
mGhCIR587	Contig_31102_bb	FORWARD	440	21	55.05	38.1	AAGATTGTGGAACTGCAACTA	150	AAG	3	AAGAAGAAGAAGAAG	15
mGhCIR587	Contig_31102_bb	REVERSE	589	21	54.88	47.62	AGTAGGAGTCTTGAACCCATC
mGhCIR588	Contig_31206_bb	FORWARD	2546	21	55.04	42.86	CTTCGAGGGGTTTATACAGAT	162	TA	2	TATATATATATA	12
mGhCIR588	Contig_31206_bb	REVERSE	2707	21	55.25	33.33	CTACAATGAAAAATGGGTCAA
mGhCIR589	Contig_31405_bb	FORWARD	582	21	55.3	38.1	AGGATGACTCTGGAATTGTTT	137	AT	2	ATATATATATAT	12
mGhCIR589	Contig_31405_bb	REVERSE	718	21	54.85	38.1	GTTTCAGAAAATGTGGAAGTG
mGhCIR590	Contig_3170_bb	FORWARD	298	21	54.72	42.86	CCCTACACAACAAAATCTCAC	182	CGC	3	CGCCGCCGCCGCCGCCGC	18
mGhCIR590	Contig_3170_bb	REVERSE	479	21	55.76	47.62	GTTCTAACAAGTCACGTGGTG
mGhCIR591	Contig_31703_bb	FORWARD	16	22	54.9	31.82	TCTCATCTCAACCATTATTTCA	155	AT	2	ATATATATATAT	12
mGhCIR591	Contig_31703_bb	REVERSE	170	21	54.79	33.33	CTTGTTTGAAAACTTGCATCT
mGhCIR592	Contig_31917_bb	FORWARD	496	21	54.69	38.1	GCAAACAACACTGACATAACA	147	TA	2	TATATATATATA	12
mGhCIR592	Contig_31917_bb	REVERSE	642	21	54.74	47.62	GGTTGTGTAAGCTAGCACTGT
mGhCIR593	Contig_32081_bb	FORWARD	678	20	54.98	45	AAAAGGAGGACTGGGATAAG	150	AGA	3	AGAAGAAGAAGAAGAAGA	18
mGhCIR593	Contig_32081_bb	REVERSE	827	21	54.19	33.33	AAACATTACAATGTCCGATTC
mGhCIR594	Contig_32431_bb	FORWARD	378	21	54.85	42.86	GGCCTAGGTTTAGTTTATTGG	153	TA	2	TATATATATATA	12
mGhCIR594	Contig_32431_bb	REVERSE	530	21	55.11	38.1	GCAAAGACTTGTTGCTCTTTA
mGhCIR595	Contig_32518_bb	FORWARD	690	21	54.84	38.1	AGCAGAATAAGGTGGAAAAGT	154	TGA	3	TGATGATGATGATGATGATGATGATGATGA	30
mGhCIR595	Contig_32518_bb	REVERSE	843	21	53.22	33.33	AACAATGTCATGTTCATGTTC
mGhCIR596	Contig_32955_bb	FORWARD	983	21	54.83	33.33	AGATCGGTGTTTGTTCATTTA	151	TG	2	TGTGTGTGTGTGTG	14
mGhCIR596	Contig_32955_bb	REVERSE	1133	21	55.6	38.1	TACAGCATAAAATCTGGTTCG
mGhCIR597	Contig_33009_bb	FORWARD	1455	21	55.03	33.33	ACAATTTTCTCCCCTATTTTG	173	AT	2	ATATATATATAT	12
mGhCIR597	Contig_33009_bb	REVERSE	1627	21	54.61	38.1	GGGTACTTCAATGCAAAGTTA
mGhCIR598	Contig_33471_bb	FORWARD	363	21	55.12	33.33	ATTCCATACCAGTTGGATTTT	159	CTG	3	CTGCTGCTGCTGCTG	15
mGhCIR598	Contig_33471_bb	REVERSE	521	21	54.43	42.86	CACCTGTTCCAAGTCCTAATA
mGhCIR599	Contig_33587_bb	FORWARD	275	21	55.6	33.33	TTTGAAAGGGAAAGTTCAGAT	148	AAG	3	AAGAAGAAGAAGAAG	15
mGhCIR599	Contig_33587_bb	REVERSE	422	20	55.15	45	ATATGGGCATGTTCTCTCTG
mGhCIR600	Contig_33758_bb	FORWARD	587	21	55.61	38.1	TTGAGTTCTTTGAGAATGTCG	121	CGT	3	CGTCGTCGTCGTCGT	15
mGhCIR600	Contig_33758_bb	REVERSE	707	21	55.03	38.1	CAAAATCTTTGTCCTCACTTG
mGhCIR601	Contig_33972_bb	FORWARD	588	21	55.07	42.86	AGGTGGGATTCTTTCTAGTTG	153	AT	2	ATATATATATAT	12
mGhCIR601	Contig_33972_bb	REVERSE	740	22	55.3	36.36	TGCTGCTAGATATAATTGGTGA
mGhCIR602	Contig_34111_bb	FORWARD	721	21	54.72	38.1	TCCACAATAAACAGTGGAAGT	140	AGC	3	AGCAGCAGCAGCAGC	15
mGhCIR602	Contig_34111_bb	REVERSE	860	21	55.62	38.1	GCTTTCCTAGCCAGAATAAAA
mGhCIR603	Contig_34904_bb	FORWARD	612	21	55.58	47.62	ATAGCTTCACAGTCACGTCAG	117	GCG	3	GCGGCGGCGGCGGCG	15
mGhCIR603	Contig_34904_bb	REVERSE	728	21	55.08	42.86	GGCTAAAACCTAATGCTCTTC
mGhCIR604	Contig_35137_bb	FORWARD	68	21	54.93	38.1	CCTTAAACTGATCTACGCAAA	132	TTC	3	TTCTTCTTCTTCTTC	15
mGhCIR604	Contig_35137_bb	REVERSE	199	21	55.06	38.1	GTAACAATTCCCAATCACAGA
mGhCIR605	Contig_35441_bb	FORWARD	71	22	54.13	31.82	GATATTGCCTCACAATTTAATG	151	AT	2	ATATATATATAT	12
mGhCIR605	Contig_35441_bb	REVERSE	221	21	56.25	33.33	GAATTGTTGCAATGATACGAA
mGhCIR606	Contig_35548_bb	FORWARD	10	21	55.87	33.33	AAAAGTTGGGAATGAAGATTG	150	AT	2	ATATATATATAT	12
mGhCIR606	Contig_35548_bb	REVERSE	159	21	55.23	38.1	GCTAAGCAATGAGCAAAAGTA
mGhCIR607	Contig_35572_bb	FORWARD	637	21	55.61	47.62	GGGAGAAAGTAGAAGGAGGAT	129	GGA	3	GGAGGAGGAGGAGGA	15
mGhCIR607	Contig_35572_bb	REVERSE	765	21	55.85	47.62	CCACTTCATCTGCTGTGTAAC
mGhCIR608	Contig_3571_bb	FORWARD	2	21	54.38	38.1	GGGTCTTTACAATGACTTCAA	139	AT	2	ATATATATATAT	12
mGhCIR608	Contig_3571_bb	REVERSE	140	21	55.15	42.86	AGCTAGGCAGCCATATTTAGT
mGhCIR609	Contig_35768_bb	FORWARD	350	19	55.28	47.37	CATCTTCCATCCCTGAATC	154	CCG	3	CCGCCGCCGCCGCCG	15	(GAA)15
mGhCIR609	Contig_35768_bb	REVERSE	503	21	55.12	47.62	CCTGCTTCTAGACACAACAAC
mGhCIR610	Contig_36827_bb	FORWARD	4	21	54.57	47.62	CTTCAGCTGTAAGCCAGTAAC	164	TA	2	TATATATATATA	12
mGhCIR610	Contig_36827_bb	REVERSE	167	21	54.93	38.1	CGAAGCTACCATTCTTGTAAA
mGhCIR611	Contig_37076_bb	FORWARD	1015	21	55.94	47.62	CACCAGCATCTACTTCATCAG	125	CCA	3	CCACCACCACCACCACCACCACCACCACCA	30
mGhCIR611	Contig_37076_bb	REVERSE	1139	21	55.12	42.86	AGTACGGGAAAACCTTCATAG
mGhCIR612	Contig_37738_bb	FORWARD	349	19	55.23	52.63	GGATATGGTGGTGGAGAAG	136	TGG	3	TGGTGGTGGTGGTGG	15
mGhCIR612	Contig_37738_bb	REVERSE	484	20	55.59	40	TTCCATATCCTTCTGCATGT
mGhCIR613	Contig_3778_bb	FORWARD	237	21	54.95	33.33	TATTAAAAAGCAAACCGACTG	147	CT	2	CTCTCTCTCTCTCT	14
mGhCIR613	Contig_3778_bb	REVERSE	383	21	55.03	38.1	CAGGATTTTTCAAGTGAAGTG
mGhCIR614	Contig_38166_bb	FORWARD	377	21	53.97	47.62	GAGAGTATCAAGGATGAGACG	164	GAA	3	GAAGAAGAAGAAGAA	15
mGhCIR614	Contig_38166_bb	REVERSE	540	21	54.79	38.1	CTATCCAGAAGCTCATTTTCA
mGhCIR615	Contig_38966_bb	FORWARD	817	20	54.5	40	GATTCAGCATCATCAACAGA	143	TTG	3	TTGTTGTTGTTGTTGTTGTTG	21
mGhCIR615	Contig_38966_bb	REVERSE	959	21	55.39	47.62	CCATCTCCTTCTCTTCATACC
mGhCIR616	Contig_39004_bb	FORWARD	1120	21	55.12	47.62	ATGAATCTCCCTCTCAGTAGC	161	GA	2	GAGAGAGAGAGA	12
mGhCIR616	Contig_39004_bb	REVERSE	1280	18	56.5	44.44	GCTTGGCTCGCATATTTT
mGhCIR617	Contig_395_bb	FORWARD	4358	20	56.05	45	TATAGTGGGGTTGAAACACG	176	TA	2	TATATATATATA	12
mGhCIR617	Contig_395_bb	REVERSE	4533	21	55.67	38.1	ACTTCTTCTTTTTGGAGGTGA
mGhCIR618	Contig_39886_bb	FORWARD	83	21	55.44	38.1	CATAAAGGTTGATGGCTTACA	166	AT	2	ATATATATATAT	12	(AT)12
mGhCIR618	Contig_39886_bb	REVERSE	248	21	54.74	42.86	GGTCGAGTCAAAATAGTAGCA
mGhCIR619	Contig_40081_bb	FORWARD	1042	21	55	38.1	CGGTCATGTAAGAAAGAATTG	140	AAG	3	AAGAAGAAGAAGAAG	15
mGhCIR619	Contig_40081_bb	REVERSE	1181	21	54.39	42.86	CTGTTCTTCTACCAGTTTTCG
mGhCIR620	Contig_402_bb	FORWARD	26	19	56.32	52.63	CCTCCACCAAACAGACATC	130	CCG	3	CCGCCGCCGCCGCCG	15
mGhCIR620	Contig_402_bb	REVERSE	155	19	55.53	57.89	GTCTGGGAGAGGTTGAGTG
mGhCIR621	Contig_40566_bb	FORWARD	1933	20	54.95	45	GTATCTCGGCTGAACAAAAC	135	CT	2	CTCTCTCTCTCTCT	14
mGhCIR621	Contig_40566_bb	REVERSE	2067	21	54.8	42.86	AGCCTCGATAAAGAAAGAGAG
mGhCIR622	Contig_40877_bb	FORWARD	363	21	55.26	47.62	TCATATACACCCGAGAGTCTG	146	TGG	3	TGGTGGTGGTGGTGG	15
mGhCIR622	Contig_40877_bb	REVERSE	508	21	55.11	38.1	ATAATGGAGAAGGGTGTTGAT
mGhCIR623	Contig_4138_bb	FORWARD	184	21	54.73	47.62	ACTCTAGTGACGGTGATGGTA	151	GTA	3	GTAGTAGTAGTAGTA	15
mGhCIR623	Contig_4138_bb	REVERSE	334	21	55.36	38.1	CCGGTTTCTTCAGCTTATTAT
mGhCIR624	Contig_41493_bb	FORWARD	313	21	55.22	42.86	GCTGAAGTTTATGCTGCTCTA	151	AG	2	AGAGAGAGAGAG	12
mGhCIR624	Contig_41493_bb	REVERSE	463	21	55.08	42.86	CGATACGTAAAGGTAACATGC
mGhCIR625	Contig_41567_bb	FORWARD	1201	21	55.49	38.1	CATTATCGGTATGGAATGTTG	162	TA	2	TATATATATATA	12
mGhCIR625	Contig_41567_bb	REVERSE	1362	19	55.04	47.37	AGTCGCAGTCGGTACTTTT
mGhCIR626	Contig_42274_bb	FORWARD	576	20	55.98	50	AGGACTTCGTAGGGTGAAAG	148	GAG	3	GAGGAGGAGGAGGAGGAG	18
mGhCIR626	Contig_42274_bb	REVERSE	723	20	55.91	40	CTAACCCAAACAAAGCAATG
mGhCIR627	Contig_42382_bb	FORWARD	82	21	55.44	38.1	TGATTTGATGAATCGAGAGAG	163	GGA	3	GGAGGAGGAGGAGGA	15
mGhCIR627	Contig_42382_bb	REVERSE	244	21	54.38	38.1	CCTGAACTTTATATCCACCAA
mGhCIR628	Contig_42651_bb	FORWARD	383	21	54.95	38.1	TAGAATCCCCAAAATAGTTCC	149	GA	2	GAGAGAGAGAGA	12
mGhCIR628	Contig_42651_bb	REVERSE	531	21	55.48	38.1	TAATTCGAACAAGGAGTGTTG
mGhCIR629	Contig_42884_bb	FORWARD	2	21	55.01	38.1	ACCAAAAATCCCTCTTCATAG	134	AC	2	ACACACACACACACAC	16
mGhCIR629	Contig_42884_bb	REVERSE	135	21	55.58	42.86	GAGGAGTTCGATTTTCTCAAC
mGhCIR630	Contig_43105_bb	FORWARD	174	21	54.75	42.86	CATAAGTAGGCTCACCAAAGA	146	GCT	3	GCTGCTGCTGCTGCTGCT	18
mGhCIR630	Contig_43105_bb	REVERSE	319	21	54.9	33.33	ATTTAAATGTGCGCATAAGAG
mGhCIR631	Contig_43556_bb	FORWARD	26	20	54.93	45	CAACCGCCATCTCTTAATAC	153	TCT	3	TCTTCTTCTTCTTCT	15
mGhCIR631	Contig_43556_bb	REVERSE	178	21	54.5	47.62	CACAGTTATGGGAGTGGTATC
mGhCIR632	Contig_43681_bb	FORWARD	73	21	55.5	47.62	GGGCCATCTTTAGACACTAAC	145	TCA	3	TCATCATCATCATCA	15
mGhCIR632	Contig_43681_bb	REVERSE	217	21	54.99	33.33	GGCAAACTATTTGGGATAAAT
mGhCIR633	Contig_43711_bb	FORWARD	220	21	54.45	42.86	ACTCAGTGCATAGTTTTCACC	167	TCA	3	TCATCATCATCATCA	15
mGhCIR633	Contig_43711_bb	REVERSE	386	21	54.7	33.33	AAAAAGCAGAATTGATGAGTG
mGhCIR634	Contig_4417_bb	FORWARD	738	21	55.92	38.1	ATTTGGCTGTAATTACCCAAG	169	AG	2	AGAGAGAGAGAG	12
mGhCIR634	Contig_4417_bb	REVERSE	906	21	54.97	33.33	TAACTTTCAAGGACCAAATCA
mGhCIR635	Contig_44655_bb	FORWARD	362	21	55.02	38.1	AGATGGTTGATCTATGGGAAT	145	TG	2	TGTGTGTGTGTG	12
mGhCIR635	Contig_44655_bb	REVERSE	506	21	55.16	38.1	CTGATTATGAAGGTTTGCTTG
mGhCIR636	Contig_447_bb	FORWARD	2220	21	54.41	47.62	GATTGTAGCAGACTGGTGAGT	150	TTGT	4	TTGTTTGTTTGTTTGTTTGT	20
mGhCIR636	Contig_447_bb	REVERSE	2369	21	55.05	38.1	AGTGAAACTGTTCAATGCCTA
mGhCIR637	Contig_45223_bb	FORWARD	14	21	56.56	33.33	CCTTTTTATTTCATTGCCTTG	164	CTT	3	CTTCTTCTTCTTCTTCTT	18
mGhCIR637	Contig_45223_bb	REVERSE	177	22	55.39	31.82	CAGAGAAAAAGGGTCAAAATTA
mGhCIR638	Contig_45231_bb	FORWARD	3	21	54.97	33.33	TCCATTTGTTACTCTTCCAAA	148	TCT	3	TCTTCTTCTTCTTCT	15
mGhCIR638	Contig_45231_bb	REVERSE	150	21	55.4	38.1	ATGATGAAGGGAAAGGAAGTA
mGhCIR639	Contig_45264_bb	FORWARD	6	20	55.72	45	GTAAGCCCAAGCTAATTTCC	150	TCT	3	TCTTCTTCTTCTTCTTCTTCT	21
mGhCIR639	Contig_45264_bb	REVERSE	155	21	54.49	47.62	CTCTTTACCAGCATCACTAGC
mGhCIR640	Contig_45306_bb	FORWARD	902	21	54.05	47.62	GTTCTGCACTAGACCATTCTC	134	CCT	3	CCTCCTCCTCCTCCT	15
mGhCIR640	Contig_45306_bb	REVERSE	1035	21	55.69	47.62	GAGGAAAGTACAAGCAGGTTC
mGhCIR641	Contig_46765_bb	FORWARD	150	21	55.01	38.1	AAAGGGAAAACCAGATGATAG	161	CCA	3	CCACCACCACCACCA	15
mGhCIR641	Contig_46765_bb	REVERSE	310	21	55.29	38.1	CCGTTTATTCTTGTCCATACA
mGhCIR642	Contig_4718_bb	FORWARD	544	21	55.57	33.33	TCATCATCGTCATCAAAATCT	155	CAT	3	CATCATCATCATCAT	15
mGhCIR642	Contig_4718_bb	REVERSE	698	21	55.2	38.1	AGAAAGCGAAGAAGAAGGATA
mGhCIR643	Contig_4720_bb	FORWARD	1124	21	55.43	47.62	CCATCAGTGCCTAGTCAGATA	183	CAG	3	CAGCAGCAGCAGCAG	15
mGhCIR643	Contig_4720_bb	REVERSE	1306	21	54.76	38.1	AGCATTTGAGAAGAACAGTTG
mGhCIR644	Contig_47459_bb	FORWARD	292	21	54.65	52.38	GTCCAGTGTTGTAGGGTACTG	177	AG	2	AGAGAGAGAGAG	12
mGhCIR644	Contig_47459_bb	REVERSE	468	21	55.88	42.86	ATCTCGACAGTTCTGGATTTC
mGhCIR645	Contig_48044_bb	FORWARD	77	21	55.12	33.33	ATAATTCAGGTTTGGTTGGAT	147	TTC	3	TTCTTCTTCTTCTTCTTCTTCTTCTTCTTCTTCTTC	36
mGhCIR645	Contig_48044_bb	REVERSE	223	21	55.06	42.86	GGGTACCGTTTAGGAATAGAA
mGhCIR646	Contig_48473_bb	FORWARD	333	21	55.18	33.33	TTCTTCTGCAAAAACACTGAT	146	TA	2	TATATATATATA	12
mGhCIR646	Contig_48473_bb	REVERSE	478	21	54.86	38.1	GTTGAAGCTCAAAATCTCGTA
mGhCIR647	Contig_48595_bb	FORWARD	371	21	55.12	52.38	AGTAAGTCACCAGAGGAGGAG	149	GAA	3	GAAGAAGAAGAAGAA	15
mGhCIR647	Contig_48595_bb	REVERSE	519	21	54.8	42.86	GGAGATCTAATTTCCTCTTGC
mGhCIR648	Contig_48804_bb	FORWARD	326	20	54.71	40	CGGGAGTTTTTGTTAGAAGA	136	GAT	3	GATGATGATGATGATGAT	18
mGhCIR648	Contig_48804_bb	REVERSE	461	20	54.85	35	AAATTTCTTCAGAACGCTTG
mGhCIR649	Contig_49017_bb	FORWARD	736	21	54.58	38.1	AATGTGTTCATAGCTCCAAAG	150	TA	2	TATATATATATA	12
mGhCIR649	Contig_49017_bb	REVERSE	885	21	55.3	38.1	GTTGTTGCAAAACAAGTTAGC
mGhCIR650	Contig_49139_bb	FORWARD	80	20	55.5	40	TTCATTGACCAAAAGCTCTC	147	CT	2	CTCTCTCTCTCT	12
mGhCIR650	Contig_49139_bb	REVERSE	226	19	55	42.11	AAACAGGTTTTCTGCGACT
mGhCIR651	Contig_49739_bb	FORWARD	117	22	55.15	45.45	GACATTAGTGGCTTAGCTCTTC	181	AG	2	AGAGAGAGAGAG	12	(AT)12
mGhCIR651	Contig_49739_bb	REVERSE	1358	21	54.32	38.1	CCTTCGATGTAGTGATGAAAT
mGhCIR652	Contig_49940_bb	FORWARD	167	21	55.22	38.1	ACTCGATCTTTACACAAAGCA	137	TA	2	TATATATATATA	12
mGhCIR652	Contig_49940_bb	REVERSE	303	21	54.85	47.62	CAGTATCTTGGATACGGTGAG
mGhCIR653	Contig_50181_bb	FORWARD	1646	21	54.97	38.1	ATATGGCGTTATCATCATGTC	174	AT	2	ATATATATATAT	12
mGhCIR653	Contig_50181_bb	REVERSE	1819	21	54.28	38.1	CGACCTCCCATATAATCAATA
mGhCIR654	Contig_50391_bb	FORWARD	33	21	55.01	38.1	ATAACCCTCCATCTTTCTTTG	195	GTC	3	GTCGTCGTCGTCGTCGTCGTCGTCGTCGTC	30
mGhCIR654	Contig_50391_bb	REVERSE	227	21	54.98	42.86	GAATAATCTGTCCCGAGAAGT
mGhCIR655	Contig_50613_bb	FORWARD	199	21	55.26	47.62	TCATATACACCCGAGAGTCTG	150	TGG	3	TGGTGGTGGTGGTGG	15
mGhCIR655	Contig_50613_bb	REVERSE	348	20	54.95	45	GATCTCGAAGCATAATGGAG
mGhCIR656	Contig_50744_bb	FORWARD	23	23	54.08	34.78	ACAGTGGTAAAACATCAGTTACA	152	TC	2	TCTCTCTCTCTCTCTCTC	18	(TA)14
mGhCIR656	Contig_50744_bb	REVERSE	174	21	54.92	38.1	AAACTAAGGTGCAGTCCTTTT
mGhCIR657	Contig_51020_bb	FORWARD	1264	21	55.99	47.62	CAGCAGTCTCTGTTGAATGTC	150	AG	2	AGAGAGAGAGAG	12
mGhCIR657	Contig_51020_bb	REVERSE	1413	19	55	52.63	GCTGCCTTACTCTTCCATC
mGhCIR658	Contig_51307_bb	FORWARD	888	21	55.45	47.62	CATACCAGTGCGACTACAAGT	170	CAA	3	CAACAACAACAACAA	15
mGhCIR658	Contig_51307_bb	REVERSE	1057	21	54.86	33.33	GCATGGTTGAGCTTATAAAAA
mGhCIR659	Contig_51487_bb	FORWARD	260	21	55.11	38.1	AACAAATCATCCCTACCATCT	155	ATA	3	ATAATAATAATAATA	15
mGhCIR659	Contig_51487_bb	REVERSE	414	21	55.09	42.86	TGTCTCGGTATTAGCAGTTGT
mGhCIR660	Contig_51544_bb	FORWARD	676	21	54.99	33.33	AGAATACATGCAAGGTGAAAA	155	TCC	3	TCCTCCTCCTCCTCC	15
mGhCIR660	Contig_51544_bb	REVERSE	830	21	55.44	42.86	CAGACTTCTTCAGTGATCCAA
mGhCIR661	Contig_5194_bb	FORWARD	117	21	54.64	47.62	GTGTCTAGATCTGCCTCTCAA	141	TTC	3	TTCTTCTTCTTCTTC	15
mGhCIR661	Contig_5194_bb	REVERSE	257	21	55.6	38.1	GGGTTGAAAAGAATGAAAGAG
mGhCIR662	Contig_52454_bb	FORWARD	1168	20	55.22	45	CATTGGAGAATCGCTAGAAG	137	TC	2	TCTCTCTCTCTCTC	14
mGhCIR662	Contig_52454_bb	REVERSE	1304	21	55.11	38.1	GCTTTTGTTCTTTCTGTGCTA
mGhCIR663	Contig_52684_bb	FORWARD	732	21	54.86	38.1	CAATGAAGATGAAGAGAATGG	150	CAT	3	CATCATCATCATCAT	15
mGhCIR663	Contig_52684_bb	REVERSE	881	21	54.83	42.86	GACAAAGTTGTGGATGAAGAG
mGhCIR664	Contig_52997_bb	FORWARD	1222	21	55.6	42.86	GCTCTGCTCTTTTGGTTTAGT	142	CA	2	CACACACACACA	12
mGhCIR664	Contig_52997_bb	REVERSE	1363	21	54.43	38.1	AACAATCCTTCAAGTCAACAG
mGhCIR665	Contig_53272_bb	FORWARD	33	21	55.71	38.1	TTTCAAACAACGACTAACAGC	148	TA	2	TATATATATATATA	14
mGhCIR665	Contig_53272_bb	REVERSE	180	21	55.87	42.86	GTATCTTATTTCGGAGCAAGC
mGhCIR666	Contig_53464_bb	FORWARD	1211	21	55	38.1	TGTTTAAGCACTAAACCAAGC	145	GAA	3	GAAGAAGAAGAAGAA	15
mGhCIR666	Contig_53464_bb	REVERSE	1355	21	54.71	42.86	CTACTGTTCTTCGCTTTCTTG
mGhCIR667	Contig_53727_bb	FORWARD	11	20	55.31	45	CGGCTAGCATAACCAAATAG	153	ACC	3	ACCACCACCACCACC	15
mGhCIR667	Contig_53727_bb	REVERSE	163	21	55.09	38.1	ATAGGTCTTTTGGAGGTTTTG
mGhCIR668	Contig_54236_bb	FORWARD	1153	21	54.86	33.33	GCTGTTTATTTATGGAAAGCA	152	AT	2	ATATATATATAT	12
mGhCIR668	Contig_54236_bb	REVERSE	1304	21	55.02	47.62	TACGGTCAGTGCTAAGCTAAC
mGhCIR669	Contig_54268_bb	FORWARD	2387	21	54.92	38.1	AACCAGAAAACTAAGGCAACT	160	TA	2	TATATATATATA	12
mGhCIR669	Contig_54268_bb	REVERSE	2546	21	55.64	33.33	CAAAGCCAAACATACTGAAAA
mGhCIR670	Contig_54357_bb	FORWARD	494	21	55.13	38.1	CCAAGGATTCCTATAAAGCAT	152	TA	2	TATATATATATA	12
mGhCIR670	Contig_54357_bb	REVERSE	645	21	55.03	42.86	TTATGGCAGCTGCTTATACTC
mGhCIR671	Contig_54667_bb	FORWARD	727	21	55.26	38.1	GAAGACAGTTGATCCAAAACA	149	AT	2	ATATATATATAT	12
mGhCIR671	Contig_54667_bb	REVERSE	875	21	55.04	38.1	AAACACTCATCAACAAACACC
mGhCIR672	Contig_5490_bb	FORWARD	620	21	54.92	42.86	ATAAGGCCTCTTCTAGGTGAA	149	AAAC	4	AAACAAACAAACAAACAAACAAAC	24
mGhCIR672	Contig_5490_bb	REVERSE	768	21	54.15	42.86	TCTAGCATGAGGATTGAGTCT
mGhCIR673	Contig_56230_bb	FORWARD	979	21	55.1	42.86	AGTGGAGCGCTCTTTATATCT	157	CAT	3	CATCATCATCATCAT	15
mGhCIR673	Contig_56230_bb	REVERSE	1135	21	55.12	38.1	ATGGAATGGAAGAAGAAGAAG
mGhCIR674	Contig_5711_bb	FORWARD	541	21	54.78	38.1	AGTGGTTAATATGCTCATGGA	162	TA	2	TATATATATATA	12
mGhCIR674	Contig_5711_bb	REVERSE	702	21	55.75	38.1	CCAATTTTAACCCATCAGAGT
mGhCIR675	Contig_5954_bb	FORWARD	644	21	54.99	33.33	TTTAACGAGTGAATCGATGTT	162	GAA	3	GAAGAAGAAGAAGAA	15
mGhCIR675	Contig_5954_bb	REVERSE	805	21	54.92	42.86	ATTCTGGAGATCCTCTTCAAC
mGhCIR676	Contig_5968_bb	FORWARD	225	21	55.29	47.62	CACTGAAAGCTCGACTACAAC	135	CTT	3	CTTCTTCTTCTTCTT	15
mGhCIR676	Contig_5968_bb	REVERSE	359	21	55.13	38.1	CCAATACCAAATGTAGGTTGA
mGhCIR677	Contig_6169_bb	FORWARD	25	21	54.91	38.1	AGCACTTTTCTCTATCCGATT	125	TG	2	TGTGTGTGTGTG	12
mGhCIR677	Contig_6169_bb	REVERSE	149	21	54.37	47.62	GGTGAGAGGACGAGTAATACA
mGhCIR678	Contig_6396_bb	FORWARD	340	21	55.1	33.33	CCATTACCAAGGTTTTCTTTT	187	TA	2	TATATATATATATA	14
mGhCIR678	Contig_6396_bb	REVERSE	526	21	55.94	47.62	GTATAGTGGGGTTGGAAACAC
mGhCIR679	Contig_6482_bb	FORWARD	1496	21	55.39	42.86	CTCATCAATGTCCATCATCTC	155	AAG	3	AAGAAGAAGAAGAAGAAGAAGAAGAAG	27
mGhCIR679	Contig_6482_bb	REVERSE	1650	21	54.67	33.33	TAAACTTGTTTCTGGTTTTGG
mGhCIR680	Contig_6486_bb	FORWARD	685	21	54.79	33.33	GAACCCCATTTCAATAAATCT	150	AAG	3	AAGAAGAAGAAGAAG	15
mGhCIR680	Contig_6486_bb	REVERSE	834	21	53.46	42.86	GAAAGTTTCCTCGTCACTAAG
mGhCIR681	Contig_6698_bb	FORWARD	805	21	54.6	38.1	CAATGGTAGGCTTTTATACCA	148	TTA	3	TTATTATTATTATTATTA	18
mGhCIR681	Contig_6698_bb	REVERSE	952	21	55.26	33.33	AGCTTTTGAAGAAGAAAGCAT
mGhCIR682	Contig_6959_bb	FORWARD	699	21	55	38.1	TTCTTGTTCAGATCTGTCGTT	133	TCT	3	TCTTCTTCTTCTTCT	15
mGhCIR682	Contig_6959_bb	REVERSE	831	21	54.84	38.1	ATAAACCCTTGAATCAACCTC
mGhCIR683	Contig_7189_bb	FORWARD	733	21	55.54	47.62	ACATCTGTGTGCTCTTCTGAG	143	AAT	3	AATAATAATAATAAT	15
mGhCIR683	Contig_7189_bb	REVERSE	875	20	54.51	30	GGTGTTTTTCCGAAATTTTA
mGhCIR684	Contig_728_bb	FORWARD	24	21	54.52	38.1	GGCAATAAATTAGTGGTCTCA	156	CA	2	CACACACACACACA	14
mGhCIR684	Contig_728_bb	REVERSE	179	21	54.2	33.33	CATTGATCAACAAAAGGGTAT
mGhCIR685	Contig_7366_bb	FORWARD	801	21	54.96	38.1	ATCATCAACATCTTCATCTGG	160	TTC	3	TTCTTCTTCTTCTTC	15
mGhCIR685	Contig_7366_bb	REVERSE	960	21	55.37	47.62	CTGAGACTGCTTACAATGAGC
mGhCIR686	Contig_7444_bb	FORWARD	1144	20	55.31	45	GATGGGGAAAGGAAATAGAG	148	AG	2	AGAGAGAGAGAGAGAG	16
mGhCIR686	Contig_7444_bb	REVERSE	1291	21	54.38	38.1	CATTTCCCAGTTTATACCAGA
mGhCIR687	Contig_7696_bb	FORWARD	133	21	53.93	42.86	GTTAACTCCATGTTCTTCGAC	151	CCA	3	CCACCACCACCACCA	15
mGhCIR687	Contig_7696_bb	REVERSE	283	21	54.28	42.86	CTAAAGACTCACCATCAAAGC
mGhCIR688	Contig_8237_bb	FORWARD	8	20	55.83	45	CCATTTCGCAGTAGAATCAC	145	TCA	3	TCATCATCATCATCA	15
mGhCIR688	Contig_8237_bb	REVERSE	152	21	54.74	38.1	TTGAGAGAATTGATGAGTGGT
mGhCIR689	Contig_9320_bb	FORWARD	230	21	55.01	38.1	CGCTTTACAAAGGTCAACTAA	155	CCT	3	CCTCCTCCTCCTCCTCCTCCT	21
mGhCIR689	Contig_9320_bb	REVERSE	384	21	55.63	47.62	CAGAGCTAGTTTGCTTCACAG
mGhCIR690	Contig_9372_bb	FORWARD	1146	21	54.98	47.62	AGAAGCTGTGGTTCTCTCTCT	149	AG	2	AGAGAGAGAGAG	12
mGhCIR690	Contig_9372_bb	REVERSE	1294	20	53.37	30	ATGGCTTGTAATTTTCAACA
mGhCIR691	Contig_9547_bb	FORWARD	1003	21	54.52	38.1	AAGTTAACAAGCTGCTCCATA	144	GAA	3	GAAGAAGAAGAAGAA	15
mGhCIR691	Contig_9547_bb	REVERSE	1146	21	54.88	38.1	CATTCAACAGCTAACACAACA
mGhCIR692	step1_c51952	FORWARD	14	21	54.78	38.1	CCCCATATACATTCATATCCA	147	TGG	3	TGGTGGTGGTGGTGG	15
mGhCIR692	step1_c51952	REVERSE	160	21	55.05	42.86	GACACTTCTGGGAATGATACA
mGhCIR693	step1_c52300	FORWARD	176	21	55.26	38.1	CATTACAAAGTCCATCAGCAT	151	AT	2	ATATATATATATAT	14
mGhCIR693	step1_c52300	REVERSE	326	21	54.77	33.33	TTTCAACCTCTGACAATTCAT
mGhCIR694	step1_c52869	FORWARD	500	21	54.99	38.1	GTGCAAGTCAAAAGATAATGG	162	GCT	3	GCTGCTGCTGCTGCT	15
mGhCIR694	step1_c52869	REVERSE	661	21	54.87	42.86	TCTGAGTGTCGAAACCTACAT
mGhCIR695	step1_c56371	FORWARD	322	21	54.23	33.33	TGCTTTTAGAATTAAGCCAAC	151	CAT	3	CATCATCATCATCAT	15
mGhCIR695	step1_c56371	REVERSE	472	21	55.48	42.86	CAGGATCGTACTGAAAAGTCA
mGhCIR696	step1_c56836	FORWARD	6	21	55.66	47.62	GCCTTACATAAGAGGGACAAG	138	AT	2	ATATATATATAT	12
mGhCIR696	step1_c56836	REVERSE	143	21	54.97	38.1	ATAGAATGCCCTGTATTTTCC
mGhCIR697	step1_c57023	FORWARD	97	22	53.94	31.82	TGTGTCAAAATTCTAAATAGGC	165	AATA	4	AATAAATAAATAAATAAATA	20
mGhCIR697	step1_c57023	REVERSE	261	21	54.83	33.33	TTGAAACTCAAAATTCAGCTC
mGhCIR698	step1_c57037	FORWARD	142	21	55.19	42.86	TTAACATACCAAGACCCTGTG	154	AT	2	ATATATATATAT	12
mGhCIR698	step1_c57037	REVERSE	295	21	54.74	38.1	CTCCTCAAACTTGAAACTGAA
mGhCIR699	step1_c57217	FORWARD	718	21	54.88	33.33	TCAATGGCGTTCTTTAATAAG	151	AT	2	ATATATATATAT	12
mGhCIR699	step1_c57217	REVERSE	868	21	54.7	33.33	CATTTTTGTAAATCCAACCAC
mGhCIR700	step1_c57383	FORWARD	9	21	54.96	38.1	ATCATCAACATCTTCATCTGG	160	TTC	3	TTCTTCTTCTTCTTC	15
mGhCIR700	step1_c57383	REVERSE	168	21	55.37	47.62	CTGAGACTGCTTACAATGAGC
mGhCIR701	step1_c58645	FORWARD	1000	21	56.89	42.86	TGAATCTTGGAGGATACAAGC	144	GAG	3	GAGGAGGAGGAGGAG	15
mGhCIR701	step1_c58645	REVERSE	1143	21	55.32	47.62	GCTCTCACTCTCCTCTTTGAT
mGhCIR702	step1_c58936	FORWARD	183	21	55.06	38.1	CGAATTCCCTAAACTAACCAT	164	GA	2	GAGAGAGAGAGA	12
mGhCIR702	step1_c58936	REVERSE	346	21	54.94	47.62	AGACCATCTTCGGTAACCTAC
mGhCIR703	step1_c59013	FORWARD	49	22	53.72	31.82	CAAAGAGATGAAATGAACTTGT	156	TA	2	TATATATATATA	12
mGhCIR703	step1_c59013	REVERSE	204	21	54.92	38.1	CACAACAACCAATAAAGGAAG
mGhCIR704	step1_c59997	FORWARD	615	21	56.09	42.86	ATTATCAGATCTCGCCGATAG	150	CT	2	CTCTCTCTCTCT	12
mGhCIR704	step1_c59997	REVERSE	764	22	54.88	31.82	GAAAGAAAGGAACAACAAAAAC
mGhCIR705	step1_c61611	FORWARD	424	20	55.78	45	AATGGGGCTAAGGATGATAG	148	CT	2	CTCTCTCTCTCT	12
mGhCIR705	step1_c61611	REVERSE	571	21	54.98	33.33	TTAAAACAGCACCTGAAAAAG
mGhCIR706	step1_c62597	FORWARD	184	21	54.86	47.62	CGCTCTCTTTACTCTCTCCTT	169	CT	2	CTCTCTCTCTCT	12
mGhCIR706	step1_c62597	REVERSE	352	21	55.05	38.1	GAGAGAGAATTAATGGGGAAA
mGhCIR707	step1_c63647	FORWARD	220	21	54.17	38.1	CCATTAGACACGGAATTAAAG	126	GTT	3	GTTGTTGTTGTTGTTGTTGTT	21
mGhCIR707	step1_c63647	REVERSE	345	21	54.73	38.1	AAAACGTAGTTGTTTCACTGC
mGhCIR708	step1_c63860	FORWARD	666	21	55.66	42.86	TTACAAGTATTGCAGCACCTC	143	AT	2	ATATATATATAT	12
mGhCIR708	step1_c63860	REVERSE	808	21	54.38	33.33	AACAATGGAGAAAAACATGAG
mGhCIR709	step1_rep_c47649	FORWARD	25	23	53.31	34.78	TGTTTGAAGATCTGTAGTCTCAT	149	TA	2	TATATATATATA	12
mGhCIR709	step1_rep_c47649	REVERSE	173	21	54.22	33.33	TCCCAAAGATGAACTCTAAAA
mGhCIR710	step1_rep_c47943	FORWARD	23	21	55.21	33.33	TTCATTCTTGCCTTCATTCTA	148	TGC	3	TGCTGCTGCTGCTGC	15
mGhCIR710	step1_rep_c47943	REVERSE	170	21	54.55	38.1	TTTACAAACCCAACCTACAAG
mGhCIR711	step1_rep_c48204	FORWARD	562	21	54.45	33.33	TTTCGTAAACGTAAACCCTAA	136	GAA	3	GAAGAAGAAGAAGAA	15
mGhCIR711	step1_rep_c48204	REVERSE	697	20	55.19	50	ATTATCCCTCGCTCTCTCTC
mGhCIR712	step1_rep_c48348	FORWARD	2330	21	54.8	38.1	TCACGTTTCTTGGAACTAAAG	159	GGCGGA	6	GGCGGAGGCGGAGGCGGAGGCGGAGGCGGA	30
mGhCIR712	step1_rep_c48348	REVERSE	2488	18	55.12	61.11	ACCTCTGCCTCTGTCTCC
mGhCIR713	step1_rep_c48522	FORWARD	620	21	55.25	33.33	CATTCTTTTACAACCAATCCA	147	CTT	3	CTTCTTCTTCTTCTT	15
mGhCIR713	step1_rep_c48522	REVERSE	766	21	55.1	47.62	CAATGGCTTAGTACTGAGTGG
mGhCIR714	step1_rep_c49311	FORWARD	175	21	55.26	47.62	TCATATACACCCGAGAGTCTG	155	TGG	3	TGGTGGTGGTGGTGGTGGTGGTGG	24
mGhCIR714	step1_rep_c49311	REVERSE	329	21	55.11	38.1	ATAATGGAGAAGGGTGTTGAT
mGhCIR715	step1_rep_c49346	FORWARD	220	21	54.74	42.86	GCACGTACTTCCTCAAATAGA	151	TCTGA	5	TCTGATCTGATCTGATCTGATCTGATCTGA	30
mGhCIR715	step1_rep_c49346	REVERSE	370	21	55.54	33.33	ATTTGGAAATGCAGAGAGATT
mGhCIR716	step1_rep_c49366	FORWARD	320	21	54.89	38.1	AACACAAGTAATTCGTGAGGA	139	CAG	3	CAGCAGCAGCAGCAG	15
mGhCIR716	step1_rep_c49366	REVERSE	458	21	54.9	42.86	CTGATTCGACTGATAATGGAG
mGhCIR717	step1_rep_c49670	FORWARD	156	21	55.32	42.86	GCCAATTACCCAACCTATAAC	157	GAT	3	GATGATGATGATGAT	15
mGhCIR717	step1_rep_c49670	REVERSE	312	21	55.65	42.86	ACCAGCAGAACTACTTTGGTT
mGhCIR718	step1_rep_c49697	FORWARD	7	21	52.95	33.33	ACATGGATGAGTAACATTTCA	164	TA	2	TATATATATATA	12
mGhCIR718	step1_rep_c49697	REVERSE	170	21	55.01	38.1	ATTCCTCACTAGGAAAATTGG
mGhCIR719	step1_rep_c49715	FORWARD	141	21	54.97	33.33	CAGTTGGAGAAAATGAAATTG	136	AT	2	ATATATATATAT	12
mGhCIR719	step1_rep_c49715	REVERSE	276	21	54.97	42.86	TTATTAGGCCTGCTAGTGTTG
mGhCIR720	step1_rep_c49811	FORWARD	1115	21	55.15	33.33	TAAAACGCTGAATCTGAATGT	162	AG	2	AGAGAGAGAGAGAG	14
mGhCIR720	step1_rep_c49811	REVERSE	1276	21	55.01	42.86	GTCCTCACATCCTTTTTCTCT
mGhCIR721	step1_rep_c50004	FORWARD	350	21	55.55	33.33	AGTTGTTGTTGCAGATTTTTG	133	CT	2	CTCTCTCTCTCTCT	14
mGhCIR721	step1_rep_c50004	REVERSE	482	21	54.73	38.1	AGAACAATTGCATGCTTACTC
mGhCIR722	step1_rep_c50123	FORWARD	457	19	55.34	47.37	GACTCGTTGAAGCCATCTT	147	CT	2	CTCTCTCTCTCT	12
mGhCIR722	step1_rep_c50123	REVERSE	603	21	54.92	38.1	AAAATACCCCTGTTTGTCTTC
mGhCIR723	step1_rep_c50187	FORWARD	404	21	54.51	33.33	TATGAAGTGCAAAGTGTCAAA	155	CCT	3	CCTCCTCCTCCTCCT	15
mGhCIR723	step1_rep_c50187	REVERSE	558	21	55.05	38.1	AAACTGAAAGTGTAGCATGGA
mGhCIR724	step1_rep_c50400	FORWARD	485	20	54.95	50	GAAACCTCTGACTGCAACTC	136	CT	2	CTCTCTCTCTCT	12
mGhCIR724	step1_rep_c50400	REVERSE	620	20	54.64	40	GCGACAACCAAAGTAAAGTT
mGhCIR725	step1_rep_c50483	FORWARD	428	21	55.13	38.1	ATGTTACTGAATCGAGAGCAA	154	GA	2	GAGAGAGAGAGA	12
mGhCIR725	step1_rep_c50483	REVERSE	581	20	55	45	CAACTTCCACAAGGAGAAAG
mGhCIR726	step1_rep_c50677	FORWARD	63	21	54.22	33.33	TTGGAAGGTGGTAACTTAAAA	151	CCA	3	CCACCACCACCACCACCA	18
mGhCIR726	step1_rep_c50677	REVERSE	213	21	54.47	38.1	GGAAAGACAACAGATCTCAAA
mGhCIR727	step1_rep_c51659	FORWARD	167	21	55.02	33.33	TTGAAATGGCATATAGGAGAA	141	GCA	3	GCAGCAGCAGCAGCA	15
mGhCIR727	step1_rep_c51659	REVERSE	307	21	55.09	38.1	AGGAGGAAGTTAATGTTTTGG
mGhCIR728	step1_rep_c52001	FORWARD	500	21	55.2	42.86	ATCCTCATCTTGAGTGGATCT	149	CAT	3	CATCATCATCATCAT	15
mGhCIR728	step1_rep_c52001	REVERSE	648	21	54.71	33.33	CCAGATTTTCATGATTTTGAC
mGhCIR729	step1_rep_c52268	FORWARD	20	21	55.81	38.1	GTTTCCACGTTTCCACTTTAT	150	AG	2	AGAGAGAGAGAGAG	14
mGhCIR729	step1_rep_c52268	REVERSE	169	21	56.28	33.33	TTTTCTTCTCCATTCAACCAT
mGhCIR730	step1_rep_c52406	FORWARD	732	21	55.25	47.62	AGAAAGAGACCAGTCAAGAGG	153	TGG	3	TGGTGGTGGTGGTGG	15
mGhCIR730	step1_rep_c52406	REVERSE	884	21	54.11	38.1	AACCGATCGTTTACTCTATCA
mGhCIR731	step1_rep_c52422	FORWARD	85	21	54.79	38.1	ACGGTAAATTGTGTGAGGTAA	157	TA	2	TATATATATATA	12
mGhCIR731	step1_rep_c52422	REVERSE	241	21	54.9	42.86	ATTGGGACTTGGAAGTAACTC
mGhCIR732	step1_rep_c54138	FORWARD	328	21	54.69	42.86	CAAGGTCGATGAAGTAGAGAA	150	AAC	3	AACAACAACAACAAC	15
mGhCIR732	step1_rep_c54138	REVERSE	477	21	54.9	42.86	GTCCTTCCCTTGTAATGAAGT
mGhCIR733	step1_rep_c54400	FORWARD	308	21	54.89	38.1	GCTTCAAAACAGAACAGAAGA	140	TA	2	TATATATATATATATA	16
mGhCIR733	step1_rep_c54400	REVERSE	447	22	54.97	31.82	AGCTCAAAAGATCTTGAACAAT
mGhCIR734	step1_rep_c54418	FORWARD	425	21	54.73	33.33	ACAAAAAGGGTTTTCTCTTGT	115	TC	2	TCTCTCTCTCTC	12
mGhCIR734	step1_rep_c54418	REVERSE	539	23	53.61	30.43	GATTTAAGAACTGAAAAGAAAGG
mGhCIR735	step1_rep_c54779	FORWARD	323	20	54.89	50	GACTCATCCTCACACCAACT	150	AG	2	AGAGAGAGAGAG	12
mGhCIR735	step1_rep_c54779	REVERSE	472	22	54.79	36.36	CGTCTTCAATAACGAAGATACA
mGhCIR736	step1_rep_c55400	FORWARD	450	21	54.46	42.86	CATCTCATATGGAGGATCAAC	146	AT	2	ATATATATATATATATATAT	20
mGhCIR736	step1_rep_c55400	REVERSE	595	21	55.12	33.33	GCAATCAGTTCATTTTCTTTG
mGhCIR737	step1_rep_c55898	FORWARD	39	22	54.6	36.36	TGATGTACATAAAAGGATACGC	150	GCT	3	GCTGCTGCTGCTGCT	15
mGhCIR737	step1_rep_c55898	REVERSE	188	21	55.2	38.1	CCCAGTTCTTGAATCTTCTTT
mGhCIR738	step1_rep_c55928	FORWARD	261	21	54.81	38.1	TAAACCAAGAAAGAGCAGCTA	152	TTC	3	TTCTTCTTCTTCTTCTTCTTC	21
mGhCIR738	step1_rep_c55928	REVERSE	412	21	54.9	38.1	CTCAAGCATGACAAGCTAAAT
mGhCIR739	step1_rep_c56616	FORWARD	479	21	55.25	33.33	GGAAATTTGGAAGAGAGAAAA	128	CT	2	CTCTCTCTCTCTCTCT	16
mGhCIR739	step1_rep_c56616	REVERSE	606	21	54.61	42.86	TCTTGTCTCTTTGTAGGTTGG
mGhCIR740	step1_rep_c56619	FORWARD	126	21	54.55	33.33	TTCGAGTTTGAAGAAGAAGAA	139	GAT	3	GATGATGATGATGATGAT	18
mGhCIR740	step1_rep_c56619	REVERSE	264	21	54.79	42.86	TAGCGACGGTAATGGTAATAG
mGhCIR741	step1_rep_c56848	FORWARD	243	21	54.32	47.62	CAGTAGATTCCGCTGGTATAG	153	CTGATT	6	CTGATTCTGATTCTGATTCTGATTCTGATTCTGATTCTGATT	42
mGhCIR741	step1_rep_c56848	REVERSE	395	21	55.77	38.1	CTGACAATTTTGCTTCAGAGA
mGhCIR742	step1_rep_c57077	FORWARD	299	21	54.97	42.86	ACTCGGAAAGCTGAAGTAGAT	130	TA	2	TATATATATATA	12
mGhCIR742	step1_rep_c57077	REVERSE	428	21	55.54	38.1	ATGTTACGACGCTTATGTTTG
mGhCIR743	step1_rep_c57200	FORWARD	133	21	55.18	42.86	CCTTCTCTCTCTTCACCATTT	150	TC	2	TCTCTCTCTCTCTCTCTC	18
mGhCIR743	step1_rep_c57200	REVERSE	282	21	54.62	42.86	GATTCCTGAAGCCTATATTCC
mGhCIR744	step1_rep_c57985	FORWARD	402	21	54.79	42.86	GTCTGTTGGTAGATTGATTGC	138	TA	2	TATATATATATA	12
mGhCIR744	step1_rep_c57985	REVERSE	539	20	54.75	50	GACGACGATCTAACAACTCC
mGhCIR745	step1_rep_c58527	FORWARD	25	21	54.83	38.1	ATGGAGTGTTTCTTCTCAACA	138	TC	2	TCTCTCTCTCTC	12
mGhCIR745	step1_rep_c58527	REVERSE	162	21	55.38	38.1	AAACAGGTTTCCTCAATGACT
mGhCIR746	step1_rep_c58603	FORWARD	288	21	55.16	38.1	TCTTAAAGGTGCTATGACCAA	150	GT	2	GTGTGTGTGTGTGT	14
mGhCIR746	step1_rep_c58603	REVERSE	437	21	55.16	38.1	GGATTCAATCTCCCAATTAAC
mGhCIR747	step1_rep_c58688	FORWARD	152	21	55.51	42.86	ATCCCTGATTGGTCTAACATC	169	TGA	3	TGATGATGATGATGATGATGATGATGATGATGATGA	36
mGhCIR747	step1_rep_c58688	REVERSE	320	20	55.22	35	TGTGGCAACTTTGAATTGTA
mGhCIR748	step1_rep_c58779	FORWARD	70	21	55.13	38.1	CCAATACCAAATGTAGGTTGA	140	GAA	3	GAAGAAGAAGAAGAA	15
mGhCIR748	step1_rep_c58779	REVERSE	209	21	54.5	42.86	AGAGCACTGAAAGTTCGACTA
mGhCIR749	step1_rep_c59136	FORWARD	550	21	55.21	38.1	GAAAGTCTTGGTTTTTCCCTA	160	ATA	3	ATAATAATAATAATAATAATAATAATAATAATA	33
mGhCIR749	step1_rep_c59136	REVERSE	709	21	55.42	47.62	TCTCGTATCATAGCCACTCAC
mGhCIR750	step1_rep_c59454	FORWARD	10	21	55.91	33.33	ATTTGCTGTCGTGTTTCAATA	149	ATC	3	ATCATCATCATCATC	15
mGhCIR750	step1_rep_c59454	REVERSE	158	21	55.25	33.33	TGTATGGGAACATTCTTTTTG
mGhCIR751	step1_rep_c60229	FORWARD	195	21	54.94	42.86	CCTCCTAAAAATAGGCAGAAC	167	ATG	3	ATGATGATGATGATGATG	18
mGhCIR751	step1_rep_c60229	REVERSE	361	21	54.52	33.33	AGTGGCAATTCAAATAATCAG
mGhCIR752	step1_rep_c60270	FORWARD	307	22	54.76	36.36	AAGTGTGCACAGATTTTAGTTG	164	TA	2	TATATATATATA	12
mGhCIR752	step1_rep_c60270	REVERSE	470	21	55.13	38.1	TGCAGATAGAAAGACGACAAT
mGhCIR753	step1_rep_c60792	FORWARD	158	20	55.41	35	ATCAAATGCATCTTCCATGT	150	TA	2	TATATATATATATA	14
mGhCIR753	step1_rep_c60792	REVERSE	307	21	55.4	33.33	GGCACATATTCAAAACAGAAA
mGhCIR754	step1_rep_c60973	FORWARD	69	21	54.89	33.33	GGATTTCATTCTTTCCTTCAT	146	TGC	3	TGCTGCTGCTGCTGC	15
mGhCIR754	step1_rep_c60973	REVERSE	214	21	54.7	47.62	CTACAAGGAAAACCCCTAGAC
mGhCIR755	step1_rep_c62691	FORWARD	231	21	54.92	38.1	GTCTTTCTTTTGGTACCCATT	144	TTC	3	TTCTTCTTCTTCTTCTTCTTC	21
mGhCIR755	step1_rep_c62691	REVERSE	374	21	54.62	38.1	ACGTATACCATCTTTCCATCA
mGhCIR756	step1_rep_c62961	FORWARD	420	21	54.67	42.86	GTTATCAGAGCCTGACTTGAA	158	ATG	3	ATGATGATGATGATG	15
mGhCIR756	step1_rep_c62961	REVERSE	577	21	55.56	38.1	AATGTAACCTTTTAGCGAAGC
mGhCIR757	step1_rep_c63180	FORWARD	90	21	55.22	33.33	CCCGTATTTTGTTATTGATGA	138	TA	2	TATATATATATA	12
mGhCIR757	step1_rep_c63180	REVERSE	227	21	54.77	38.1	CACCAGTTTCTTCAATCATTC
