# Supplementary material for: Deep Sequencing Reveals Differences in the Transcriptional Landscapes of Fibers from Two Cultivated Species of Cotton
Source: PLoS One. 2012 Nov 15;7(11):e48855. doi: 10.1371/journal.pone.0048855 (PMC3499527; doi:10.1371/journal.pone.0048855)
Supplement: Table S9 — Sequences of the 39,099 inter-genotypic SNPs. SNPs are representing allelic polymorphisms between Guazuncho 2 (G. hirsutum) and VH8-4602 (G. barbadense). Sequences are provided in the Illumina submission format, with 60 flanking bp on each side of SNP. SNP names include contig name in the assembly and SNP position in the unpadded alignment. (XLS) [file pone.0048855.s011.xls]

## Sheet: flanking
Table S9: Sequences of the 39,099 inter-genotypic SNPs representing allelic polymorphisms between Guazuncho 2 (G hirsutum) and VH8-4602 (G barbadense). Sequences are provided in the Illumina submission format, with 60 flanking bp on each side of SNP; SNP names include contig names in the assembly and SNP position in the unpadded alignment
SNP_Name	SNP	Sequence
Contig1001bb-contig1:110	Contig1001bb-110	AAGCATRAGTCCAATAACAAGAGGTTCTCCATCTCTCGTGTGATCAACCACAGGAAAGCC[A/G]TTATGTTTATTGCTCCGCAAAATGGAAACAGCATCTGCAACCTTTACAACCCGAGGAAGC
Contig1001bb-contig1:56	Contig1001bb-56	TATCATCTATTGAAATCTTGGATTGAAGAAGTACCAGTAGGTGACTTCGAAGCAT[A/G]AGTCCAATAACAAGAGGTTCTCCATCTCTCGTGTGATCAACCACAGGAAAGCCRTTATGT
Contig10030bb-contig1:371	Contig10030bb-371	CCATGGATCAAAAGCTCTCGGAACTCTCAAAAGCATGGGAATTGATTCTCCACCACTATT[A/G]TCACCTCGAGCAACTACAATCATCACACTCTKATGGAATATAAGTGGCGATAGGAAGACC
Contig10050bb-contig1:1001	Contig10050bb-1001	GGATACATCCTATGGAGATCGCTACTTGTTTTCYCATGTTATTGATCAATTATCAGTCTC[A/G]TCAGCTGAAGTATCTGATCCTGGAAGCCTTACACTGGATATAATCCAACAGGCCGAAGCT
Contig10050bb-contig1:1258	Contig10050bb-1258	TCTGATAAACACAGGGGAATTGACTATGCCGAGCTCCTCATGAGCATAGATGAACAGATA[T/C]CAAGAGCAAAGGAAGAAGCMTCAAGTAGAAAATCAATAATGGAGAAGGTGGAAAAATGGA
Contig10050bb-contig1:1278	Contig10050bb-1278	TGACTATGCCGAGCTCCTCATGAGCATAGATGAACAGATAYCAAGAGCAAAGGAAGAAGC[C/A]TCAAGTAGAAAATCAATAATGGAGAAGGTGGAAAAATGGATACTAGCTCGTGATGAGGAG
Contig10050bb-contig1:1380	Contig10050bb-1380	ACTAGCTCGTGATGAGGAGCGGTGGCTGGAAGAATATAGCATGGATGAGAATAGATATTC[A/G]GTCAGCAGGGGYGCTCACAGRAACCTGAGACGTGCAGAAAGGGCCCGAGTAACRGTCAAC
Contig10050bb-contig1:1392	Contig10050bb-1392	TGAGGAGCGGTGGCTGGAAGAATATAGCATGGATGAGAATAGATATTCRGTCAGCAGGGG[T/C]GCTCACAGRAACCTGAGACGTGCAGAAAGGGCCCGAGTAACRGTCAACAAAATCCCAGCA
Contig10050bb-contig1:1401	Contig10050bb-1401	GTGGCTGGAAGAATATAGCATGGATGAGAATAGATATTCRGTCAGCAGGGGYGCTCACAG[A/G]AACCTGAGACGTGCAGAAAGGGCCCGAGTAACRGTCAACAAAATCCCAGCATTGGTGGAT
Contig10050bb-contig1:1434	Contig10050bb-1434	ATATTCRGTCAGCAGGGGYGCTCACAGRAACCTGAGACGTGCAGAAAGGGCCCGAGTAAC[A/G]GTCAACAAAATCCCAGCATTGGTGGATTCACTCATGGCAAAAACCAAGAGTTGGGAAGAA
Contig10050bb-contig1:829	Contig10050bb-829	ATTACAAAGGTTCACCCAAGCTTGAATGAACTGTGTGGGATTTCGAAAAACATAAGTGAC[A/G]GTATTTTGGCCAAACTCAACAGCACAGTGGAGTCACTGCAAGAAGAAAAACAAAAGCGGC
Contig10050bb-contig1:974	Contig10050bb-974	AAGCATTGAAAAATTTTGGAGCCTAATGGATACATCCTATGGAGATCGCTACTTGTTTTC[T/C]CATGTTATTGATCAATTATCAGTCTCRTCAGCTGAAGTATCTGATCCTGGAAGCCTTACA
Contig10076bb-contig1:1053	Contig10076bb-1053	CACCATGGTGGAATGGGGTGGTGAAGTAGTGAACTCAAGGGCCAACGGCAAGCACACGTC[T/G]ACKGAAATGGGCTCCGGTCACTTTGCTGAAGATGGGTTTGGAAAATCGAGCTATTTCCGR
Contig10076bb-contig1:1056	Contig10076bb-1056	CATGGTGGAATGGGGTGGTGAAGTAGTGAACTCAAGGGCCAACGGCAAGCACACGTCKAC[T/G]GAAATGGGCTCCGGTCACTTTGCTGAAGATGGGTTTGGAAAATCGAGCTATTTCCGRAAC
Contig10076bb-contig1:1113	Contig10076bb-1113	KACKGAAATGGGCTCCGGTCACTTTGCTGAAGATGGGTTTGGAAAATCGAGCTATTTCCG[A/G]AACTTGGAGCTTGTTGATGCCGATAATAGCTTGAGTTCGGTCCAYGACATATCAACCCTA
Contig10076bb-contig1:1158	Contig10076bb-1158	ATCGAGCTATTTCCGRAACTTGGAGCTTGTTGATGCCGATAATAGCTTGAGTTCGGTCCA[T/C]GACATATCAACCCTAGCTGAGAATACAAATTGTTACAATATCAAGAATTCTTACAACAAT
Contig10076bb-contig1:312	Contig10076bb-312	AGAGAGTYGCACCGGAGATGCCAAARGTGAAAACGTTGAAAAGGATGAAGGAAGTGGAGA[T/C]TCAAAGAGGAAAGAAGGAGAAGATTTAATATGGCAAATGTGGCATAGGAATGGGACAAGA
Contig10076bb-contig1:435	Contig10076bb-435	CCCCAAAGGAACTGTTCCAATACGGCGGAGCACAACTCGTGATGTTTTGAGAGCCAAGTC[T/G]TTGTTTCACTTCGGSAAGAAACAATCTACCACCAYCAACCCTACTCGCSGTGCCGACGCT
Contig10076bb-contig1:450	Contig10076bb-450	TCCAATACGGCGGAGCACAACTCGTGATGTTTTGAGAGCCAAGTCKTTGTTTCACTTCGG[G/C]AAGAAACAATCTACCACCAYCAACCCTACTCGCSGTGCCGACGCTCCCGACGTCGTTAGC
Contig10076bb-contig1:470	Contig10076bb-470	CTCGTGATGTTTTGAGAGCCAAGTCKTTGTTTCACTTCGGSAAGAAACAATCTACCACCA[T/C]CAACCCTACTCGCSGTGCCGACGCTCCCGACGTCGTTAGCAGTAACGGACATGAKCATGC
Contig10076bb-contig1:484	Contig10076bb-484	AGAGCCAAGTCKTTGTTTCACTTCGGSAAGAAACAATCTACCACCAYCAACCCTACTCGC[G/C]GTGCCGACGCTCCCGACGTCGTTAGCAGTAACGGACATGAKCATGCGATTGCATATACGG
Contig10076bb-contig1:525	Contig10076bb-525	CACCAYCAACCCTACTCGCSGTGCCGACGCTCCCGACGTCGTTAGCAGTAACGGACATGA[T/G]CATGCGATTGCATATACGGSAACATCCCAAGAGGTATATGGRGCAAAGGCTACGATAAAC
Contig10076bb-contig1:545	Contig10076bb-545	GTGCCGACGCTCCCGACGTCGTTAGCAGTAACGGACATGAKCATGCGATTGCATATACGG[G/C]AACATCCCAAGAGGTATATGGRGCAAAGGCTACGATAAACGTGTGGGACCCATCCATCCA
Contig10076bb-contig1:567	Contig10076bb-567	TAGCAGTAACGGACATGAKCATGCGATTGCATATACGGSAACATCCCAAGAGGTATATGG[A/G]GCAAAGGCTACGATAAACGTGTGGGACCCATCCATCCAAGAGGTCAACGAATTCAGCCTA
Contig10076bb-contig1:651	Contig10076bb-651	GGACCCATCCATCCAAGAGGTCAACGAATTCAGCCTATCACAGATTTGGATTCTTTCGGG[A/G]TCATTCGACGGCTCTGATCTCAACAGCATCGAARCTGGATGGCAGGTCAGTCCGGAGCTT
Contig10076bb-contig1:685	Contig10076bb-685	CTATCACAGATTTGGATTCTTTCGGGRTCATTCGACGGCTCTGATCTCAACAGCATCGAA[A/G]CTGGATGGCAGGTCAGTCCGGAGCTTTATGGTGACAGCAGGCCAAGACTCTTCACATATT
Contig10076bb-contig1:789	Contig10076bb-789	AAGACTCTTCACATATTGGACGTCTGATTCCTATCAAGCAACTGGATGCTACAACCTTCT[C/A]TGTGCAGGCTTTGTGCAARCAAATAGTAGAATTGCCATYGGGGCTGCCATTTCTCCTGTC
Contig10076bb-contig1:808	Contig10076bb-808	ACGTCTGATTCCTATCAAGCAACTGGATGCTACAACCTTCTMTGTGCAGGCTTTGTGCAA[A/G]CAAATAGTAGAATTGCCATYGGGGCTGCCATTTCTCCTGTCTCACAATATGATGCTAATC
Contig10076bb-contig1:828	Contig10076bb-828	AACTGGATGCTACAACCTTCTMTGTGCAGGCTTTGTGCAARCAAATAGTAGAATTGCCAT[T/C]GGGGCTGCCATTTCTCCTGTCTCACAATATGATGCTAATCAATATGATATTACCATCCTC
Contig10076bb-contig1:907	Contig10076bb-907	GTCTCACAATATGATGCTAATCAATATGATATTACCATCCTCATTTGGAAGGATCCTAAG[G/C]TAGGAAATTGGTGGATGGGGTTTGGTGATAATAACCTGGTAGGTTATTGGCCAGCAGAGC
Contig10093bb-contig1:125	Contig10093bb-125	TTTCTAACTTCAGGARAGTGGACAAGATACCAAAGCCCCAATCAGGATCATTGAACATGA[T/C]AAGRAACTCATTGAAAGATACCATTGAGGTATCTGTTTCTCCATGAACTTCCAGCATTTC
Contig10093bb-contig1:129	Contig10093bb-129	TAACTTCAGGARAGTGGACAAGATACCAAAGCCCCAATCAGGATCATTGAACATGAYAAG[A/G]AACTCATTGAAAGATACCATTGAGGTATCTGTTTCTCCATGAACTTCCAGCATTTCACTA
Contig10093bb-contig1:190	Contig10093bb-190	AACTCATTGAAAGATACCATTGAGGTATCTGTTTCTCCATGAACTTCCAGCATTTCACTA[A/G]CTCCATGAGAAGGGATAAATATAGCCCTCAACAATTTGATKTACTGAACTGCATCTACCT
Contig10093bb-contig1:231	Contig10093bb-231	AACTTCCAGCATTTCACTARCTCCATGAGAAGGGATAAATATAGCCCTCAACAATTTGAT[T/G]TACTGAACTGCATCTACCTTTCTAATATGAGAACCACCTTCATTTACAGGTCGCCATAAG
Contig10093bb-contig1:318	Contig10093bb-318	ATGAGAACCACCTTCATTTACAGGTCGCCATAAGAGTGCATCAAAGGCGATCCTTTTTCG[G/C]TTATCTGGAGGTCCACTACAAAGGGGCGCAAGAACAGCATAAAACATGCCCAAGTCCACC
Contig10093bb-contig1:381	Contig10093bb-381	ATCTGGAGGTCCACTACAAAGGGGCGCAAGAACAGCATAAAACATGCCCAAGTCCACCCT[T/G]CCCGATCCTGTTTCATCCAAGACTGAGAGGATTTTCTCATTTATAGCTTTGACAGCTCCT
Contig100bb-contig1:155	Contig100bb-155	GTCGCTTCCTTCTTGACTGATCTATATTGGCTGTGAAGTTCTGATCTGTGGCTTGATGTT[A/G]TCAGTCGGAAGTTGCGTGGGTGCATCTGGCAAGACTACTGCAGTCATGGTTTGGTACTGA
Contig100bb-contig1:292	Contig100bb-292	CCATAGGCTGAGTGTAATACATTTGAGCATGAGTTGGATCAGTGAATTCATATGCATATG[T/G]GGCAGCYGTGCYGGAGGTAGGTGCAACAGATTGTGATGCATGATGAATCTGAGAATAACC
Contig100bb-contig1:299	Contig100bb-299	CTGAGTGTAATACATTTGAGCATGAGTTGGATCAGTGAATTCATATGCATATGKGGCAGC[T/C]GTGCYGGAGGTAGGTGCAACAGATTGTGATGCATGATGAATCTGAGAATAACCCGCATAT
Contig100bb-contig1:304	Contig100bb-304	TGTAATACATTTGAGCATGAGTTGGATCAGTGAATTCATATGCATATGKGGCAGCYGTGC[T/C]GGAGGTAGGTGCAACAGATTGTGATGCATGATGAATCTGAGAATAACCCGCATATTGTTG
Contig100bb-contig1:365	Contig100bb-365	GGAGGTAGGTGCAACAGATTGTGATGCATGATGAATCTGAGAATAACCCGCATATTGTTG[T/C]TGATGCTGGCTGTTTTGCACTTGAACCAGTTGTGGGTTACCAGTATTTGTYGTTCTGTAT
Contig100bb-contig1:416	Contig100bb-416	ATATTGTTGYTGATGCTGGCTGTTTTGCACTTGAACCAGTTGTGGGTTACCAGTATTTGT[T/C]GTTCTGTATACACCAGCAGCAGCAGTCATTTCAGGTTTAGCAAGAGGAGCATTTCTCATA
Contig100bb-contig1:610	Contig100bb-610	TGGGGGCTTCATTAATGCTAGGTTGCTGGACAGGCATGTTGTAAGCTTGAGGCTGCCTCG[C/A]GGACAMATARTACAGGGGATATTGCTGATCAATCTGTGTTTGATGATGGTGAWGTTGCTG
Contig100bb-contig1:616	Contig100bb-616	CTTCATTAATGCTAGGTTGCTGGACAGGCATGTTGTAAGCTTGAGGCTGCCTCGMGGACA[C/A]ATARTACAGGGGATATTGCTGATCAATCTGTGTTTGATGATGGTGAWGTTGCTGTTGGGA
Contig100bb-contig1:620	Contig100bb-620	ATTAATGCTAGGTTGCTGGACAGGCATGTTGTAAGCTTGAGGCTGCCTCGMGGACAMATA[A/G]TACAGGGGATATTGCTGATCAATCTGTGTTTGATGATGGTGAWGTTGCTGTTGGGAAGGA
Contig100bb-contig1:663	Contig100bb-663	TGCCTCGMGGACAMATARTACAGGGGATATTGCTGATCAATCTGTGTTTGATGATGGTGA[T/A]GTTGCTGTTGGGAAGGATATACAGGATAATAAGCTGAGATCGGCACTGCCCCAGACTGGT
Contig10107bb-contig1:289	Contig10107bb-289	CTCAAAAGCAACGGCTCCCAGCTGCAACATCACTCCCCAGGTATCAAATTTAGCTTCACC[A/G]TAAGCAGCAATRGCGACCCCTAAAGAGATCGACAACATGTTGGCCATAGTGTCAGTCTTA
Contig10107bb-contig1:301	Contig10107bb-301	GGCTCCCAGCTGCAACATCACTCCCCAGGTATCAAATTTAGCTTCACCRTAAGCAGCAAT[A/G]GCGACCCCTAAAGAGATCGACAACATGTTGGCCATAGTGTCAGTCTTAAAGCCCTCTTTT
Contig10107bb-contig1:365	Contig10107bb-365	ACCCCTAAAGAGATCGACAACATGTTGGCCATAGTGTCAGTCTTAAAGCCCTCTTTTTTA[T/A]AAAGAACCCCAATGGAATAAACGGCAACAGGCATCAGGGCTTTGAGCATCTGAATAAAGG
Contig10107bb-contig1:46	Contig10107bb-46	MARGAAMACAGCWAGATTMAGWGCAAAAGCRCAKAAAGAATTGGT[T/C]CCRAAAATGACGAAATYGAARTGGAAACTGGATGTCTCTTTCAAAACTGGGAGCTCAACA
Contig10107bb-contig1:49	Contig10107bb-49	MARGAAMACAGCWAGATTMAGWGCAAAAGCRCAKAAAGAATTGGTYCC[A/G]AAAATGACGAAATYGAARTGGAAACTGGATGTCTCTTTCAAAACTGGGAGCTCAACAAAA
Contig10107bb-contig1:63	Contig10107bb-63	RGAAMACAGCWAGATTMAGWGCAAAAGCRCAKAAAGAATTGGTYCCRAAAATGACGAAAT[T/C]GAARTGGAAACTGGATGTCTCTTTCAAAACTGGGAGCTCAACAAAAATCCATGGCACCAA
Contig10107bb-contig1:67	Contig10107bb-67	MACAGCWAGATTMAGWGCAAAAGCRCAKAAAGAATTGGTYCCRAAAATGACGAAATYGAA[A/G]TGGAAACTGGATGTCTCTTTCAAAACTGGGAGCTCAACAAAAATCCATGGCACCAACAAG
Contig10107bb-contig1:831	Contig10107bb-831	ATTTGGTTGATTGGGGAGATACCCAGATGGGGGAAAATGGTGGAGGAGGCGGCGGTGGGA[A/G]AGGGTGAGGGTGAGGAAGGGGTCAGAGCGGATTATAGGGAAGGAGTTTTCTCTGTYTTGA
Contig10107bb-contig1:887	Contig10107bb-887	GGGARAGGGTGAGGGTGAGGAAGGGGTCAGAGCGGATTATAGGGAAGGAGTTTTCTCTGT[T/C]TTGACTTTTTGKGTGTSAGCC
Contig10107bb-contig1:899	Contig10107bb-899	GGGTGAGGAAGGGGTCAGAGCGGATTATAGGGAAGGAGTTTTCTCTGTYTTGACTTTTTG[T/G]GTGTSAGCC
Contig10107bb-contig1:904	Contig10107bb-904	AGGAAGGGGTCAGAGCGGATTATAGGGAAGGAGTTTTCTCTGTYTTGACTTTTTGKGTGT[G/C]AGCC
Contig10126bb-contig1:1172	Contig10126bb-1172	CATCCTCCCAACATGATGAACTTCCAATGCAGTTATCGGGAACCCATCTTCCCCGCTTTC[T/C]RCAGCCACAAATTTACCAACAGTCTCCATTACAGGCGAACCCGATTCTTCTCCATTCAAC
Contig10126bb-contig1:1173	Contig10126bb-1173	ATCCTCCCAACATGATGAACTTCCAATGCAGTTATCGGGAACCCATCTTCCCCGCTTTCY[A/G]CAGCCACAAATTTACCAACAGTCTCCATTACAGGCGAACCCGATTCTTCTCCATTCAACC
Contig10126bb-contig1:170	Contig10126bb-170	TGGGATCAATGGGAGCAGCTCTAGACCCGGATCCGCTCTATAGTTGGGATCAATGGAAGC[A/G]GGTCTGGGATCAATGGAAGCAGATCTGGAGCTTGGATCYGCTCTATAATTAGGATCGATG
Contig10126bb-contig1:209	Contig10126bb-209	ATAGTTGGGATCAATGGAAGCRGGTCTGGGATCAATGGAAGCAGATCTGGAGCTTGGATC[T/C]GCTCTATAATTAGGATCGATGGAAGCAGGTCTAGAGCTTGGATCCGTAGAACTWGGCCTG
Contig10144bb-contig1:313	Contig10144bb-313	TTCGATGTAGGATCCATCAGTAGTCTCCATGTATTGCTTCATCACAGGTTCTGCAATCTG[T/C]TTCCATGCACAGTCCACGGMTGGTACACAYGTCTCCCATTCCACGTCTCCCTTGAGCCTC
Contig10144bb-contig1:333	Contig10144bb-333	TAGTCTCCATGTATTGCTTCATCACAGGTTCTGCAATCTGYTTCCATGCACAGTCCACGG[C/A]TGGTACACAYGTCTCCCATTCCACGTCTCCCTTGAGCCTCAAGAAGTAGCCATGCTCAGC
Contig10144bb-contig1:343	Contig10144bb-343	GTATTGCTTCATCACAGGTTCTGCAATCTGYTTCCATGCACAGTCCACGGMTGGTACACA[T/C]GTCTCCCATTCCACGTCTCCCTTGAGCCTCAAGAAGTAGCCATGCTCAGCAGCAATTCCT
Contig10144bb-contig1:457	Contig10144bb-457	AATTCCTAGTTTCTCACATGGAGAAAACCATTCAGTGAGTGTCTTTCGGCTTTTAGCACT[A/G]ACAATGAAAACCATGTTGTTTCTATCTCTGCACAGGCTATTTAGGATGTCAAGGGATTTG
Contig10144bb-contig1:541	Contig10144bb-541	ATCTCTGCACAGGCTATTTAGGATGTCAAGGGATTTGGATGATGGGCTCTTATCAATCGA[T/A]GCCTGTGGCATTAAAGTGCCATCATAGTCTAGAAGAATCGCCCTAGTSGTAGTCCTCTTG
Contig10144bb-contig1:589	Contig10144bb-589	CTTATCAATCGAWGCCTGTGGCATTAAAGTGCCATCATAGTCTAGAAGAATCGCCCTAGT[G/C]GTAGTCCTCTTGTAAGCTGATACAATGTGCTCCATTGAGAGCTTTCTGAAGTTCGGATCA
Contig10150bb-contig1:1028	Contig10150bb-1028	AAAACATGAAGAGCATGGCCAGCTGAATCCACATTGAGAGTGGGTTTTTGTCCTCCTCGC[C/A]GAAACRATTCTGATGGACTAATGTCAACACTGGTTGTGTACCACAGGTAGTCACTATTAT
Contig10150bb-contig1:1034	Contig10150bb-1034	TGAAGAGCATGGCCAGCTGAATCCACATTGAGAGTGGGTTTTTGTCCTCCTCGCMGAAAC[A/G]ATTCTGATGGACTAATGTCAACACTGGTTGTGTACCACAGGTAGTCACTATTATCTCTGG
Contig10150bb-contig1:1096	Contig10150bb-1096	TTCTGATGGACTAATGTCAACACTGGTTGTGTACCACAGGTAGTCACTATTATCTCTGGT[T/A]ACATTCATTTGCTCCAAGAGTCCAGGAGCTGTGATTCTTGAACTTGCTCCTAGAGAAGAA
Contig10150bb-contig1:1166	Contig10150bb-1166	TGCTCCAAGAGTCCAGGAGCTGTGATTCTTGAACTTGCTCCTAGAGAAGAAATGTCTTCA[T/C]CATAAGCCTCCCATGGGAACATCTTGGTGTTTGYTGGCAGCATTTGAATCCGTGAGGTTT
Contig10150bb-contig1:1200	Contig10150bb-1200	TTGCTCCTAGAGAAGAAATGTCTTCAYCATAAGCCTCCCATGGGAACATCTTGGTGTTTG[T/C]TGGCAGCATTTGAATCCGTGAGGTTTTAACTCCAACTAATGCAGTGTTAAACGCCACATT
Contig10150bb-contig1:1507	Contig10150bb-1507	TAAAGCATGTTCACATAGCTTAATAGCCCTATGAAGCTCCTTCAGATGATCGTATTTAGG[T/C]TGTCGGATTAAACCATATTCATCGATTGGAGCATCATAGTCRTAACTGGTTGTAATAAAC
Contig10150bb-contig1:1610	Contig10150bb-1610	TAACTGGTTGTAATAAACGGTCCKCCAGCAGTCCGTCCAAAGTTGGTTCCTCCATGGTAA[T/G]GAGCCACCCTTTTGTATGAAACGAGCAACGCCAAATGCCAGGTCTTGAACCGGGCGCTGG
Contig10150bb-contig1:1822	Contig10150bb-1822	[A/G]
Contig10150bb-contig1:391	Contig10150bb-391	ACCAAGTTCTTCAAAGACTACYAACAAATTTTTKKTTGGCTTTAGCCATGATCTTGGAAC[A/G]TGGTACCATCTTTGGGTTGGCTGGTCACAACCACTCTGGCACTTTGTAGTTCGGAATGTC
Contig10150bb-contig1:567	Contig10150bb-567	CTAAGCTTTGTCCGTTAATCCATACTTGACCCTTTCCCATACTCCGCATATCCAAAGCCA[A/G]TGGTTCATTACCTCCTGGGGCATTGAAATACGTCTTATACCATGTCATAGACTGCCGGCT
Contig10150bb-contig1:634	Contig10150bb-634	ATTACCTCCTGGGGCATTGAAATACGTCTTATACCATGTCATAGACTGCCGGCTCCGTGC[T/A]GCTAGTGAACCTYGAATCCRTTCACCTCGAATCCATTCAACAGAMGAGGCTCCATGGGGA
Contig10150bb-contig1:647	Contig10150bb-647	GCATTGAAATACGTCTTATACCATGTCATAGACTGCCGGCTCCGTGCWGCTAGTGAACCT[T/C]GAATCCRTTCACCTCGAATCCATTCAACAGAMGAGGCTCCATGGGGAGAGACCAAATTCA
Contig10150bb-contig1:654	Contig10150bb-654	AATACGTCTTATACCATGTCATAGACTGCCGGCTCCGTGCWGCTAGTGAACCTYGAATCC[A/G]TTCACCTCGAATCCATTCAACAGAMGAGGCTCCATGGGGAGAGACCAAATTCATTGCTTC
Contig10150bb-contig1:679	Contig10150bb-679	CTGCCGGCTCCGTGCWGCTAGTGAACCTYGAATCCRTTCACCTCGAATCCATTCAACAGA[C/A]GAGGCTCCATGGGGAGAGACCAAATTCATTGCTTCTCCTCTTAAGCCAACCTGGTATGAC
Contig10150bb-contig1:784	Contig10150bb-784	GCCAACCTGGTATGACCATTTCTGCCACGTCAAATCCTTCTTTCCTTGGTTAAGGCCATG[T/C]AACAATACACTTTGGATTCCAGTTTTCCATGTCTCGAAATGCAGTCCATCATTCGGCAAT
Contig10150bb-contig1:849	Contig10150bb-849	ATACACTTTGGATTCCAGTTTTCCATGTCTCGAAATGCAGTCCATCATTCGGCAATCCAA[T/C]AGCTACGCTGAGGAGTGCAATGTGATTTGTTCCAGCATGTAGRTTCACTGGTCCTGTATA
Contig10150bb-contig1:892	Contig10150bb-892	ATCATTCGGCAATCCAAYAGCTACGCTGAGGAGTGCAATGTGATTTGTTCCAGCATGTAG[A/G]TTCACTGGTCCTGTATATGTGAATCTCCTGTTTTCCCTAGTTCCATATGCTGACCCTGAA
Contig10174bb-contig1:162	Contig10174bb-162	GACAGCATCAACATGCATCTCCATTGTGTCCTTTCCATACTCCAAAGAATACTCCTCCGA[T/A]AAAACCTCCCCCGGCAATTTATTGGGTTTCCTCATAGGAACAAACTTTGCCCCAATAGCC
Contig10174bb-contig1:288	Contig10174bb-288	TATAGGTGGGCCAAAAATGAATCCCCTTGCTTCTATACCTGCAACGACAGATATATCTTT[T/C]CCTCTGTACCTCTCAACAAACARATCAATAGTATCACGAAATGCTTTGGTATCAAGAAGC
Contig10174bb-contig1:311	Contig10174bb-311	CCCTTGCTTCTATACCTGCAACGACAGATATATCTTTYCCTCTGTACCTCTCAACAAACA[A/G]ATCAATAGTATCACGAAATGCTTTGGTATCAAGAAGCAAAGTTGTTATGTCTTGAAAGAT
Contig10178bb-contig1:1020	Contig10178bb-1020	GCAGTGGTTGCTAACCCCTTGATGAAGTAAACATCCRATTTTCACCTGCTGTTTCAATTC[G/C]TGAGGGAAATTGCAGCATACACATGCAACCTTTGTGAGAGGCCTCTTGAATCCAGCCTAT
Contig10178bb-contig1:108	Contig10178bb-108	TCCTCTGCTGAAACCCRAAGGAACAAAAATGTATTCCGATCSCAAACCTAGTTTTAGTTT[T/C]CTTATCCTCCTCTTYCTTYGTTTACMACCTCTCATCTTCTCACTATCTACCGATGCCTYA
Contig10178bb-contig1:1105	Contig10178bb-1105	GCAACCTTTGTGAGAGGCCTCTTGAATCCAGCCTATTTTGGTCTGCGCACTGTTGCTGAG[A/G]TTCCAGAACTGGTTGGCACATTAGAGGATCCTGACCTTCCATTCACATGCATTTCAGTTC
Contig10178bb-contig1:1175	Contig10178bb-1175	TGGTTGGCACATTAGAGGATCCTGACCTTCCATTCACATGCATTTCAGTTCTCAAGCAAC[T/A]TGATGAAAATGATAYAAYTTACAAAATATTTTCTCGAGAACCAATGTCAGATGCATTACT
Contig10178bb-contig1:1190	Contig10178bb-1190	AGGATCCTGACCTTCCATTCACATGCATTTCAGTTCTCAAGCAACWTGATGAAAATGATA[T/C]AAYTTACAAAATATTTTCTCGAGAACCAATGTCAGATGCATTACTGGATAGCATTTTTAG
Contig10178bb-contig1:1193	Contig10178bb-1193	ATCCTGACCTTCCATTCACATGCATTTCAGTTCTCAAGCAACWTGATGAAAATGATAYAA[T/C]TTACAAAATATTTTCTCGAGAACCAATGTCAGATGCATTACTGGATAGCATTTTTAGTGC
Contig10178bb-contig1:123	Contig10178bb-123	CRAAGGAACAAAAATGTATTCCGATCSCAAACCTAGTTTTAGTTTYCTTATCCTCCTCTT[T/C]CTTYGTTTACMACCTCTCATCTTCTCACTATCTACCGATGCCTYACCTCCGCCTACTGTC
Contig10178bb-contig1:127	Contig10178bb-127	GGAACAAAAATGTATTCCGATCSCAAACCTAGTTTTAGTTTYCTTATCCTCCTCTTYCTT[T/C]GTTTACMACCTCTCATCTTCTCACTATCTACCGATGCCTYACCTCCGCCTACTGTCTGCA
Contig10178bb-contig1:134	Contig10178bb-134	AAATGTATTCCGATCSCAAACCTAGTTTTAGTTTYCTTATCCTCCTCTTYCTTYGTTTAC[C/A]ACCTCTCATCTTCTCACTATCTACCGATGCCTYACCTCCGCCTACTGTCTGCATCGTCGG
Contig10178bb-contig1:1363	Contig10178bb-1363	TCCGGAACTGTTTGCACCATTCATTTTGGATGGTCAACATTTGTATTATGTAAACGCATT[T/C]GAGAATGCGGCCAGCACCATGGAGACGRGTGCGGTTGCAGCTGAGAATGTAGCAAGGCTC
Contig10178bb-contig1:1391	Contig10178bb-1391	GATGGTCAACATTTGTATTATGTAAACGCATTYGAGAATGCGGCCAGCACCATGGAGACG[A/G]GTGCGGTTGCAGCTGAGAATGTAGCAAGGCTCATATTGTCMAGATATTTTRGTGAAGCAT
Contig10178bb-contig1:1432	Contig10178bb-1432	GGCCAGCACCATGGAGACGRGTGCGGTTGCAGCTGAGAATGTAGCAAGGCTCATATTGTC[C/A]AGATATTTTRGTGAAGCATCCCTGCAGTCATCAAACTTGCAGAGCTTTAGTCCCGATGCA
Contig10178bb-contig1:1442	Contig10178bb-1442	ATGGAGACGRGTGCGGTTGCAGCTGAGAATGTAGCAAGGCTCATATTGTCMAGATATTTT[A/G]GTGAAGCATCCCTGCAGTCATCAAACTTGCAGAGCTTTAGTCCCGATGCAGACGTATCAC
Contig10178bb-contig1:1504	Contig10178bb-1504	TGAAGCATCCCTGCAGTCATCAAACTTGCAGAGCTTTAGTCCCGATGCAGACGTATCACA[T/C]TTCGACCTGTAACTTACGGCGAATGTAATATTGGTGTGTAAATTTGGTGTCTCAATAATG
Contig10178bb-contig1:167	Contig10178bb-167	TYCTTATCCTCCTCTTYCTTYGTTTACMACCTCTCATCTTCTCACTATCTACCGATGCCT[T/C]ACCTCCGCCTACTGTCTGCATCGTCGGCAGCGGCATCGGCGGTTCCTCCGTCGCCCACTT
Contig10178bb-contig1:243	Contig10178bb-243	CTGCATCGTCGGCAGCGGCATCGGCGGTTCCTCCGTCGCCCACTTCCTACGCCACTACTT[T/C]CATCCCTCCYCTTCCCAACSCAGACCTCCYAACATCAAGATCTTCGAGCGTAGCTACGTC
Contig10178bb-contig1:253	Contig10178bb-253	GGCAGCGGCATCGGCGGTTCCTCCGTCGCCCACTTCCTACGCCACTACTTYCATCCCTCC[T/C]CTTCCCAACSCAGACCTCCYAACATCAAGATCTTCGAGCGTAGCTACGTCGTCGGTGGTC
Contig10178bb-contig1:263	Contig10178bb-263	TCGGCGGTTCCTCCGTCGCCCACTTCCTACGCCACTACTTYCATCCCTCCYCTTCCCAAC[G/C]CAGACCTCCYAACATCAAGATCTTCGAGCGTAGCTACGTCGTCGGTGGTCGSATGGCCAC
Contig10178bb-contig1:273	Contig10178bb-273	CTCCGTCGCCCACTTCCTACGCCACTACTTYCATCCCTCCYCTTCCCAACSCAGACCTCC[T/C]AACATCAAGATCTTCGAGCGTAGCTACGTCGTCGGTGGTCGSATGGCCACTGTCTCCATT
Contig10178bb-contig1:315	Contig10178bb-315	TTCCCAACSCAGACCTCCYAACATCAAGATCTTCGAGCGTAGCTACGTCGTCGGTGGTCG[G/C]ATGGCCACTGTCTCCATTGGCGGTGAAACTTTTGAGGCTGGTGCTTCAATTCTTCACCCC
Contig10178bb-contig1:414	Contig10178bb-414	TGGTGCTTCAATTCTTCACCCCAAGAACTACCACGCTCTTAACTACTCGAATCTTCTTGG[T/G]TTGAAGGTCAAACCGCCGCCTGCCTCGGAGGATGATGATTCGATGTCRCTTGGGATCTGG
Contig10178bb-contig1:64	Contig10178bb-64	GTATATAAATACCTGTATTTTCGCCGTGGAAATGGACTGAGATTTCCTCTGCTGAAACCC[A/G]AAGGAACAAAAATGTATTCCGATCSCAAACCTAGTTTTAGTTTYCTTATCCTCCTCTTYC
Contig10178bb-contig1:713	Contig10178bb-713	AACTTTGCAAGATGAACTCATTGGCATCAAGTTGTCTCCCTTATTGATAGAAGAGCTTGT[T/C]ACTGTCATAACAAGAATCAATTATGGMCAAAGTGTGTMTATTAGTGGACTTGCTGGAGCA
Contig10178bb-contig1:740	Contig10178bb-740	CAAGTTGTCTCCCTTATTGATAGAAGAGCTTGTYACTGTCATAACAAGAATCAATTATGG[C/A]CAAAGTGTGTMTATTAGTGGACTTGCTGGAGCAGTTTCATTGGCAGSATCTGGGGGAGGA
Contig10178bb-contig1:751	Contig10178bb-751	CCTTATTGATAGAAGAGCTTGTYACTGTCATAACAAGAATCAATTATGGMCAAAGTGTGT[C/A]TATTAGTGGACTTGCTGGAGCAGTTTCATTGGCAGSATCTGGGGGAGGATTATGGKCCGT
Contig10178bb-contig1:787	Contig10178bb-787	GAATCAATTATGGMCAAAGTGTGTMTATTAGTGGACTTGCTGGAGCAGTTTCATTGGCAG[G/C]ATCTGGGGGAGGATTATGGKCCGTTGATGGAGGGAACTGGCAGATGGCTTCTGGAYTAAT
Contig10178bb-contig1:807	Contig10178bb-807	GTGTMTATTAGTGGACTTGCTGGAGCAGTTTCATTGGCAGSATCTGGGGGAGGATTATGG[T/G]CCGTTGATGGAGGGAACTGGCAGATGGCTTCTGGAYTAATTAATAGTTCTGATGTTTCTT
Contig10178bb-contig1:843	Contig10178bb-843	GCAGSATCTGGGGGAGGATTATGGKCCGTTGATGGAGGGAACTGGCAGATGGCTTCTGGA[T/C]TAATTAATAGTTCTGATGTTTCTTTGCACCTTAATGAAGAAATAGAATCCATCTCTTATC
Contig10178bb-contig1:89	Contig10178bb-89	GTGGAAATGGACTGAGATTTCCTCTGCTGAAACCCRAAGGAACAAAAATGTATTCCGATC[G/C]CAAACCTAGTTTTAGTTTYCTTATCCTCCTCTTYCTTYGTTTACMACCTCTCATCTTCTC
Contig10178bb-contig1:936	Contig10178bb-936	AATGAAGAAATAGAATCCATCTCTTATCTTGGAGAATATTATGAACTTAACTCCACAAAA[G/C]GAAACAGTTATTCATGTGAAGTTGCAGTGGTTGCTAACCCCTTGATGAAGTAAACATCCR
Contig10178bb-contig1:996	Contig10178bb-996	SGAAACAGTTATTCATGTGAAGTTGCAGTGGTTGCTAACCCCTTGATGAAGTAAACATCC[A/G]ATTTTCACCTGCTGTTTCAATTCSTGAGGGAAATTGCAGCATACACATGCAACCTTTGTG
Contig10203bb-contig1:129	Contig10203bb-129	GTAAAGAAAATACTTCTAACAAGCCAAATAACGAATGGAAGCCTTCCCAGAGAACTGAGC[T/A]TAGTGATGAATTTGGGCAACGACAAAATAACCCAAATAAACAGCCTCGCAGATATTCAGA
Contig1022bb-contig1:174	Contig1022bb-174	CCCGATTATCCCAGCAATGCTAACTATCAYAGCCAGTATTAACATTAACCACGACAAAAA[T/C]TTTTCTACTCTGCTCAAGCTCATGCTCTCTTCTTGCTGACTTATCCTCAATGCAATTAGA
Contig1022bb-contig1:330	Contig1022bb-330	TGCTCCAGTAAATTTGAAAGCTGTCCATATATTTGGGATCATAGTAGATCCAATATATAT[C/A]AGCRCTAACAATAYTACTGTTAATGYCAAAGACCTTTTTTTACTCTCCGTGAGAGGAGCT
Contig1022bb-contig1:334	Contig1022bb-334	CCAGTAAATTTGAAAGCTGTCCATATATTTGGGATCATAGTAGATCCAATATATATMAGC[A/G]CTAACAATAYTACTGTTAATGYCAAAGACCTTTTTTTACTCTCCGTGAGAGGAGCTGATC
Contig1022bb-contig1:344	Contig1022bb-344	TGAAAGCTGTCCATATATTTGGGATCATAGTAGATCCAATATATATMAGCRCTAACAATA[T/C]TACTGTTAATGYCAAAGACCTTTTTTTACTCTCCGTGAGAGGAGCTGATCCCTCAAACAC
Contig1022bb-contig1:356	Contig1022bb-356	ATATATTTGGGATCATAGTAGATCCAATATATATMAGCRCTAACAATAYTACTGTTAATG[T/C]CAAAGACCTTTTTTTACTCTCCGTGAGAGGAGCTGATCCCTCAAACACCAAGTTATCCAC
Contig1022bb-contig1:597	Contig1022bb-597	GGTCAAAACATCACCTTCAGTGTCCTTTCCGAAGAGCAAATACCCTGATATTGCTGTTGA[A/G]GCATAGACCACAACWCAAAGAACAGTTGTGATCCTTCCCACCTGATTCATCTTTTGAGGA
Contig1022bb-contig1:612	Contig1022bb-612	TTCAGTGTCCTTTCCGAAGAGCAAATACCCTGATATTGCTGTTGARGCATAGACCACAAC[T/A]CAAAGAACAGTTGTGATCCTTCCCACCTGATTCATCTTTTGAGGAGATCKCCCTTCGAGC
Contig1022bb-contig1:662	Contig1022bb-662	AGACCACAACWCAAAGAACAGTTGTGATCCTTCCCACCTGATTCATCTTTTGAGGAGATC[T/G]CCCTTCGAGCTCATTGTATATWGGTTGAACATTGAAATGGCAAACATATGCATTGGTCAT
Contig1022bb-contig1:684	Contig1022bb-684	TGTGATCCTTCCCACCTGATTCATCTTTTGAGGAGATCKCCCTTCGAGCTCATTGTATAT[T/A]GGTTGAACATTGAAATGGCAAACATATGCATTGGTCATAATAGGGATAACTACTAGTAAA
Contig1022bb-contig1:921	Contig1022bb-921	CGAAGCAGCCGAAGTCATGCTCAATGAATCAATCCTATCTAACACGCAAAGTGGAGCAAG[A/G]AAAACAACCATAACAGCCAAAACCAATAACTTCCTATGATCCCAAAAACCATGTCCTAAC
Contig103bb-contig1:149	Contig103bb-149	CAAACGTTGTTTGTTAGCCATCTTAGCAGACGCCCATTCATCTTGAAAATCAACATTATC[A/G]GCAAATTCTCGAAGACCAGAAAGCAGGTCAAGATTGGTCAMCCATTGGTCAGTTTTTAAC
Contig103bb-contig1:190	Contig103bb-190	CTTGAAAATCAACATTATCRGCAAATTCTCGAAGACCAGAAAGCAGGTCAAGATTGGTCA[C/A]CCATTGGTCAGTTTTTAACCACTTGGW
Contig10521bb-contig1:10	Contig10521bb-10	KYKASCKMK[T/C]TCTCGCTCTCYSTMGCCGCCGCCTGCGTCTCTCTCTTCATCTCTCTGAACCWAAAAGTCT
Contig10521bb-contig1:123	Contig10521bb-123	AAAAGTCTTTAGCTTTTCGCTTCGAGAGAGACCATGTTGGTTTACCAGGATCTCATCTCC[A/G]GTGACGAGCTTCTTTCTGACTCATTCCCCTACAAGGAAATCGAGAATGGGATGCTGTGGG
Contig10521bb-contig1:21	Contig10521bb-21	KYKASCKMKYTCTCGCTCTC[T/C]STMGCCGCCGCCTGCGTCTCTCTCTTCATCTCTCTGAACCWAAAAGTCTTTAGCTTTTCG
Contig10521bb-contig1:216	Contig10521bb-216	AAGGAAATCGAGAATGGGATGCTGTGGGAAGTTGAGGGAAAGTGGGTTGTGCAAGGAGCT[A/G]TYGATGTTGACATTGGTGCCAACCTTCAGCCGAAGRTGCTGATGAGGATGAAGGTGTTGA
Contig10521bb-contig1:218	Contig10521bb-218	GGAAATCGAGAATGGGATGCTGTGGGAAGTTGAGGGAAAGTGGGTTGTGCAAGGAGCTRT[T/C]GATGTTGACATTGGTGCCAACCTTCAGCCGAAGRTGCTGATGAGGATGAAGGTGTTGATG
Contig10521bb-contig1:22	Contig10521bb-22	KYKASCKMKYTCTCGCTCTCY[G/C]TMGCCGCCGCCTGCGTCTCTCTCTTCATCTCTCTGAACCWAAAAGTCTTTAGCTTTTCGC
Contig10521bb-contig1:24	Contig10521bb-24	KYKASCKMKYTCTCGCTCTCYST[C/A]GCCGCCGCCTGCGTCTCTCTCTTCATCTCTCTGAACCWAAAAGTCTTTAGCTTTTCGCTT
Contig10521bb-contig1:252	Contig10521bb-252	GGAAAGTGGGTTGTGCAAGGAGCTRTYGATGTTGACATTGGTGCCAACCTTCAGCCGAAG[A/G]TGCTGATGAGGATGAAGGTGTTGATGACCAAKCTGTGAAGGTTGTTGACATTGTTGACAC
Contig10521bb-contig1:284	Contig10521bb-284	TGACATTGGTGCCAACCTTCAGCCGAAGRTGCTGATGAGGATGAAGGTGTTGATGACCAA[T/G]CTGTGAAGGTTGTTGACATTGTTGACACTTTCAGGCTTCAGGAGAACCCCCTTTCGACAA
Contig10521bb-contig1:366	Contig10521bb-366	TTGACACTTTCAGGCTTCAGGAGAACCCCCTTTCGACAAGAAGCAGTTTGTCGTGTTCAT[G/C]AAGAAGTTCATCAAGAACTTGACACCRAAACTGGATGCGGAAAAGCAAGAGTCCTTCAAG
Contig10521bb-contig1:393	Contig10521bb-393	CCCTTTCGACAAGAAGCAGTTTGTCGTGTTCATSAAGAAGTTCATCAAGAACTTGACACC[A/G]AAACTGGATGCGGAAAAGCAAGAGTCCTTCAAGAAAAACATTGAGGGAGCAACCAAGTTT
Contig10521bb-contig1:487	Contig10521bb-487	AAAAACATTGAGGGAGCAACCAAGTTTTTGCTTTCAAAATTGAAGGACCTTCAATTTTTC[A/G]TMGGAGAGAGCATGCAYGATGATGGATGYTTGGTRTTTGCTTACTACAAGGATGGTGCTG
Contig10521bb-contig1:489	Contig10521bb-489	AAACATTGAGGGAGCAACCAAGTTTTTGCTTTCAAAATTGAAGGACCTTCAATTTTTCRT[C/A]GGAGAGAGCATGCAYGATGATGGATGYTTGGTRTTTGCTTACTACAAGGATGGTGCTGTT
Contig10521bb-contig1:504	Contig10521bb-504	AACCAAGTTTTTGCTTTCAAAATTGAAGGACCTTCAATTTTTCRTMGGAGAGAGCATGCA[T/C]GATGATGGATGYTTGGTRTTTGCTTACTACAAGGATGGTGCTGTTGACCCRACATTTTTG
Contig10521bb-contig1:516	Contig10521bb-516	GCTTTCAAAATTGAAGGACCTTCAATTTTTCRTMGGAGAGAGCATGCAYGATGATGGATG[T/C]TTGGTRTTTGCTTACTACAAGGATGGTGCTGTTGACCCRACATTTTTGTACTTTGCMTAT
Contig10521bb-contig1:522	Contig10521bb-522	AAAATTGAAGGACCTTCAATTTTTCRTMGGAGAGAGCATGCAYGATGATGGATGYTTGGT[A/G]TTTGCTTACTACAAGGATGGTGCTGTTGACCCRACATTTTTGTACTTTGCMTATGCATTG
Contig10521bb-contig1:555	Contig10521bb-555	GAGCATGCAYGATGATGGATGYTTGGTRTTTGCTTACTACAAGGATGGTGCTGTTGACCC[A/G]ACATTTTTGTACTTTGCMTATGCATTGAAGGAGGTCAAGTGCTGAGGTTTGAAGCAAAGA
Contig10521bb-contig1:573	Contig10521bb-573	ATGYTTGGTRTTTGCTTACTACAAGGATGGTGCTGTTGACCCRACATTTTTGTACTTTGC[C/A]TATGCATTGAAGGAGGTCAAGTGCTGAGGTTTGAAGCAAAGAAAAAAAAGWGGTTGCTGA
Contig10521bb-contig1:62	Contig10521bb-62	YKASCKMKYTCTCGCTCTCYSTMGCCGCCGCCTGCGTCTCTCTCTTCATCTCTCTGAACC[T/A]AAAAGTCTTTAGCTTTTCGCTTCGAGAGAGACCATGTTGGTTTACCAGGATCTCATCTCC
Contig10521bb-contig1:624	Contig10521bb-624	GTACTTTGCMTATGCATTGAAGGAGGTCAAGTGCTGAGGTTTGAAGCAAAGAAAAAAAAG[T/A]GGTTGCTGAAGAATTTAGTCCTTTTTATTATTGCTTTTGTCTCTTRTTTTCAGTACTCTG
Contig10521bb-contig1:670	Contig10521bb-670	CAAAGAAAAAAAAGWGGTTGCTGAAGAATTTAGTCCTTTTTATTATTGCTTTTGTCTCTT[A/G]TTTTCAGTACTCTGCTAAAGACATAAATTATTTGTGGTTTTTGATGTTTTTGTTTTAATT
Contig10521bb-contig1:7	Contig10521bb-7	KYKASC[T/G]MKYTCTCGCTCTCYSTMGCCGCCGCCTGCGTCTCTCTCTTCATCTCTCTGAACCWAAAAG
Contig10521bb-contig1:8	Contig10521bb-8	KYKASCK[C/A]KYTCTCGCTCTCYSTMGCCGCCGCCTGCGTCTCTCTCTTCATCTCTCTGAACCWAAAAGT
Contig10521bb-contig1:9	Contig10521bb-9	KYKASCKM[T/G]YTCTCGCTCTCYSTMGCCGCCGCCTGCGTCTCTCTCTTCATCTCTCTGAACCWAAAAGTC
Contig10581bb-contig1:1069	Contig10581bb-1069	CTCCTAGCTTAACATCTTCTTCTTTACCCTCCATCTTCAAAAAAATAGATTCAAGCTTCT[T/A]CTTCTTTTTTTTCTTCCCTCAAGTGCAACCCAACCTAAAGTAGTGATSGTC
Contig10581bb-contig1:117	Contig10581bb-117	GGATAATTTACACACATTAACACCATAATTCAAAATGCAGTTCAACACAACAAAGGACTA[T/G]TAGGAACACAAAAAGTAGATGAAGATCCCAACACACACACACACACACCAGATTTAATCA
Contig10581bb-contig1:743	Contig10581bb-743	TCCAAAGGTCACAGCAGGGTTAATATGACCACCTGAAATGCCGGCAGTACAGTAAACAAG[A/G]GCAAAGATCATGCCACCAAAAGCCCAAGCAATGCCTTGAATACCAACGGTTGCACATTTG
Contig10581bb-contig1:9	Contig10581bb-9	AGGAAMTW[T/C]ATAAAAGAATCCTCCATTAATAAAAGCTGAATACAGCACAACTCTAGGGATAATTTACAC
Contig10616bb-contig1:113	Contig10616bb-113	AYTAAATTCAGTGAAAGCTTCACTTGTTCTACCAGGCTTYGGAATCAGAGTTCGCTCCTC[T/C]GCATACAAGCCATTGGCTTCTGAAACTGGCTGATAAACTGGAACAGGATCAGSRTTAAAT
Contig10616bb-contig1:166	Contig10616bb-166	GCTCCTCYGCATACAAGCCATTGGCTTCTGAAACTGGCTGATAAACTGGAACAGGATCAG[G/C]RTTAAATGGGGGAGCAGCTAAATGCTGCAGAGYACCATATGGCATACATAAATGTGAGTT
Contig10616bb-contig1:167	Contig10616bb-167	CTCCTCYGCATACAAGCCATTGGCTTCTGAAACTGGCTGATAAACTGGAACAGGATCAGS[A/G]TTAAATGGGGGAGCAGCTAAATGCTGCAGAGYACCATATGGCATACATAAATGTGAGTTT
Contig10616bb-contig1:199	Contig10616bb-199	CTGGCTGATAAACTGGAACAGGATCAGSRTTAAATGGGGGAGCAGCTAAATGCTGCAGAG[T/C]ACCATATGGCATACATAAATGTGAGTTTCCGTTTARACCATAGCCAAGAGGGCCAGTATA
Contig10616bb-contig1:235	Contig10616bb-235	GGGGAGCAGCTAAATGCTGCAGAGYACCATATGGCATACATAAATGTGAGTTTCCGTTTA[A/G]ACCATAGCCAAGAGGGCCAGTATAAAGATATGGGTTTGGAGGRAAAGGCACTAAACCATT
Contig10616bb-contig1:278	Contig10616bb-278	ATGTGAGTTTCCGTTTARACCATAGCCAAGAGGGCCAGTATAAAGATATGGGTTTGGAGG[A/G]AAAGGCACTAAACCATTWGCTGGAGTTGCTGGCCAAGATACAGGAYTCTGATGGTAGTAA
Contig10616bb-contig1:296	Contig10616bb-296	ACCATAGCCAAGAGGGCCAGTATAAAGATATGGGTTTGGAGGRAAAGGCACTAAACCATT[T/A]GCTGGAGTTGCTGGCCAAGATACAGGAYTCTGATGGTAGTAACCCATGGTTGAAGGAGTT
Contig10616bb-contig1:324	Contig10616bb-324	TATGGGTTTGGAGGRAAAGGCACTAAACCATTWGCTGGAGTTGCTGGCCAAGATACAGGA[T/C]TCTGATGGTAGTAACCCATGGTTGAAGGAGTTGGATACACTGGAAATTGTATATGTTGGY
Contig10616bb-contig1:384	Contig10616bb-384	YTCTGATGGTAGTAACCCATGGTTGAAGGAGTTGGATACACTGGAAATTGTATATGTTGG[T/C]TATGCACTGATGTAAACATGCCTTGATGTTGAGAACCCATAAAGGCAGTTGGTTTTCCAT
Contig10616bb-contig1:42	Contig10616bb-42	CWATTGCTGTTTTTTCTGTTGCATGCAGCCTTCCAGGGACA[A/G]CCCTCTCTGCAYTAAATTCAGTGAAAGCTTCACTTGTTCTACCAGGCTTYGGAATCAGAG
Contig10616bb-contig1:54	Contig10616bb-54	CWATTGCTGTTTTTTCTGTTGCATGCAGCCTTCCAGGGACARCCCTCTCTGCA[T/C]TAAATTCAGTGAAAGCTTCACTTGTTCTACCAGGCTTYGGAATCAGAGTTCGCTCCTCYG
Contig10616bb-contig1:92	Contig10616bb-92	TCCAGGGACARCCCTCTCTGCAYTAAATTCAGTGAAAGCTTCACTTGTTCTACCAGGCTT[T/C]GGAATCAGAGTTCGCTCCTCYGCATACAAGCCATTGGCTTCTGAAACTGGCTGATAAACT
Contig1061bb-contig1:114	Contig1061bb-114	TCTTCAYGGACAGTTTGGTGATTTAATGCGGCTATTTGACGAGTATGGATTTCCTTCAAC[T/C]GCAGGAGATATTACGTACATYGATTATCTGTTTCTAGGAGATTATGTCGATCGAGGACAG
Contig1061bb-contig1:135	Contig1061bb-135	TTTAATGCGGCTATTTGACGAGTATGGATTTCCTTCAACYGCAGGAGATATTACGTACAT[T/C]GATTATCTGTTTCTAGGAGATTATGTCGATCGAGGACAGCACAGCTTGGAGACAATTACA
Contig1061bb-contig1:216	Contig1061bb-216	TTATGTCGATCGAGGACAGCACAGCTTGGAGACAATTACATTGCTCCTTGCTCTTAAGAT[T/C]GAGTATCCTGAAAAYGTTCACTTGATTCGYGGWAAYCATGAGGCTKCTGACATAAATGCA
Contig1061bb-contig1:231	Contig1061bb-231	ACAGCACAGCTTGGAGACAATTACATTGCTCCTTGCTCTTAAGATYGAGTATCCTGAAAA[T/C]GTTCACTTGATTCGYGGWAAYCATGAGGCTKCTGACATAAATGCACTCTTYGGTTTYCGT
Contig1061bb-contig1:246	Contig1061bb-246	GACAATTACATTGCTCCTTGCTCTTAAGATYGAGTATCCTGAAAAYGTTCACTTGATTCG[T/C]GGWAAYCATGAGGCTKCTGACATAAATGCACTCTTYGGTTTYCGTATTGAATGCATCGAG
Contig1061bb-contig1:249	Contig1061bb-249	AATTACATTGCTCCTTGCTCTTAAGATYGAGTATCCTGAAAAYGTTCACTTGATTCGYGG[T/A]AAYCATGAGGCTKCTGACATAAATGCACTCTTYGGTTTYCGTATTGAATGCATCGAGMGA
Contig1061bb-contig1:252	Contig1061bb-252	TACATTGCTCCTTGCTCTTAAGATYGAGTATCCTGAAAAYGTTCACTTGATTCGYGGWAA[T/C]CATGAGGCTKCTGACATAAATGCACTCTTYGGTTTYCGTATTGAATGCATCGAGMGAATG
Contig1061bb-contig1:262	Contig1061bb-262	CTTGCTCTTAAGATYGAGTATCCTGAAAAYGTTCACTTGATTCGYGGWAAYCATGAGGCT[T/G]CTGACATAAATGCACTCTTYGGTTTYCGTATTGAATGCATCGAGMGAATGGGGGAGAAYG
Contig1061bb-contig1:282	Contig1061bb-282	TCCTGAAAAYGTTCACTTGATTCGYGGWAAYCATGAGGCTKCTGACATAAATGCACTCTT[T/C]GGTTTYCGTATTGAATGCATCGAGMGAATGGGGGAGAAYGATGGTATATGGGCATGGACA
Contig1061bb-contig1:288	Contig1061bb-288	AAAYGTTCACTTGATTCGYGGWAAYCATGAGGCTKCTGACATAAATGCACTCTTYGGTTT[T/C]CGTATTGAATGCATCGAGMGAATGGGGGAGAAYGATGGTATATGGGCATGGACACGGTTC
Contig1061bb-contig1:307	Contig1061bb-307	GGWAAYCATGAGGCTKCTGACATAAATGCACTCTTYGGTTTYCGTATTGAATGCATCGAG[C/A]GAATGGGGGAGAAYGATGGTATATGGGCATGGACACGGTTCAATCAATTATTCAATTATC
Contig1061bb-contig1:321	Contig1061bb-321	TKCTGACATAAATGCACTCTTYGGTTTYCGTATTGAATGCATCGAGMGAATGGGGGAGAA[T/C]GATGGTATATGGGCATGGACACGGTTCAATCAATTATTCAATTATCTTCCACTTGCTGCT
Contig1061bb-contig1:387	Contig1061bb-387	TATATGGGCATGGACACGGTTCAATCAATTATTCAATTATCTTCCACTTGCTGCTCTTAT[T/C]GAAAAGAAAATTATCTGCATGCACGGTGGCATAGGAAGATCTATACATTCGGTCGAACAR
Contig1061bb-contig1:447	Contig1061bb-447	YGAAAAGAAAATTATCTGCATGCACGGTGGCATAGGAAGATCTATACATTCGGTCGAACA[A/G]ATAGAGAAACTCGAGCGACCGATAACAATGGATGCAGGATCYATTATTTTAATGGACCTG
Contig1061bb-contig1:489	Contig1061bb-489	TATACATTCGGTCGAACARATAGAGAAACTCGAGCGACCGATAACAATGGATGCAGGATC[T/C]ATTATTTTAATGGACCTGTTATGGTCYGATCCAACAGAAAAYGATAGCATAGAAGGTTTG
Contig1061bb-contig1:516	Contig1061bb-516	ACTCGAGCGACCGATAACAATGGATGCAGGATCYATTATTTTAATGGACCTGTTATGGTC[T/C]GATCCAACAGAAAAYGATAGCATAGAAGGTTTGAGACCTAATGCTCGAGGTCCCGGTCTT
Contig1061bb-contig1:531	Contig1061bb-531	AACAATGGATGCAGGATCYATTATTTTAATGGACCTGTTATGGTCYGATCCAACAGAAAA[T/C]GATAGCATAGAAGGTTTGAGACCTAATGCTCGAGGTCCCGGTCTTGTCACTTTTGGGCCG
Contig1061bb-contig1:60	Contig1061bb-60	[T/C]
Contig10636bb-contig1:1014	Contig10636bb-1014	AGAAGGGAGCTGTGTCTGGCCGGCGGAGAGGTAATCCTTAGAACCGTCGCGGTCGAGGTT[A/G]TAGATTTCGGTWATGACGTCCATAGAAACGCGCGTTTCKGGGGCGCAGTTGGAGAAGAAG
Contig10636bb-contig1:1026	Contig10636bb-1026	TGTCTGGCCGGCGGAGAGGTAATCCTTAGAACCGTCGCGGTCGAGGTTRTAGATTTCGGT[T/A]ATGACGTCCATAGAAACGCGCGTTTCKGGGGCGCAGTTGGAGAAGAAGAGAGAGTATTCA
Contig10636bb-contig1:1053	Contig10636bb-1053	AGAACCGTCGCGGTCGAGGTTRTAGATTTCGGTWATGACGTCCATAGAAACGCGCGTTTC[T/G]GGGGCGCAGTTGGAGAAGAAGAGAGAGTATTCATTGGGGGAAGAAACGGGGTAAGAGCGG
Contig10636bb-contig1:1284	Contig10636bb-1284	CTGGAGGAGAGATTCTTCGGATAGAAGGAAGAAACCGAGGAGGGAAGGGGAGGGGTTGGG[A/G]GCGTTGGAAGAGGAAGAGACGGMRACGGAGGAGACGGAGATGGTGACGTGACCGGTGTGR
Contig10636bb-contig1:1307	Contig10636bb-1307	GAAGGAAGAAACCGAGGAGGGAAGGGGAGGGGTTGGGRGCGTTGGAAGAGGAAGAGACGG[C/A]RACGGAGGAGACGGAGATGGTGACGTGACCGGTGTGRGWGAAGCCAAATT
Contig10636bb-contig1:1308	Contig10636bb-1308	AAGGAAGAAACCGAGGAGGGAAGGGGAGGGGTTGGGRGCGTTGGAAGAGGAAGAGACGGM[A/G]ACGGAGGAGACGGAGATGGTGACGTGACCGGTGTGRGWGAAGCCAAATT
Contig10636bb-contig1:1344	Contig10636bb-1344	RGCGTTGGAAGAGGAAGAGACGGMRACGGAGGAGACGGAGATGGTGACGTGACCGGTGTG[A/G]GWGAAGCCAAATT
Contig10636bb-contig1:249	Contig10636bb-249	AGCCAGCTCAGCAGCCTCTTCATCTTCTTCCTCAAGAATAAAGTACTCATTTTTCTCCAC[G/C]GGCCTAAACATGWAAAAGATAATCAAATAGAACGCCAATGATGCRGTCTCCTCCGCTGCA
Contig10636bb-contig1:262	Contig10636bb-262	GCCTCTTCATCTTCTTCCTCAAGAATAAAGTACTCATTTTTCTCCACSGGCCTAAACATG[T/A]AAAAGATAATCAAATAGAACGCCAATGATGCRGTCTCCTCCGCTGCATTGCTYACCCATT
Contig10636bb-contig1:294	Contig10636bb-294	CTCATTTTTCTCCACSGGCCTAAACATGWAAAAGATAATCAAATAGAACGCCAATGATGC[A/G]GTCTCCTCCGCTGCATTGCTYACCCATTGATACTTGTAAGCTGCAATCGTCCTCAAAGCA
Contig10636bb-contig1:315	Contig10636bb-315	AAACATGWAAAAGATAATCAAATAGAACGCCAATGATGCRGTCTCCTCCGCTGCATTGCT[T/C]ACCCATTGATACTTGTAAGCTGCAATCGTCCTCAAAGCAAACACCACAATTCTCGTAAAA
Contig10636bb-contig1:396	Contig10636bb-396	TGCAATCGTCCTCAAAGCAAACACCACAATTCTCGTAAAATATAGATATCCAATCACCAC[A/G]ATGTAAAACTGCCTAAACAGAGTTAACTTTGCCAAATTCYTCGCAGCCTTCCCATCAGTT
Contig10636bb-contig1:436	Contig10636bb-436	TATAGATATCCAATCACCACRATGTAAAACTGCCTAAACAGAGTTAACTTTGCCAAATTC[T/C]TCGCAGCCTTCCCATCAGTTTTCGAAGTTTCCCTCAACGAACGAATAGACCAAACAATTG
Contig10636bb-contig1:726	Contig10636bb-726	AAAGGGTTTCAAAAACGACCAACCGGTGCCGATCAAAACGATGACAGTAAATAACAAAAC[A/G]ACACGAATAAACTGGAAAATGTAGAACAAAACATCCCAACCATGAGGWGTTCCGGWAACC
Contig10636bb-contig1:774	Contig10636bb-774	AAATAACAAAACRACACGAATAAACTGGAAAATGTAGAACAAAACATCCCAACCATGAGG[T/A]GTTCCGGWAACCTTAACGTAATGCTTATCTTCGGCGGCGCAGATCAGATTCAAAGCTTTG
Contig10636bb-contig1:782	Contig10636bb-782	AAACRACACGAATAAACTGGAAAATGTAGAACAAAACATCCCAACCATGAGGWGTTCCGG[T/A]AACCTTAACGTAATGCTTATCTTCGGCGGCGCAGATCAGATTCAAAGCTTTGAAYAAGAG
Contig10636bb-contig1:837	Contig10636bb-837	TCCGGWAACCTTAACGTAATGCTTATCTTCGGCGGCGCAGATCAGATTCAAAGCTTTGAA[T/C]AAGAGCAACCCGGACATTAATAAATGGATCCGGTGTACGCATCGTCTGTTAGTGTAACAA
Contig10642bb-contig1:519	Contig10642bb-519	TCTTGCCTGCCTATAGATCCTTCCATAAACGTTTCGGGCCTATGGCCGAGAGTGGGAAAA[A/G]CCCTTGCAAGTATATTAAATACAAGCCCGAGGACCTTGAACGAATGCTAAGYGAGTTCTT
Contig10642bb-contig1:571	Contig10642bb-571	TGGGAAAARCCCTTGCAAGTATATTAAATACAAGCCCGAGGACCTTGAACGAATGCTAAG[T/C]GAGTTCTTTGAAGGTAAGACATGCGTCGAACAAAAGCGATAAAAAACAAAAAGGCAAATG
Contig10724bb-contig1:447	Contig10724bb-447	CCGGACTAATATGCTTCTGGTGCAGACCCTCTACTTTGCAAATCGAGAGAAGACAGAAGC[T/A]GCAATTACYGAGATTCTCGTTGGTCTGAATTATGTATGGAGACACGGGAGAGAACTCAAC
Contig10724bb-contig1:456	Contig10724bb-456	TATGCTTCTGGTGCAGACCCTCTACTTTGCAAATCGAGAGAAGACAGAAGCWGCAATTAC[T/C]GAGATTCTCGTTGGTCTGAATTATGTATGGAGACACGGGAGAGAACTCAACGTAAAAGYA
Contig10724bb-contig1:515	Contig10724bb-515	CYGAGATTCTCGTTGGTCTGAATTATGTATGGAGACACGGGAGAGAACTCAACGTAAAAG[T/C]ACTGCAGGAATGTGTGGSCAGCAGAATGTCYGATGAATGTTTGGATCTYGAGAAATAAAG
Contig10724bb-contig1:533	Contig10724bb-533	TGAATTATGTATGGAGACACGGGAGAGAACTCAACGTAAAAGYACTGCAGGAATGTGTGG[G/C]CAGCAGAATGTCYGATGAATGTTTGGATCTYGAGAAATAAAGTTCTTTAACCTYGGTTTG
Contig10724bb-contig1:546	Contig10724bb-546	GAGACACGGGAGAGAACTCAACGTAAAAGYACTGCAGGAATGTGTGGSCAGCAGAATGTC[T/C]GATGAATGTTTGGATCTYGAGAAATAAAGTTCTTTAACCTYGGTTTGCAGTATGATATTT
Contig10724bb-contig1:564	Contig10724bb-564	CAACGTAAAAGYACTGCAGGAATGTGTGGSCAGCAGAATGTCYGATGAATGTTTGGATCT[T/C]GAGAAATAAAGTTCTTTAACCTYGGTTTGCAGTATGATATTTCCACATAGCAATGGTATC
Contig10724bb-contig1:587	Contig10724bb-587	GTGTGGSCAGCAGAATGTCYGATGAATGTTTGGATCTYGAGAAATAAAGTTCTTTAACCT[T/C]GGTTTGCAGTATGATATTTCCACATAGCAATGGTATCGAGTTGAATTCATGCAAGATTCC
Contig10724bb-contig1:697	Contig10724bb-697	TGCAAGATTCCATTCCCAGCATGCAACAGAGTCTTCTCTGTTCAATTTGCCAGCATCAAT[C/A]GAAGATGAAWGAATGATCCAACCTACTGTGAAATTCAAGCCGAAAGCATTCTTTTATCAT
Contig10724bb-contig1:707	Contig10724bb-707	CATTCCCAGCATGCAACAGAGTCTTCTCTGTTCAATTTGCCAGCATCAATMGAAGATGAA[T/A]GAATGATCCAACCTACTGTGAAATTCAAGCCGAAAGCATTCTTTTATCATATCAGGTATA
Contig10809bb-contig1:408	Contig10809bb-408	GCTGATCCAGGACAACTTGATTCCCATGAGAGAGTTGTCCCTCAAGCTGGACAGGTATGG[T/A]TTCCAGATTCTGCTACAAAGACAGCTCAGGCAATAATGGATTTCAATAGGGAAGAGCTTC
Contig10809bb-contig1:628	Contig10809bb-628	GAACATACAAACAACCTGTCTTTGTGTACATTCCCATGATGGGTGAGCTCCGTGGTGGGG[G/C]ATGGGTAGTTGTGGACAGCCGGATCAATTCAGATCATATTGAAATGTATGCTGAACGCAC
Contig10813bb-contig1:593	Contig10813bb-593	CCCAGCCAAAGAAGCGTTGTCTCCAGAATTTGTCAGGTGGTTGAGAGAAAGGAACCTTTC[C/A]AGTGATGACCGTGTGATGCGAATGAAAGAAGGGTATATCAAGGAAGGAAGCACGGTTAGT
Contig10850bb-contig1:441	Contig10850bb-441	CGGCATTGCCAACACTTTTGTTGGCCTCTCTGAAGGAATGGCCAAGTATGGCTTCCTTGC[T/C]CTTTCCACTGCAATTGTTTCTTTCGCTGGCTTGTATGTTCGCTCAAGATTAACAATAAAT
Contig10921bb-contig1:327	Contig10921bb-327	AATCGGTATTCATCTTCACTCTTTAGGTCATTCATGAGAGAAGCTTTGAGGTCCTTCCGA[T/C]GGTGTTCGTTCGGAAGTAAATCATGCCCACTTGCCGAGCTTGTGCTGTAAAACACGAGCT
Contig10921bb-contig1:416	Contig10921bb-416	ACTTGCCGAGCTTGTGCTGTAAAACACGAGCTTCTGAGGAAGAGAAGCGCCTGGTGTCAC[A/G]GATGATTCATCTTTTCGAAGGTCAACTTGAGTTGTTGTTAACTCTTTGGAACATGCACCG
Contig10921bb-contig1:515	Contig10921bb-515	TAACTCTTTGGAACATGCACCGGAGGTAGGAAAGTCTGACAAACCATCAGAGTAGTTGAA[A/G]AAYTGGATAATGATGCTGCAAGCATCTGAAGCAGACATCATTTTGTTTTGSAGCCGGYTG
Contig10921bb-contig1:518	Contig10921bb-518	CTCTTTGGAACATGCACCGGAGGTAGGAAAGTCTGACAAACCATCAGAGTAGTTGAARAA[T/C]TGGATAATGATGCTGCAAGCATCTGAAGCAGACATCATTTTGTTTTGSAGCCGGYTGCAA
Contig10921bb-contig1:566	Contig10921bb-566	GTAGTTGAARAAYTGGATAATGATGCTGCAAGCATCTGAAGCAGACATCATTTTGTTTTG[G/C]AGCCGGYTGCAAAGCTCATCAGCTTTGACRTATAGTTCCTTGTCCTTCGAATCATCACTG
Contig10921bb-contig1:573	Contig10921bb-573	AARAAYTGGATAATGATGCTGCAAGCATCTGAAGCAGACATCATTTTGTTTTGSAGCCGG[T/C]TGCAAAGCTCATCAGCTTTGACRTATAGTTCCTTGTCCTTCGAATCATCACTGCCCCGGA
Contig10922bb-contig1:1442	Contig10922bb-1442	GGGGTTGCCTCTTGAGCCATATGAGTGGTATCTTGACCTGCGGCGATACGGAACTGTTAA[A/G]CATTGTGGATTCGGGCTAGGCTTTGAACGAATGATTCTCTTTGCCACTGGCATCGAGAAC
Contig10922bb-contig1:821	Contig10922bb-821	CTTTTTGACAGTTTCTGGGCAACTGCAGGTTGAAACATATGCTTGTGCTGTTAGTAACGT[A/G]TATACATTTGGGCCAACTTTTCGGGCTGAACACTCTCACACTTCAAGGCATTTGGCAGAA
Contig109bb-contig1:183	Contig109bb-183	ACTTGAAGAGAAGGTCCTTGAGCAGTATACTTTTGCTAAGGCAAATTTGATTAGGACAGC[T/A]GCCATGAACTATTTGTTAGATTCTGG
Contig109bb-contig1:30	Contig109bb-30	GGATACTGCAAAGATGAGCTTTCTTCCGA[A/G]TTGTACAAGAAGTACAAATGCATTTGGCTGCAATCCAGGGRCAAAGATGAAGAGGAGTCA
Contig109bb-contig1:71	Contig109bb-71	AAGATGAGCTTTCTTCCGARTTGTACAAGAAGTACAAATGCATTTGGCTGCAATCCAGGG[A/G]CAAAGATGAAGAGGAGTCAGACATACAAGAGTTGGTAGTGTCTTTTACTGGACTTGAAGA
Contig10bb-contig1:726	Contig10bb-726	CTGTAAGAATCTTCCTAAAGTTAAAGTAGCAGGCAGAAGACATGAAAGTCACTAAACAGC[A/G]CTTTAAAACTAGTCAATGTGGGCATAGAAACAATAAAAGAAAAAGACCGAACCAGCAAGA
Contig11010bb-contig1:481	Contig11010bb-481	CACATTACCATGCCGATTGTGTGAGGCAGTTAGTAAGAAAGGTGGGAGAAATGCAAGAAC[A/G]GAATGAATTGTTTATTGTTTTATGCTTCAGGTTGGTCTCCTGGTATYTTGCAAACCATAT
Contig11010bb-contig1:528	Contig11010bb-528	GAAATGCAAGAACRGAATGAATTGTTTATTGTTTTATGCTTCAGGTTGGTCTCCTGGTAT[T/C]TTGCAAACCATATATAGTGAATCATCAAATTTRTGTTTGATCTAATTGAATTTTATGCAA
Contig11010bb-contig1:561	Contig11010bb-561	TTATGCTTCAGGTTGGTCTCCTGGTATYTTGCAAACCATATATAGTGAATCATCAAATTT[A/G]TGTTTGATCTAATTGAATTTTATGCAAAATGACCAATGGGATCTGTTGTAGGTKTGTACT
Contig11016bb-contig1:198	Contig11016bb-198	GAAGCCTTGGGCCAATGATCCTCACTACTTCAAGCGCGTTAAGATCTCTGCGCTCGCTCT[T/C]CTTAAGATGGTTGTCCACGCCCGATCTGGTGGTACCATAGAGGTGATGGGGCTGATGCAA
Contig11016bb-contig1:267	Contig11016bb-267	GGTTGTCCACGCCCGATCTGGTGGTACCATAGAGGTGATGGGGCTGATGCAAGGCAAGAC[T/C]GACGGCGATGCTATCATTGTCATGGACGCCTTTGCTTTGCCTGTTGAAGGCACTGAGACT
Contig11016bb-contig1:527	Contig11016bb-527	TTTCAACCCAAATGCTTAACCAGCAGTTCCAGGAGCCCTTCCTGGCGGTTGTAATTGACC[T/C]AACAAGGACTGTTTCYGCTGGAAAAGTYGAGATTGGAGCTTTCAGGACATACCCTGAAGG
Contig11016bb-contig1:543	Contig11016bb-543	TAACCAGCAGTTCCAGGAGCCCTTCCTGGCGGTTGTAATTGACCYAACAAGGACTGTTTC[T/C]GCTGGAAAAGTYGAGATTGGAGCTTTCAGGACATACCCTGAAGGATATAAGCCTCCTGAT
Contig11016bb-contig1:555	Contig11016bb-555	CCAGGAGCCCTTCCTGGCGGTTGTAATTGACCYAACAAGGACTGTTTCYGCTGGAAAAGT[T/C]GAGATTGGAGCTTTCAGGACATACCCTGAAGGATATAAGCCTCCTGATGAYCCTATCTCT
Contig11016bb-contig1:606	Contig11016bb-606	TGGAAAAGTYGAGATTGGAGCTTTCAGGACATACCCTGAAGGATATAAGCCTCCTGATGA[T/C]CCTATCTCTGAATATCAGACCATTCCTCTGAATAAGATTGAAGACTTTGGTGTGCAYTGT
Contig11016bb-contig1:663	Contig11016bb-663	TGAYCCTATCTCTGAATATCAGACCATTCCTCTGAATAAGATTGAAGACTTTGGTGTGCA[T/C]TGTAAACAGTATTATGCATTGGACATCACTTATTTCAARTCCTCACTTGATTGTCACCTC
Contig11016bb-contig1:702	Contig11016bb-702	GATTGAAGACTTTGGTGTGCAYTGTAAACAGTATTATGCATTGGACATCACTTATTTCAA[A/G]TCCTCACTTGATTGTCACCTCCTGGATCTGTTATGGAATAAGTACTGGGTAAACACCCTT
Contig11016bb-contig1:850	Contig11016bb-850	GATTATGTTGCAGGACAAATTTCAGATTTAGCTGAAAAGCTGGAGCAAGCAGAGAACCAA[T/C]TGGCTCACTCTCGCATTGGCCCACTAGGACCCCCTCGAAAGAAGTTGCAGGAAGAATCTC
Contig11016bb-contig1:949	Contig11016bb-949	AAGAAGTTGCAGGAAGAATCTCAGCTTGCTAAGATTACTAGAGATAGTGCAAAGATAACT[T/G]TGGAGCAAGTCCATGGTTTAATGTCACAGGTCATCAAAGACATTCTTTTCAACTCTGTAC
Contig11065bb-contig1:488	Contig11065bb-488	CAGTTTCAATGCATTGCTGAAGCCCTTTATAAGCAGCACCCTCTGCACTAGACATTGCTG[T/C]RGCCATTTCTTCACAAGAAGCAGCATGAGCACCATCAACAGGCAATAAGAGCCGAGATAT
Contig11065bb-contig1:489	Contig11065bb-489	AGTTTCAATGCATTGCTGAAGCCCTTTATAAGCAGCACCCTCTGCACTAGACATTGCTGY[A/G]GCCATTTCTTCACAAGAAGCAGCATGAGCACCATCAACAGGCAATAAGAGCCGAGATATA
Contig1106bb-contig1:299	Contig1106bb-299	TAGGCTCCTCTGAGAAAGAATCCATTGGGCTGCCCGGTCATCTTTCCCGTAGTCTTTCTT[T/C]GAAGTAAACGCAGTCTTTCTGTCGAATAGGAGGTTCCAGGCTTCTCCACTCAATGCGTAT
Contig1106bb-contig1:383	Contig1106bb-383	GAATAGGAGGTTCCAGGCTTCTCCACTCAATGCGTATCGAACTGTGAACTTGATGATATC[T/C]AGGGGAACATAGAAAACTAAACTGTATAACCATATAACACCAGCCCAYCCCCATCCAATG
Contig1106bb-contig1:431	Contig1106bb-431	CTTGATGATATCYAGGGGAACATAGAAAACTAAACTGTATAACCATATAACACCAGCCCA[T/C]CCCCATCCAATGCCACTGATATCAGCAAAGCTAATATGTGCATATACTGCAATTAAGGTA
Contig1106bb-contig1:506	Contig1106bb-506	ACTGATATCAGCAAAGCTAATATGTGCATATACTGCAATTAAGGTAGCCACCAGTTGAGC[A/G]ACCAYGAATGCACACATCAAGAGAACACCAGGCYTTTCAACGAATGACCAACTTCGACTC
Contig1106bb-contig1:511	Contig1106bb-511	TATCAGCAAAGCTAATATGTGCATATACTGCAATTAAGGTAGCCACCAGTTGAGCRACCA[T/C]GAATGCACACATCAAGAGAACACCAGGCYTTTCAACGAATGACCAACTTCGACTCCGAGT
Contig1106bb-contig1:540	Contig1106bb-540	GCAATTAAGGTAGCCACCAGTTGAGCRACCAYGAATGCACACATCAAGAGAACACCAGGC[T/C]TTTCAACGAATGACCAACTTCGACTCCGAGTAACAAAGATGAGAGCCTGACTAATGATRC
Contig1106bb-contig1:599	Contig1106bb-599	CYTTTCAACGAATGACCAACTTCGACTCCGAGTAACAAAGATGAGAGCCTGACTAATGAT[A/G]CTGACTTGCAAATATACTGCAGAKGAAATTTGCTCGRTGTYGTCGGATATAGACCTTACG
Contig1106bb-contig1:623	Contig1106bb-623	ACTCCGAGTAACAAAGATGAGAGCCTGACTAATGATRCTGACTTGCAAATATACTGCAGA[T/G]GAAATTTGCTCGRTGTYGTCGGATATAGACCTTACGTTGAAGTGAGTCTCAAAGAAATCA
Contig1106bb-contig1:636	Contig1106bb-636	AAGATGAGAGCCTGACTAATGATRCTGACTTGCAAATATACTGCAGAKGAAATTTGCTCG[A/G]TGTYGTCGGATATAGACCTTACGTTGAAGTGAGTCTCAAAGAAATCAGTATCAATTACAA
Contig1106bb-contig1:640	Contig1106bb-640	TGAGAGCCTGACTAATGATRCTGACTTGCAAATATACTGCAGAKGAAATTTGCTCGRTGT[T/C]GTCGGATATAGACCTTACGTTGAAGTGAGTCTCAAAGAAATCAGTATCAATTACAATCCA
Contig1106bb-contig1:776	Contig1106bb-776	AACCAAAGCAAGATAGGTTCCAATGACAACGCCGGTTGCAAATATCTCATTAAGCTTCCA[A/G]CTGTCTGGGGTCGGAGATGGCYTGACTCGGTCYTTGGAAATGGTCATKATAGTTCCRTCA
Contig1106bb-contig1:798	Contig1106bb-798	ATGACAACGCCGGTTGCAAATATCTCATTAAGCTTCCARCTGTCTGGGGTCGGAGATGGC[T/C]TGACTCGGTCYTTGGAAATGGTCATKATAGTTCCRTCATTAAGGATTGCAATTATCAAAA
Contig1106bb-contig1:809	Contig1106bb-809	GGTTGCAAATATCTCATTAAGCTTCCARCTGTCTGGGGTCGGAGATGGCYTGACTCGGTC[T/C]TTGGAAATGGTCATKATAGTTCCRTCATTAAGGATTGCAATTATCAAAACCATGAAAGGT
Contig1106bb-contig1:824	Contig1106bb-824	ATTAAGCTTCCARCTGTCTGGGGTCGGAGATGGCYTGACTCGGTCYTTGGAAATGGTCAT[T/G]ATAGTTCCRTCATTAAGGATTGCAATTATCAAAACCATGAAAGGTGGGAAATCATATTCC
Contig1106bb-contig1:833	Contig1106bb-833	CCARCTGTCTGGGGTCGGAGATGGCYTGACTCGGTCYTTGGAAATGGTCATKATAGTTCC[A/G]TCATTAAGGATTGCAATTATCAAAACCATGAAAGGTGGGAAATCATATTCCCATATCAGA
Contig1106bb-contig1:914	Contig1106bb-914	CAAAACCATGAAAGGTGGGAAATCATATTCCCATATCAGAGCTAGAAGCACAAAACCAAG[A/G]ACAATACGAATGGTTATGGAAACAGCATATATCGTATAGTTTTTCATCCTTTGGAATATA
Contig11083bb-contig1:218	Contig11083bb-218	ATGTTGGGCATAGGGCAACATCACATCAGGCTTCACGGTCTTAAAACCTTGGAGGATACC[T/C]GAATAAGCTTCAAAAATACTWCGTCKGAGCTGGTTGCCATAATCCACCATCTCCTCATCA
Contig11083bb-contig1:239	Contig11083bb-239	CACATCAGGCTTCACGGTCTTAAAACCTTGGAGGATACCYGAATAAGCTTCAAAAATACT[T/A]CGTCKGAGCTGGTTGCCATAATCCACCATCTCCTCATCAGCTGTTTCCATCTTGGCACAG
Contig11083bb-contig1:244	Contig11083bb-244	CAGGCTTCACGGTCTTAAAACCTTGGAGGATACCYGAATAAGCTTCAAAAATACTWCGTC[T/G]GAGCTGGTTGCCATAATCCACCATCTCCTCATCAGCTGTTTCCATCTTGGCACAGATTTC
Contig11083bb-contig1:398	Contig11083bb-398	GACATACTTCTCAAAGTGCTCTCCTATTGCAAGAGCAATGTCCCCAAAGCAAGAGAATAT[A/G]GGAGGCTTTACAGACCGGTGAAGTTCTGAACTAGCAAGATCCTTTAAAAGAAGACCCATG
Contig11083bb-contig1:488	Contig11083bb-488	ACTAGCAAGATCCTTTAAAAGAAGACCCATGATGCCATCACAATAAGGTAAGACCTTGTC[A/G]TCCAAGGCACGRCAKATAKCACCAACAACCCCAACTGTGATTCCCAAACCTGGTATTCCT
Contig11083bb-contig1:500	Contig11083bb-500	CTTTAAAAGAAGACCCATGATGCCATCACAATAAGGTAAGACCTTGTCRTCCAAGGCACG[A/G]CAKATAKCACCAACAACCCCAACTGTGATTCCCAAACCTGGTATTCCTCAAAATTCTGCA
Contig11083bb-contig1:503	Contig11083bb-503	TAAAAGAAGACCCATGATGCCATCACAATAAGGTAAGACCTTGTCRTCCAAGGCACGRCA[T/G]ATAKCACCAACAACCCCAACTGTGATTCCCAAACCTGGTATTCCTCAAAATTCTGCAGTC
Contig11083bb-contig1:507	Contig11083bb-507	AGAAGACCCATGATGCCATCACAATAAGGTAAGACCTTGTCRTCCAAGGCACGRCAKATA[T/G]CACCAACAACCCCAACTGTGATTCCCAAACCTGGTATTCCTCAAAATTCTGCAGTCCCAT
Contig11083bb-contig1:658	Contig11083bb-658	CTTCTCAAACTGAGATCCAGTGGCATAGGCAAGAGCACCTATTGCAAGCATTGCTTCCTC[A/G]TGAACAGTAGAGCTACGGCARCCAAACACCTTGAGGAACAGAAGCATGATCTGATCAGCY
Contig11083bb-contig1:679	Contig11083bb-679	GGCATAGGCAAGAGCACCTATTGCAAGCATTGCTTCCTCRTGAACAGTAGAGCTACGGCA[A/G]CCAAACACCTTGAGGAACAGAAGCATGATCTGATCAGCYGCCTGAAGTATGATTGTTTTG
Contig11083bb-contig1:718	Contig11083bb-718	RTGAACAGTAGAGCTACGGCARCCAAACACCTTGAGGAACAGAAGCATGATCTGATCAGC[T/C]GCCTGAAGTATGATTGTTTTGGTTTCATCTGTGCTRCTAAGTTTCTGGATGATAACCTGC
Contig11083bb-contig1:754	Contig11083bb-754	GAACAGAAGCATGATCTGATCAGCYGCCTGAAGTATGATTGTTTTGGTTTCATCTGTGCT[A/G]CTAAGTTTCTGGATGATAACCTGCAAAACACCACAAAGAGAGGCTTGCAAGTCCCCTTGC
Contig11083bb-contig1:862	Contig11083bb-862	CAAGTCCCCTTGCTTTTCCCTGTCATCTGATGACACAATCTGAATATCCATAGTCTGGCC[C/A]AACTTATTCATGATGACTGGTAGTAGCTGTGCTATAAYRGAAGATGTTTCAGCAATGTTA
Contig11083bb-contig1:900	Contig11083bb-900	TCTGAATATCCATAGTCTGGCCMAACTTATTCATGATGACTGGTAGTAGCTGTGCTATAA[T/C]RGAAGATGTTTCAGCAATGTTAGAACATCTCACAACTTCATTCAAGGTTTCATAAGCAGA
Contig11083bb-contig1:901	Contig11083bb-901	CTGAATATCCATAGTCTGGCCMAACTTATTCATGATGACTGGTAGTAGCTGTGCTATAAY[A/G]GAAGATGTTTCAGCAATGTTAGAACATCTCACAACTTCATTCAAGGTTTCATAAGCAGAA
Contig11124bb-contig1:211	Contig11124bb-211	ACAACAATAAGGGAACTATTTGGCACATACGCAAGGGAAGCGGCACCAGACCAACTTAGC[T/A]AAGAGAGCGGCGCGTGAGGCTAAGGAGGCTCCGGCTCAGCCTCAGCCTCACAAGCGTAAA
Contig11124bb-contig1:816	Contig11124bb-816	CCCACCACCACCTCCTGGGGGTAGCGGGACAATGGGAAATTTCACTCCTAGGCCTCCAAC[T/C]AACCCTCCTCCACAAGGTTTCCCTGGTCATCAGATGCAGGGACAGGGTATGCACCCGCCG
Contig11124bb-contig1:882	Contig11124bb-882	TCCTCCACAAGGTTTCCCTGGTCATCAGATGCAGGGACAGGGTATGCACCCGCCGCCTCC[A/G]CCTCCTAACATGGGACAGTAGTTCACCTGGCTTCCRGTGTSCTGATATGYCATRTTTGAA
Contig11124bb-contig1:918	Contig11124bb-918	ACAGGGTATGCACCCGCCGCCTCCRCCTCCTAACATGGGACAGTAGTTCACCTGGCTTCC[A/G]GTGTSCTGATATGYCATRTTTGAATCATTTTTGGTCAGATTAAACTGGTAATTGGATTTA
Contig11124bb-contig1:923	Contig11124bb-923	GTATGCACCCGCCGCCTCCRCCTCCTAACATGGGACAGTAGTTCACCTGGCTTCCRGTGT[G/C]CTGATATGYCATRTTTGAATCATTTTTGGTCAGATTAAACTGGTAATTGGATTTATTATT
Contig11158bb-contig1:271	Contig11158bb-271	GAGATTCTTCACATTGGCAACTCCAAAGGTGTAGAAAGTTCCTTGAAGAAGAAACTCCGT[A/G]TATACTCAGAGCAGGCCAAGTCAGTGGAGGATTACTACAGTAAGCAAAAGAAGCTTCTCA
Contig11193bb-contig1:141	Contig11193bb-141	TCCACGGAACTAGGCRGGTCCCTATCTATTGGGAAAACATGTAGAGTTTCTAGGTTGATG[A/G]CATCTTCCCATACCGCTGAATGAATCACATCTAATTTACTTGATAACCGTTCCTGCATTA
Contig11193bb-contig1:212	Contig11193bb-212	TACCGCTGAATGAATCACATCTAATTTACTTGATAACCGTTCCTGCATTACCAAACAATC[C/A]GCCTCCTTCYRGCTTCTTSGCTTATTACACAAAAGTTGGACGTACYGTCRGCTACACGTT
Contig11193bb-contig1:222	Contig11193bb-222	TGAATCACATCTAATTTACTTGATAACCGTTCCTGCATTACCAAACAATCMGCCTCCTTC[T/C]RGCTTCTTSGCTTATTACACAAAAGTTGGACGTACYGTCRGCTACACGTTTMACCTCATA
Contig11193bb-contig1:223	Contig11193bb-223	GAATCACATCTAATTTACTTGATAACCGTTCCTGCATTACCAAACAATCMGCCTCCTTCY[A/G]GCTTCTTSGCTTATTACACAAAAGTTGGACGTACYGTCRGCTACACGTTTMACCTCATAC
Contig11193bb-contig1:231	Contig11193bb-231	TCTAATTTACTTGATAACCGTTCCTGCATTACCAAACAATCMGCCTCCTTCYRGCTTCTT[G/C]GCTTATTACACAAAAGTTGGACGTACYGTCRGCTACACGTTTMACCTCATACARTWGTTG
Contig11193bb-contig1:258	Contig11193bb-258	ATTACCAAACAATCMGCCTCCTTCYRGCTTCTTSGCTTATTACACAAAAGTTGGACGTAC[T/C]GTCRGCTACACGTTTMACCTCATACARTWGTTGTAGCTCWTCCRGTTTTTGATCTAGTTG
Contig11193bb-contig1:262	Contig11193bb-262	CCAAACAATCMGCCTCCTTCYRGCTTCTTSGCTTATTACACAAAAGTTGGACGTACYGTC[A/G]GCTACACGTTTMACCTCATACARTWGTTGTAGCTCWTCCRGTTTTTGATCTAGTTGTAGA
Contig11193bb-contig1:274	Contig11193bb-274	CCTCCTTCYRGCTTCTTSGCTTATTACACAAAAGTTGGACGTACYGTCRGCTACACGTTT[C/A]ACCTCATACARTWGTTGTAGCTCWTCCRGTTTTTGATCTAGTTGTAGATTTTTACTGGCT
Contig11193bb-contig1:285	Contig11193bb-285	CTTCTTSGCTTATTACACAAAAGTTGGACGTACYGTCRGCTACACGTTTMACCTCATACA[A/G]TWGTTGTAGCTCWTCCRGTTTTTGATCTAGTTGTAGATTTTTACTGGCTTCTCAAATGTA
Contig11193bb-contig1:287	Contig11193bb-287	TCTTSGCTTATTACACAAAAGTTGGACGTACYGTCRGCTACACGTTTMACCTCATACART[T/A]GTTGTAGCTCWTCCRGTTTTTGATCTAGTTGTAGATTTTTACTGGCTTCTCAAATGTATG
Contig11193bb-contig1:298	Contig11193bb-298	TACACAAAAGTTGGACGTACYGTCRGCTACACGTTTMACCTCATACARTWGTTGTAGCTC[T/A]TCCRGTTTTTGATCTAGTTGTAGATTTTTACTGGCTTCTCAAATGTATGCCGGTTCTKAT
Contig11193bb-contig1:302	Contig11193bb-302	CAAAAGTTGGACGTACYGTCRGCTACACGTTTMACCTCATACARTWGTTGTAGCTCWTCC[A/G]GTTTTTGATCTAGTTGTAGATTTTTACTGGCTTCTCAAATGTATGCCGGTTCTKATTTGC
Contig11193bb-contig1:356	Contig11193bb-356	TCWTCCRGTTTTTGATCTAGTTGTAGATTTTTACTGGCTTCTCAAATGTATGCCGGTTCT[T/G]ATTTGCTGCATATGACCGCTTAGGGGCATTGTCAGAATGTTCCAGTCCAAGATACTGRTC
Contig11193bb-contig1:617	Contig11193bb-617	GTTTTGTGTTGYRTCTTTCATGAAATGGTAAACATGAATCAAGCGATCATGGGGACCAAG[G/C]TCTTTCTCCTCTTCCGGTATCTCCTCTGCACGTAATGTCCAATATTGATCATTTATGTTC
Contig11193bb-contig1:77	Contig11193bb-77	CGTCGTGTAGTAAGTAGATTACAACCGAACTTTAACACCAAATGCTTACCTAAAAACCAC[T/C]TTGTCCACGGAACTAGGCRGGTCCCTATCTATTGGGAAAACATGTAGAGTTTCTAGGTTG
Contig11193bb-contig1:96	Contig11193bb-96	TACAACCGAACTTTAACACCAAATGCTTACCTAAAAACCACYTTGTCCACGGAACTAGGC[A/G]GGTCCCTATCTATTGGGAAAACATGTAGAGTTTCTAGGTTGATGRCATCTTCCCATACCG
Contig11212bb-contig1:104	Contig11212bb-104	MAAGAAYAYGAAGYTGKCTGAMGAKGTTGATTTAGAAAGAATTKCCAAGGASACMCATGG[T/C]TATGTTGGTGCTGATCTYGCAGCWCTYTGTACTGAGGCAGCRTTACAGTGCATCAGGGAA
Contig11212bb-contig1:122	Contig11212bb-122	TGAMGAKGTTGATTTAGAAAGAATTKCCAAGGASACMCATGGYTATGTTGGTGCTGATCT[T/C]GCAGCWCTYTGTACTGAGGCAGCRTTACAGTGCATCAGGGAAAAGATGGATGTGATTGAC
Contig11212bb-contig1:128	Contig11212bb-128	KGTTGATTTAGAAAGAATTKCCAAGGASACMCATGGYTATGTTGGTGCTGATCTYGCAGC[T/A]CTYTGTACTGAGGCAGCRTTACAGTGCATCAGGGAAAAGATGGATGTGATTGACTTGGAA
Contig11212bb-contig1:131	Contig11212bb-131	TGATTTAGAAAGAATTKCCAAGGASACMCATGGYTATGTTGGTGCTGATCTYGCAGCWCT[T/C]TGTACTGAGGCAGCRTTACAGTGCATCAGGGAAAAGATGGATGTGATTGACTTGGAAGAT
Contig11212bb-contig1:146	Contig11212bb-146	TKCCAAGGASACMCATGGYTATGTTGGTGCTGATCTYGCAGCWCTYTGTACTGAGGCAGC[A/G]TTACAGTGCATCAGGGAAAAGATGGATGTGATTGACTTGGAAGATGAGWCRATAGATGCK
Contig11212bb-contig1:195	Contig11212bb-195	ACTGAGGCAGCRTTACAGTGCATCAGGGAAAAGATGGATGTGATTGACTTGGAAGATGAG[T/A]CRATAGATGCKGAGATACTCAACTCTATGGCAGTYWSMAATGASCACTTCCAGACTGCTC
Contig11212bb-contig1:197	Contig11212bb-197	TGAGGCAGCRTTACAGTGCATCAGGGAAAAGATGGATGTGATTGACTTGGAAGATGAGWC[A/G]ATAGATGCKGAGATACTCAACTCTATGGCAGTYWSMAATGASCACTTCCAGACTGCTCTT
Contig11212bb-contig1:206	Contig11212bb-206	RTTACAGTGCATCAGGGAAAAGATGGATGTGATTGACTTGGAAGATGAGWCRATAGATGC[T/G]GAGATACTCAACTCTATGGCAGTYWSMAATGASCACTTCCAGACTGCTCTTGGAACAAGC
Contig11212bb-contig1:230	Contig11212bb-230	GGATGTGATTGACTTGGAAGATGAGWCRATAGATGCKGAGATACTCAACTCTATGGCAGT[T/C]WSMAATGASCACTTCCAGACTGCTCTTGGAACAAGCAATCCRTCAGCMYTRCGTGAAACT
Contig11212bb-contig1:231	Contig11212bb-231	GATGTGATTGACTTGGAAGATGAGWCRATAGATGCKGAGATACTCAACTCTATGGCAGTY[T/A]SMAATGASCACTTCCAGACTGCTCTTGGAACAAGCAATCCRTCAGCMYTRCGTGAAACTG
Contig11212bb-contig1:232	Contig11212bb-232	ATGTGATTGACTTGGAAGATGAGWCRATAGATGCKGAGATACTCAACTCTATGGCAGTYW[G/C]MAATGASCACTTCCAGACTGCTCTTGGAACAAGCAATCCRTCAGCMYTRCGTGAAACTGT
Contig11212bb-contig1:233	Contig11212bb-233	TGTGATTGACTTGGAAGATGAGWCRATAGATGCKGAGATACTCAACTCTATGGCAGTYWS[C/A]AATGASCACTTCCAGACTGCTCTTGGAACAAGCAATCCRTCAGCMYTRCGTGAAACTGTT
Contig11212bb-contig1:239	Contig11212bb-239	TGACTTGGAAGATGAGWCRATAGATGCKGAGATACTCAACTCTATGGCAGTYWSMAATGA[G/C]CACTTCCAGACTGCTCTTGGAACAAGCAATCCRTCAGCMYTRCGTGAAACTGTTGTTGAA
Contig11212bb-contig1:272	Contig11212bb-272	ACTCAACTCTATGGCAGTYWSMAATGASCACTTCCAGACTGCTCTTGGAACAAGCAATCC[A/G]TCAGCMYTRCGTGAAACTGTTGTTGAAGTRCCTAAYGTMAGTTGGGAAGATATTGGWGGY
Contig11212bb-contig1:278	Contig11212bb-278	CTCTATGGCAGTYWSMAATGASCACTTCCAGACTGCTCTTGGAACAAGCAATCCRTCAGC[C/A]YTRCGTGAAACTGTTGTTGAAGTRCCTAAYGTMAGTTGGGAAGATATTGGWGGYCTKGAG
Contig11212bb-contig1:279	Contig11212bb-279	TCTATGGCAGTYWSMAATGASCACTTCCAGACTGCTCTTGGAACAAGCAATCCRTCAGCM[T/C]TRCGTGAAACTGTTGTTGAAGTRCCTAAYGTMAGTTGGGAAGATATTGGWGGYCTKGAGA
Contig11212bb-contig1:281	Contig11212bb-281	TATGGCAGTYWSMAATGASCACTTCCAGACTGCTCTTGGAACAAGCAATCCRTCAGCMYT[A/G]CGTGAAACTGTTGTTGAAGTRCCTAAYGTMAGTTGGGAAGATATTGGWGGYCTKGAGAAT
Contig11212bb-contig1:29	Contig11212bb-29	TYCCTGATGAAGTYGGCCGTCTTGAGGT[T/G]CTYCGYATCCACACMAAGAAYAYGAAGYTGKCTGAMGAKGTTGATTTAGAAAGAATTKCC
Contig11212bb-contig1:302	Contig11212bb-302	CTTCCAGACTGCTCTTGGAACAAGCAATCCRTCAGCMYTRCGTGAAACTGTTGTTGAAGT[A/G]CCTAAYGTMAGTTGGGAAGATATTGGWGGYCTKGAGAATGTTAAAAGRGAGCTTCAAGAG
Contig11212bb-contig1:308	Contig11212bb-308	GACTGCTCTTGGAACAAGCAATCCRTCAGCMYTRCGTGAAACTGTTGTTGAAGTRCCTAA[T/C]GTMAGTTGGGAAGATATTGGWGGYCTKGAGAATGTTAAAAGRGAGCTTCAAGAGACTGTT
Contig11212bb-contig1:311	Contig11212bb-311	TGCTCTTGGAACAAGCAATCCRTCAGCMYTRCGTGAAACTGTTGTTGAAGTRCCTAAYGT[C/A]AGTTGGGAAGATATTGGWGGYCTKGAGAATGTTAAAAGRGAGCTTCAAGAGACTGTTCAA
Contig11212bb-contig1:32	Contig11212bb-32	TYCCTGATGAAGTYGGCCGTCTTGAGGTKCT[T/C]CGYATCCACACMAAGAAYAYGAAGYTGKCTGAMGAKGTTGATTTAGAAAGAATTKCCAAG
Contig11212bb-contig1:329	Contig11212bb-329	TCCRTCAGCMYTRCGTGAAACTGTTGTTGAAGTRCCTAAYGTMAGTTGGGAAGATATTGG[T/A]GGYCTKGAGAATGTTAAAAGRGAGCTTCAAGAGACTGTTCAATATCCWGTGGAGCATCCT
Contig11212bb-contig1:332	Contig11212bb-332	RTCAGCMYTRCGTGAAACTGTTGTTGAAGTRCCTAAYGTMAGTTGGGAAGATATTGGWGG[T/C]CTKGAGAATGTTAAAAGRGAGCTTCAAGAGACTGTTCAATATCCWGTGGAGCATCCTGAR
Contig11212bb-contig1:335	Contig11212bb-335	AGCMYTRCGTGAAACTGTTGTTGAAGTRCCTAAYGTMAGTTGGGAAGATATTGGWGGYCT[T/G]GAGAATGTTAAAAGRGAGCTTCAAGAGACTGTTCAATATCCWGTGGAGCATCCTGARAAR
Contig11212bb-contig1:35	Contig11212bb-35	TYCCTGATGAAGTYGGCCGTCTTGAGGTKCTYCG[T/C]ATCCACACMAAGAAYAYGAAGYTGKCTGAMGAKGTTGATTTAGAAAGAATTKCCAAGGAS
Contig11212bb-contig1:350	Contig11212bb-350	TGTTGTTGAAGTRCCTAAYGTMAGTTGGGAAGATATTGGWGGYCTKGAGAATGTTAAAAG[A/G]GAGCTTCAAGAGACTGTTCAATATCCWGTGGAGCATCCTGARAARTTTGAGAAGTTYGGK
Contig11212bb-contig1:377	Contig11212bb-377	GGAAGATATTGGWGGYCTKGAGAATGTTAAAAGRGAGCTTCAAGAGACTGTTCAATATCC[T/A]GTGGAGCATCCTGARAARTTTGAGAAGTTYGGKATGTCACCYTCAAAGGGAGTAYTRTTY
Contig11212bb-contig1:392	Contig11212bb-392	YCTKGAGAATGTTAAAAGRGAGCTTCAAGAGACTGTTCAATATCCWGTGGAGCATCCTGA[A/G]AARTTTGAGAAGTTYGGKATGTCACCYTCAAAGGGAGTAYTRTTYTATGGCCCTCCAGGA
Contig11212bb-contig1:395	Contig11212bb-395	KGAGAATGTTAAAAGRGAGCTTCAAGAGACTGTTCAATATCCWGTGGAGCATCCTGARAA[A/G]TTTGAGAAGTTYGGKATGTCACCYTCAAAGGGAGTAYTRTTYTATGGCCCTCCAGGATGT
Contig11212bb-contig1:407	Contig11212bb-407	AAGRGAGCTTCAAGAGACTGTTCAATATCCWGTGGAGCATCCTGARAARTTTGAGAAGTT[T/C]GGKATGTCACCYTCAAAGGGAGTAYTRTTYTATGGCCCTCCAGGATGTGGKAAAACMYTT
Contig11212bb-contig1:410	Contig11212bb-410	RGAGCTTCAAGAGACTGTTCAATATCCWGTGGAGCATCCTGARAARTTTGAGAAGTTYGG[T/G]ATGTCACCYTCAAAGGGAGTAYTRTTYTATGGCCCTCCAGGATGTGGKAAAACMYTTYTG
Contig11212bb-contig1:419	Contig11212bb-419	AGAGACTGTTCAATATCCWGTGGAGCATCCTGARAARTTTGAGAAGTTYGGKATGTCACC[T/C]TCAAAGGGAGTAYTRTTYTATGGCCCTCCAGGATGTGGKAAAACMYTTYTGGCYAAAGCT
Contig11212bb-contig1:432	Contig11212bb-432	TATCCWGTGGAGCATCCTGARAARTTTGAGAAGTTYGGKATGTCACCYTCAAAGGGAGTA[T/C]TRTTYTATGGCCCTCCAGGATGTGGKAAAACMYTTYTGGCYAAAGCTATTGCCAATGART
Contig11212bb-contig1:434	Contig11212bb-434	TCCWGTGGAGCATCCTGARAARTTTGAGAAGTTYGGKATGTCACCYTCAAAGGGAGTAYT[A/G]TTYTATGGCCCTCCAGGATGTGGKAAAACMYTTYTGGCYAAAGCTATTGCCAATGARTGT
Contig11212bb-contig1:437	Contig11212bb-437	WGTGGAGCATCCTGARAARTTTGAGAAGTTYGGKATGTCACCYTCAAAGGGAGTAYTRTT[T/C]TATGGCCCTCCAGGATGTGGKAAAACMYTTYTGGCYAAAGCTATTGCCAATGARTGTCAG
Contig11212bb-contig1:44	Contig11212bb-44	TYCCTGATGAAGTYGGCCGTCTTGAGGTKCTYCGYATCCACAC[C/A]AAGAAYAYGAAGYTGKCTGAMGAKGTTGATTTAGAAAGAATTKCCAAGGASACMCATGGY
Contig11212bb-contig1:458	Contig11212bb-458	TGAGAAGTTYGGKATGTCACCYTCAAAGGGAGTAYTRTTYTATGGCCCTCCAGGATGTGG[T/G]AAAACMYTTYTGGCYAAAGCTATTGCCAATGARTGTCAGGCAAACTTCATYAGTGTCAAG
Contig11212bb-contig1:464	Contig11212bb-464	GTTYGGKATGTCACCYTCAAAGGGAGTAYTRTTYTATGGCCCTCCAGGATGTGGKAAAAC[C/A]YTTYTGGCYAAAGCTATTGCCAATGARTGTCAGGCAAACTTCATYAGTGTCAAGGGWCCW
Contig11212bb-contig1:465	Contig11212bb-465	TTYGGKATGTCACCYTCAAAGGGAGTAYTRTTYTATGGCCCTCCAGGATGTGGKAAAACM[T/C]TTYTGGCYAAAGCTATTGCCAATGARTGTCAGGCAAACTTCATYAGTGTCAAGGGWCCWG
Contig11212bb-contig1:468	Contig11212bb-468	GGKATGTCACCYTCAAAGGGAGTAYTRTTYTATGGCCCTCCAGGATGTGGKAAAACMYTT[T/C]TGGCYAAAGCTATTGCCAATGARTGTCAGGCAAACTTCATYAGTGTCAAGGGWCCWGAAT
Contig11212bb-contig1:473	Contig11212bb-473	GTCACCYTCAAAGGGAGTAYTRTTYTATGGCCCTCCAGGATGTGGKAAAACMYTTYTGGC[T/C]AAAGCTATTGCCAATGARTGTCAGGCAAACTTCATYAGTGTCAAGGGWCCWGAATTRCTY
Contig11212bb-contig1:491	Contig11212bb-491	AYTRTTYTATGGCCCTCCAGGATGTGGKAAAACMYTTYTGGCYAAAGCTATTGCCAATGA[A/G]TGTCAGGCAAACTTCATYAGTGTCAAGGGWCCWGAATTRCTYACAATGTGGTTTGGWGAG
Contig11212bb-contig1:50	Contig11212bb-50	TYCCTGATGAAGTYGGCCGTCTTGAGGTKCTYCGYATCCACACMAAGAA[T/C]AYGAAGYTGKCTGAMGAKGTTGATTTAGAAAGAATTKCCAAGGASACMCATGGYTATGTT
Contig11212bb-contig1:509	Contig11212bb-509	AGGATGTGGKAAAACMYTTYTGGCYAAAGCTATTGCCAATGARTGTCAGGCAAACTTCAT[T/C]AGTGTCAAGGGWCCWGAATTRCTYACAATGTGGTTTGGWGAGAGTGARGCTAATGTRCGT
Contig11212bb-contig1:52	Contig11212bb-52	TYCCTGATGAAGTYGGCCGTCTTGAGGTKCTYCGYATCCACACMAAGAAYA[T/C]GAAGYTGKCTGAMGAKGTTGATTTAGAAAGAATTKCCAAGGASACMCATGGYTATGTTGG
Contig11212bb-contig1:521	Contig11212bb-521	AACMYTTYTGGCYAAAGCTATTGCCAATGARTGTCAGGCAAACTTCATYAGTGTCAAGGG[T/A]CCWGAATTRCTYACAATGTGGTTTGGWGAGAGTGARGCTAATGTRCGTGAAATTTTTGAC
Contig11212bb-contig1:524	Contig11212bb-524	MYTTYTGGCYAAAGCTATTGCCAATGARTGTCAGGCAAACTTCATYAGTGTCAAGGGWCC[T/A]GAATTRCTYACAATGTGGTTTGGWGAGAGTGARGCTAATGTRCGTGAAATTTTTGACAAG
Contig11212bb-contig1:530	Contig11212bb-530	GGCYAAAGCTATTGCCAATGARTGTCAGGCAAACTTCATYAGTGTCAAGGGWCCWGAATT[A/G]CTYACAATGTGGTTTGGWGAGAGTGARGCTAATGTRCGTGAAATTTTTGACAAGGCWCGC
Contig11212bb-contig1:533	Contig11212bb-533	YAAAGCTATTGCCAATGARTGTCAGGCAAACTTCATYAGTGTCAAGGGWCCWGAATTRCT[T/C]ACAATGTGGTTTGGWGAGAGTGARGCTAATGTRCGTGAAATTTTTGACAAGGCWCGCCAG
Contig11212bb-contig1:548	Contig11212bb-548	TGARTGTCAGGCAAACTTCATYAGTGTCAAGGGWCCWGAATTRCTYACAATGTGGTTTGG[T/A]GAGAGTGARGCTAATGTRCGTGAAATTTTTGACAAGGCWCGCCAGTSYGCWCCTTGTGTC
Contig11212bb-contig1:557	Contig11212bb-557	GGCAAACTTCATYAGTGTCAAGGGWCCWGAATTRCTYACAATGTGGTTTGGWGAGAGTGA[A/G]GCTAATGTRCGTGAAATTTTTGACAAGGCWCGCCAGTSYGCWCCTTGTGTCCTCTTCTTY
Contig11212bb-contig1:57	Contig11212bb-57	TYCCTGATGAAGTYGGCCGTCTTGAGGTKCTYCGYATCCACACMAAGAAYAYGAAG[T/C]TGKCTGAMGAKGTTGATTTAGAAAGAATTKCCAAGGASACMCATGGYTATGTTGGTGCTG
Contig11212bb-contig1:60	Contig11212bb-60	[T/G]
Contig11212bb-contig1:65	Contig11212bb-65	TGATGAAGTYGGCCGTCTTGAGGTKCTYCGYATCCACACMAAGAAYAYGAAGYTGKCTGA[C/A]GAKGTTGATTTAGAAAGAATTKCCAAGGASACMCATGGYTATGTTGGTGCTGATCTYGCA
Contig11212bb-contig1:68	Contig11212bb-68	TGAAGTYGGCCGTCTTGAGGTKCTYCGYATCCACACMAAGAAYAYGAAGYTGKCTGAMGA[T/G]GTTGATTTAGAAAGAATTKCCAAGGASACMCATGGYTATGTTGGTGCTGATCTYGCAGCW
Contig11212bb-contig1:87	Contig11212bb-87	GTKCTYCGYATCCACACMAAGAAYAYGAAGYTGKCTGAMGAKGTTGATTTAGAAAGAATT[T/G]CCAAGGASACMCATGGYTATGTTGGTGCTGATCTYGCAGCWCTYTGTACTGAGGCAGCRT
Contig11212bb-contig1:95	Contig11212bb-95	YATCCACACMAAGAAYAYGAAGYTGKCTGAMGAKGTTGATTTAGAAAGAATTKCCAAGGA[G/C]ACMCATGGYTATGTTGGTGCTGATCTYGCAGCWCTYTGTACTGAGGCAGCRTTACAGTGC
Contig11212bb-contig1:98	Contig11212bb-98	CCACACMAAGAAYAYGAAGYTGKCTGAMGAKGTTGATTTAGAAAGAATTKCCAAGGASAC[C/A]CATGGYTATGTTGGTGCTGATCTYGCAGCWCTYTGTACTGAGGCAGCRTTACAGTGCATC
Contig11217bb-contig1:259	Contig11217bb-259	GTGGAMCAGCATGTCAGACAAATGATCCACYCCACGATACTTAATAGGCTGAGGTTTGGG[T/C]TGCTGRGAGTAACARTTGTKWGATGTAAGCCTGATTTTTGAYGGATCATTCAAACCAAGT
Contig11217bb-contig1:265	Contig11217bb-265	CAGCATGTCAGACAAATGATCCACYCCACGATACTTAATAGGCTGAGGTTTGGGYTGCTG[A/G]GAGTAACARTTGTKWGATGTAAGCCTGATTTTTGAYGGATCATTCAAACCAAGTTGCTGA
Contig11217bb-contig1:274	Contig11217bb-274	AGACAAATGATCCACYCCACGATACTTAATAGGCTGAGGTTTGGGYTGCTGRGAGTAACA[A/G]TTGTKWGATGTAAGCCTGATTTTTGAYGGATCATTCAAACCAAGTTGCTGAGCTACTCTT
Contig11217bb-contig1:279	Contig11217bb-279	AATGATCCACYCCACGATACTTAATAGGCTGAGGTTTGGGYTGCTGRGAGTAACARTTGT[T/G]WGATGTAAGCCTGATTTTTGAYGGATCATTCAAACCAAGTTGCTGAGCTACTCTTTCAAC
Contig11217bb-contig1:280	Contig11217bb-280	ATGATCCACYCCACGATACTTAATAGGCTGAGGTTTGGGYTGCTGRGAGTAACARTTGTK[T/A]GATGTAAGCCTGATTTTTGAYGGATCATTCAAACCAAGTTGCTGAGCTACTCTTTCAACA
Contig11217bb-contig1:301	Contig11217bb-301	AATAGGCTGAGGTTTGGGYTGCTGRGAGTAACARTTGTKWGATGTAAGCCTGATTTTTGA[T/C]GGATCATTCAAACCAAGTTGCTGAGCTACTCTTTCAACAACATCATCATARGTATAAAGC
Contig11217bb-contig1:517	Contig11217bb-517	AACATCTGGATAGCGGAATTGTTCARTGCTTTCAACAGGAAGAGACTTTTGAAAGCAAAC[T/A]ATGTCACCATCCTCAAGCTGGCTAGCWCGRAAYGTGATTTTCTTGTCAATKGGTTCACAC
Contig11217bb-contig1:544	Contig11217bb-544	GCTTTCAACAGGAAGAGACTTTTGAAAGCAAACWATGTCACCATCCTCAAGCTGGCTAGC[T/A]CGRAAYGTGATTTTCTTGTCAATKGGTTCACACATAACACTGGGCTCAAACTTAATTTCC
Contig11217bb-contig1:547	Contig11217bb-547	TTCAACAGGAAGAGACTTTTGAAAGCAAACWATGTCACCATCCTCAAGCTGGCTAGCWCG[A/G]AAYGTGATTTTCTTGTCAATKGGTTCACACATAACACTGGGCTCAAACTTAATTTCCTCG
Contig11217bb-contig1:550	Contig11217bb-550	AACAGGAAGAGACTTTTGAAAGCAAACWATGTCACCATCCTCAAGCTGGCTAGCWCGRAA[T/C]GTGATTTTCTTGTCAATKGGTTCACACATAACACTGGGCTCAAACTTAATTTCCTCGTAA
Contig11240bb-contig1:273	Contig11240bb-273	GATTAATATGTCAGTGCAACCTTTCCATGCTATAGCATATCCCATTGATCCAATGCTTGC[C/A]CTWGATATWAGCCGTAAATATGCTGCTCATTGCTCYWTGATTGCATCTCGTTTTGCTCTT
Contig11240bb-contig1:276	Contig11240bb-276	TAATATGTCAGTGCAACCTTTCCATGCTATAGCATATCCCATTGATCCAATGCTTGCMCT[T/A]GATATWAGCCGTAAATATGCTGCTCATTGCTCYWTGATTGCATCTCGTTTTGCTCTTCCT
Contig11241bb-contig1:1212	Contig11241bb-1212	CATTTTACAATTGATACTTCCTTYGGTCATGTTCTGGTGTAATTCAGCCATGATATGATC[A/G]ACAGCCTTGGTCGGGATTAAATTTGCTCTATCAAGCAACCTTACATTCAATTCAGATGCC
Contig11241bb-contig1:1274	Contig11241bb-1274	CAGCCTTGGTCGGGATTAAATTTGCTCTATCAAGCAACCTTACATTCAATTCAGATGCCA[A/G]WGACTCTCTTCTACTTTCYACCTTATCAAAAGATGAAGCAAAGAGGGTGGATCTTCCAAA
Contig11241bb-contig1:1275	Contig11241bb-1275	AGCCTTGGTCGGGATTAAATTTGCTCTATCAAGCAACCTTACATTCAATTCAGATGCCAR[T/A]GACTCTCTTCTACTTTCYACCTTATCAAAAGATGAAGCAAAGAGGGTGGATCTTCCAAAG
Contig11241bb-contig1:1293	Contig11241bb-1293	ATTTGCTCTATCAAGCAACCTTACATTCAATTCAGATGCCARWGACTCTCTTCTACTTTC[T/C]ACCTTATCAAAAGATGAAGCAAAGAGGGTGGATCTTCCAAAGGCCAAATTGAAAGCCTTT
Contig11241bb-contig1:1359	Contig11241bb-1359	ATCAAAAGATGAAGCAAAGAGGGTGGATCTTCCAAAGGCCAAATTGAAAGCCTTTCCAGT[T/A]ARTGGCAATTTATCCTTAGCTTTCAACAACATCTCTTTAATAATTTCTGGTTCTTTWATT
Contig11241bb-contig1:1361	Contig11241bb-1361	CAAAAGATGAAGCAAAGAGGGTGGATCTTCCAAAGGCCAAATTGAAAGCCTTTCCAGTWA[A/G]TGGCAATTTATCCTTAGCTTTCAACAACATCTCTTTAATAATTTCTGGTTCTTTWATTGA
Contig11241bb-contig1:1416	Contig11241bb-1416	AGTWARTGGCAATTTATCCTTAGCTTTCAACAACATCTCTTTAATAATTTCTGGTTCTTT[T/A]ATTGAAACCAAAAGCTGTTTAGGACTCAACCATAACTTCACAATTGAACCATATTCCTCR
Contig11241bb-contig1:1476	Contig11241bb-1476	WATTGAAACCAAAAGCTGTTTAGGACTCAACCATAACTTCACAATTGAACCATATTCCTC[A/G]TGTGAATCTGACAATACCTCTGTGAGATTTTGTTTGSAGAGASTAGTGAAATRACCATAA
Contig11241bb-contig1:398	Contig11241bb-398	GTACATTTCCTTTGATCTTTAWGTTCTTCAGCATGTCCTGCAATGGACGCATCCATGTTT[T/G]STGAAGCGGATGTCTTTTCTGTCTTAGACAGAAAACGATATGGATTAAATTTGCCAGCAT
Contig11241bb-contig1:399	Contig11241bb-399	TACATTTCCTTTGATCTTTAWGTTCTTCAGCATGTCCTGCAATGGACGCATCCATGTTTK[G/C]TGAAGCGGATGTCTTTTCTGTCTTAGACAGAAAACGATATGGATTAAATTTGCCAGCATC
Contig11241bb-contig1:580	Contig11241bb-580	AGCCGGCACAATTACACCAGACTTAAGCCTCAAATCGTGTTTCAGAGAACACCTCTGTAG[T/C]ARAGGTCCGGCTGGCATAACACGAGCAGACTCATAGATAGTTGCCMACAATAAAGGCATC
Contig11241bb-contig1:582	Contig11241bb-582	CCGGCACAATTACACCAGACTTAAGCCTCAAATCGTGTTTCAGAGAACACCTCTGTAGYA[A/G]AGGTCCGGCTGGCATAACACGAGCAGACTCATAGATAGTTGCCMACAATAAAGGCATCTT
Contig11241bb-contig1:626	Contig11241bb-626	GAACACCTCTGTAGYARAGGTCCGGCTGGCATAACACGAGCAGACTCATAGATAGTTGCC[C/A]ACAATAAAGGCATCTTCTCTACAACAGGTTGAGCTTTGTCCTCCRAACCTTTCTTTGCCA
Contig11241bb-contig1:671	Contig11241bb-671	TCATAGATAGTTGCCMACAATAAAGGCATCTTCTCTACAACAGGTTGAGCTTTGTCCTCC[A/G]AACCTTTCTTTGCCATGATTATCTCTGAGTATATCTTATGCTGTATTTCYGGATGTGTAA
Contig11241bb-contig1:721	Contig11241bb-721	TTTGTCCTCCRAACCTTTCTTTGCCATGATTATCTCTGAGTATATCTTATGCTGTATTTC[T/C]GGATGTGTAACAAGCCTCATCAACATATTATTAATCAAACCTCCGGTTGTTAAGCATCCA
Contig11241bb-contig1:803	Contig11241bb-803	AACATATTATTAATCAAACCTCCGGTTGTTAAGCATCCATGAAACAGCAAGCTCATAATA[T/G]TGCMACAAGATTCATCTCTTACATTAWGACGGCCATTAATCTCTTGCAGGGAAATGTTAT
Contig11241bb-contig1:807	Contig11241bb-807	TATTATTAATCAAACCTCCGGTTGTTAAGCATCCATGAAACAGCAAGCTCATAATAKTGC[C/A]ACAAGATTCATCTCTTACATTAWGACGGCCATTAATCTCTTGCAGGGAAATGTTATCTTG
Contig11264bb-contig1:1001	Contig11264bb-1001	CCCACCCGTACCCCATAACAACCTGTCRTCCTCAGCTGTCAGTCTAACAGAAGATTATGC[T/A]GCCAAAATCTCAGATYCRTGTTTCTGGAATGAGTTGACTGCATCAGACAGGGAAGSAGAC
Contig11264bb-contig1:1017	Contig11264bb-1017	AACAACCTGTCRTCCTCAGCTGTCAGTCTAACAGAAGATTATGCWGCCAAAATCTCAGAT[T/C]CRTGTTTCTGGAATGAGTTGACTGCATCAGACAGGGAAGSAGACRGAATAAACCTTTCGG
Contig11264bb-contig1:1019	Contig11264bb-1019	CAACCTGTCRTCCTCAGCTGTCAGTCTAACAGAAGATTATGCWGCCAAAATCTCAGATYC[A/G]TGTTTCTGGAATGAGTTGACTGCATCAGACAGGGAAGSAGACRGAATAAACCTTTCGGAT
Contig11264bb-contig1:1057	Contig11264bb-1057	ATGCWGCCAAAATCTCAGATYCRTGTTTCTGGAATGAGTTGACTGCATCAGACAGGGAAG[G/C]AGACRGAATAAACCTTTCGGATACCACAATGGCAAGCCTAGAAAGTAACGTATATACCTT
Contig11264bb-contig1:1062	Contig11264bb-1062	GCCAAAATCTCAGATYCRTGTTTCTGGAATGAGTTGACTGCATCAGACAGGGAAGSAGAC[A/G]GAATAAACCTTTCGGATACCACAATGGCAAGCCTAGAAAGTAACGTATATACCTTTGGCG
Contig11264bb-contig1:1256	Contig11264bb-1256	AGACTATTTGAGAAGGGAGCAAGCCCTCGTAGAGATGGTCGATCCTACTCTAAACTCTTT[T/C]GACAAGGACCAATTTGACCTGATYGGGGAGGTCATAAAATCTTGCATCGACCCTGAGCCT
Contig11264bb-contig1:1280	Contig11264bb-1280	CCTCGTAGAGATGGTCGATCCTACTCTAAACTCTTTYGACAAGGACCAATTTGACCTGAT[T/C]GGGGAGGTCATAAAATCTTGCATCGACCCTGAGCCTGGACACAGACCGGATATGAGAGGA
Contig11264bb-contig1:1388	Contig11264bb-1388	GGATATGAGAGGAGTCAGTGCAAGATTGAGAGAGATTACTGCAATCACTCCTGATAATGC[A/G]ATCCCCAAACTTTCTCCTCTTTGGTGGGCAGAGCTTGAGATCATGTCTASTGAAGCAAGC
Contig11264bb-contig1:1438	Contig11264bb-1438	CTGATAATGCRATCCCCAAACTTTCTCCTCTTTGGTGGGCAGAGCTTGAGATCATGTCTA[G/C]TGAAGCAAGCTAGAGGMTGAACTTGACGYTGTAAGTAAGAAACTTGGATRTTTTTTCTTG
Contig11264bb-contig1:1455	Contig11264bb-1455	AAACTTTCTCCTCTTTGGTGGGCAGAGCTTGAGATCATGTCTASTGAAGCAAGCTAGAGG[C/A]TGAACTTGACGYTGTAAGTAAGAAACTTGGATRTTTTTTCTTGTTCTATGTCAGTGSAGA
Contig11264bb-contig1:1467	Contig11264bb-1467	CTTTGGTGGGCAGAGCTTGAGATCATGTCTASTGAAGCAAGCTAGAGGMTGAACTTGACG[T/C]TGTAAGTAAGAAACTTGGATRTTTTTTCTTGTTCTATGTCAGTGSAGAGGCAAAAATAAG
Contig11264bb-contig1:1488	Contig11264bb-1488	ATCATGTCTASTGAAGCAAGCTAGAGGMTGAACTTGACGYTGTAAGTAAGAAACTTGGAT[A/G]TTTTTTCTTGTTCTATGTCAGTGSAGAGGCAAAAATAAGTTTGCCTGTAGGTTGGTACYG
Contig11264bb-contig1:296	Contig11264bb-296	GAACAACTCTTTTACCGGAACTATCCCCGAAGGGATCAGCAAACTGAAGGAATTAGAGGT[A/G]TTAGACTTGGGATACAATAATTTCAATGAATCGCTTCCATCTGGACTCAGCARCGATCTC
Contig11264bb-contig1:349	Contig11264bb-349	TAGAGGTRTTAGACTTGGGATACAATAATTTCAATGAATCGCTTCCATCTGGACTCAGCA[A/G]CGATCTCCCYTAACAATCCAGAACAGTGAMCGATCTGAAGGTGCAGTGMTAAGGAAATTG
Contig11264bb-contig1:359	Contig11264bb-359	AGACTTGGGATACAATAATTTCAATGAATCGCTTCCATCTGGACTCAGCARCGATCTCCC[T/C]TAACAATCCAGAACAGTGAMCGATCTGAAGGTGCAGTGMTAAGGAAATTGCTGCAAGAAA
Contig11264bb-contig1:379	Contig11264bb-379	TCAATGAATCGCTTCCATCTGGACTCAGCARCGATCTCCCYTAACAATCCAGAACAGTGA[C/A]CGATCTGAAGGTGCAGTGMTAAGGAAATTGCTGCAAGAAACGGAAAACACTTCTGCAAAG
Contig11264bb-contig1:398	Contig11264bb-398	TGGACTCAGCARCGATCTCCCYTAACAATCCAGAACAGTGAMCGATCTGAAGGTGCAGTG[C/A]TAAGGAAATTGCTGCAAGAAACGGAAAACACTTCTGCAAAGTCACCAAAAGCWCCAACTC
Contig11264bb-contig1:451	Contig11264bb-451	TGCAGTGMTAAGGAAATTGCTGCAAGAAACGGAAAACACTTCTGCAAAGTCACCAAAAGC[T/A]CCAACTCATCCTGCATCTTCTGAACTGTCCACAAATAGTACATATTTAAGGGATGCTCCT
Contig11264bb-contig1:968	Contig11264bb-968	GGCTTACTGCCTCGAGCACATGCACCAGCTAAACCCACCCGTACCCCATAACAACCTGTC[A/G]TCCTCAGCTGTCAGTCTAACAGAAGATTATGCWGCCAAAATCTCAGATYCRTGTTTCTGG
Contig11322bb-contig1:217	Contig11322bb-217	GGTGGGAATTCAAACAGGTATAATACTCCAATTGGTTATGGTGTCGGAGGGGGGGGRGGA[G/C]TGTGATTTGGATATCAGAAGTCATGAAGTAGGGTGAATAAACAGGTGAAGGATTTGTGAA
Contig11360bb-contig1:1018	Contig11360bb-1018	AGCAATCTTGGCAGGGGAAACTYTTAAGGGCATTCCTTGTGCAGCACGGCCAGTGTTCAA[C/A]GCATACCCATTCAGCAGGTAGCTATCTCTGGCACTTTTTCCRTGTGCTTTTAAAACATTA
Contig11360bb-contig1:1060	Contig11360bb-1060	AGCACGGCCAGTGTTCAAMGCATACCCATTCAGCAGGTAGCTATCTCTGGCACTTTTTCC[A/G]TGTGCTTTTAAAACATTAATTCCCTTGATTGGGTATCTGACTTCTCCTCGTGCATTGGTC
Contig11360bb-contig1:1207	Contig11360bb-1207	AACCAAATTAGCGAAGAAGTCACTGTCACCAGCTATGAGCTTTGAGGACATACTCGTCTT[A/G]GCACAGTTTACTAGAGAATCTTTCCCAAGCTTCTCAACTTTCACKGCCAACTTTTCTTCW
Contig11360bb-contig1:1252	Contig11360bb-1252	GGACATACTCGTCTTRGCACAGTTTACTAGAGAATCTTTCCCAAGCTTCTCAACTTTCAC[T/G]GCCAACTTTTCTTCWACATATTTGCATGCTTCCCTCATTGCTAGTCTGAAGCCGCTAATT
Contig11360bb-contig1:1267	Contig11360bb-1267	RGCACAGTTTACTAGAGAATCTTTCCCAAGCTTCTCAACTTTCACKGCCAACTTTTCTTC[T/A]ACATATTTGCATGCTTCCCTCATTGCTAGTCTGAAGCCGCTAATTATAGATGTTGGGTGA
Contig11360bb-contig1:1360	Contig11360bb-1360	GAAGCCGCTAATTATAGATGTTGGGTGAATTTTATTCCTAACCAGATCGTTTGCTCTCTT[A/G]AGAAATTCTGCMGCCACAATAACAACAGAGGTTGTTCCATCACCAACTTCYCGATCTTGA
Contig11360bb-contig1:1372	Contig11360bb-1372	TATAGATGTTGGGTGAATTTTATTCCTAACCAGATCGTTTGCTCTCTTRAGAAATTCTGC[C/A]GCCACAATAACAACAGAGGTTGTTCCATCACCAACTTCYCGATCTTGAAGCTCAGMCAAC
Contig11360bb-contig1:1411	Contig11360bb-1411	TGCTCTCTTRAGAAATTCTGCMGCCACAATAACAACAGAGGTTGTTCCATCACCAACTTC[T/C]CGATCTTGAAGCTCAGMCAACTCTACAAGTACCTTGGCAGCTGGATGCTCTACTTCCAAC
Contig11360bb-contig1:1428	Contig11360bb-1428	CTGCMGCCACAATAACAACAGAGGTTGTTCCATCACCAACTTCYCGATCTTGAAGCTCAG[C/A]CAACTCTACAAGTACCTTGGCAGCTGGATGCTCTACTTCCAACATCTTCAGGATCGTAGC
Contig11360bb-contig1:475	Contig11360bb-475	TTCAACTGCACCTCCACCTGCTACTACCGTGTTGGATTCAAGAGTCCTTTTCACAATAGA[T/A]AAAGCATCATGTAGAGCTCTTTCCATTTCATCAAGCATATAGTCATTTGCTCCCCTGAGG
Contig11360bb-contig1:583	Contig11360bb-583	TGCTCCCCTGAGGATCATGGAAACCGCACTTGTGCTCTTGGTCCCTTTAATCATAACCAC[A/G]TCATCATCAGCAATRCGTTCCTCTACAACTTCATCAGCAAATCCAAGAAGTGATGAATCA
Contig11360bb-contig1:598	Contig11360bb-598	CATGGAAACCGCACTTGTGCTCTTGGTCCCTTTAATCATAACCACRTCATCATCAGCAAT[A/G]CGTTCCTCTACAACTTCATCAGCAAATCCAAGAAGTGATGAATCAAAAGTTTCTTCACCC
Contig11360bb-contig1:691	Contig11360bb-691	AAGTGATGAATCAAAAGTTTCTTCACCCTCCATATCAGCAAATGTCGAAACCATGGTTGC[A/G]CCAGTTGCCTTAGCAACATGGCGCATATCCTCTTTTCGGACACGTCTCACAGCAATAGCT
Contig11360bb-contig1:754	Contig11360bb-754	AGTTGCCTTAGCAACATGGCGCATATCCTCTTTTCGGACACGTCTCACAGCAATAGCTCC[T/C]GCCTCCACAAAATACTTGAGTGCCATGTCATCTATCCCTTTTGTAGTCAGAACAACATTT
Contig11360bb-contig1:95	Contig11360bb-95	CTACTCTTCGTTCTGACTTTCATCTTTCATAAGCTTGATCATATCATCAATTCGAAGAAT[T/C]GTTATGGCTGCTTCAGTTGCAAACTGAATAATCTTCACTTTGCTCATTGCAGGCTCAATG
Contig11360bb-contig1:980	Contig11360bb-980	AACTGCATTTTTGTCTTCTGCAGATTAAAATCAAGACAAGCAATCTTGGCAGGGGAAACT[T/C]TTAAGGGCATTCCTTGTGCAGCACGGCCAGTGTTCAAMGCATACCCATTCAGCAGGTAGC
Contig11382bb-contig1:168	Contig11382bb-168	TCCCTATGAAAGAAAGGGAAGCTCTGCTACTATTAGACGCTGAAACTAGTAGAAATAAAT[A/G]AGTGTGTACTCAATCCCATGCACTGGCAACGTTTGCGCCGTAGCCTCCACCRTATCCACC
Contig11382bb-contig1:220	Contig11382bb-220	AAATAAATRAGTGTGTACTCAATCCCATGCACTGGCAACGTTTGCGCCGTAGCCTCCACC[A/G]TATCCACCTGAATTGTTGTTGCCTCCACTRTAGTAATCTGAACCACCYCTGTTGTAAGAT
Contig11382bb-contig1:250	Contig11382bb-250	ACTGGCAACGTTTGCGCCGTAGCCTCCACCRTATCCACCTGAATTGTTGTTGCCTCCACT[A/G]TAGTAATCTGAACCACCYCTGTTGTAAGATGAATCCCTTCGAAAGTCACGTCCACCRAAT
Contig11382bb-contig1:268	Contig11382bb-268	GTAGCCTCCACCRTATCCACCTGAATTGTTGTTGCCTCCACTRTAGTAATCTGAACCACC[T/C]CTGTTGTAAGATGAATCCCTTCGAAAGTCACGTCCACCRAATCGGCCTCCTCCTCCTCCA
Contig11382bb-contig1:307	Contig11382bb-307	ACTRTAGTAATCTGAACCACCYCTGTTGTAAGATGAATCCCTTCGAAAGTCACGTCCACC[A/G]AATCGGCCTCCTCCTCCTCCAGGACGACGATTCCTCSCTCCGAATGAACGAGCTGCATAT
Contig11382bb-contig1:344	Contig11382bb-344	TCCCTTCGAAAGTCACGTCCACCRAATCGGCCTCCTCCTCCTCCAGGACGACGATTCCTC[G/C]CTCCGAATGAACGAGCTGCATATCGAGTGAGCCAAGCAGGTACCTCTTGATTCGCTTCTT
Contig11382bb-contig1:420	Contig11382bb-420	CTGCATATCGAGTGAGCCAAGCAGGTACCTCTTGATTCGCTTCTTGCATTAGATCTGCTA[A/G]TGCCTTTGCCATATTAGTATTGTTCTCATTGAAGAAGGCTGTGGCTAAACCAGTTTTGCC
Contig11382bb-contig1:538	Contig11382bb-538	GCCTGCACGCCCTGTACGTCCAATTCGATGAACATAGTCATCGATATCATTAGGAAGGTC[A/G]AAGTTCACCACGTGTGCAACGTGAGGAATATCAAGACCACGAGCTGCCACATCAGTTGCT
Contig11393bb-contig1:66	Contig11393bb-66	AAAGTGGCTGCACAAGGTTAGACCATGTACAGGCGATGCATGCTGTGTTGCACGACTCAG[A/G]TCCTGTGGTGCTATACTTGTTGGAAAGACTAATATGCATGAGCTTGGAGCTACACCAAGT
Contig11443bb-contig1:156	Contig11443bb-156	GCTTATGAGGCTTTATGTCACCATACATAGTGATCATGAAGGTGGAAATGTTAGTGCCCA[T/C]ACCGGTCACTTGGTGGGTAGTGCRCTTTCAGATCCTTATCTTTCCTTTGCRGCTGCATTG
Contig11443bb-contig1:180	Contig11443bb-180	ACATAGTGATCATGAAGGTGGAAATGTTAGTGCCCAYACCGGTCACTTGGTGGGTAGTGC[A/G]CTTTCAGATCCTTATCTTTCCTTTGCRGCTGCATTGAATGGGTTAGCTGGGCCGCTTCAT
Contig11443bb-contig1:207	Contig11443bb-207	TAGTGCCCAYACCGGTCACTTGGTGGGTAGTGCRCTTTCAGATCCTTATCTTTCCTTTGC[A/G]GCTGCATTGAATGGGTTAGCTGGGCCGCTTCATGGTCTGGCTAATCAGGAAGTGCTACTT
Contig11443bb-contig1:288	Contig11443bb-288	TGGGCCGCTTCATGGTCTGGCTAATCAGGAAGTGCTACTTTGGATAAAATCTGTGGTAGA[T/A]GAATGTGGAGAGAACATAWCCAAAGAACAGCTGAAAGACTATGTCTGGAAAACACTGAAC
Contig11443bb-contig1:307	Contig11443bb-307	GCTAATCAGGAAGTGCTACTTTGGATAAAATCTGTGGTAGAWGAATGTGGAGAGAACATA[T/A]CCAAAGAACAGCTGAAAGACTATGTCTGGAAAACACTGAACGGTGGAAAGGTTGTCCCAG
Contig11443bb-contig1:384	Contig11443bb-384	AGACTATGTCTGGAAAACACTGAACGGTGGAAAGGTTGTCCCAGGATTTGGTCATGGAGT[A/G]TTGCGTAAAACTGATCCAAGATACATGTGTCAAAGGGAGTTTGCTTTAAAGCACTTGCCT
Contig11443bb-contig1:75	Contig11443bb-75	ATTTATTCCCATGGATGACTCATTGGACTATGGGGGGAATTTTTCGCACATGTTGGGATT[T/C]AGCAGTCACCAAATGCACGAGCTTATGAGGCTTTATGTCACCATACATAGTGATCATGAA
Contig11457bb-contig1:256	Contig11457bb-256	AAGTACATGCCATGACTTCTCAAGTGGATGTGTTAGACCATAGAATGTGATCAACCCCGG[A/G]GGAAGTGTCCCAAGCTTCCACAATGCCCTATCTTCATTCATATTTTGCCACTTGTGGTAT
Contig11457bb-contig1:404	Contig11457bb-404	ACCTTGAGATCAAACATATTCATTCCATACGCCCATCCACAAGCATTAGGATCAAAGTTT[T/C]GTGAAATATGGTGATTTGAGAAGTTAAGATACTTGTCAAAACGATGAAAGCTTTGACCAC
Contig11483bb-contig1:468	Contig11483bb-468	GCAATAGGGACTGGGACAGCAAATCAATTCCRATTACCGGTTGACTTGATCAAGCTTGCT[T/A]ATGATATTCARTCGGACATCTGGAAATTCATCTTTTAGAAGAGAAAGAAATATAGGAAGC
Contig11483bb-contig1:479	Contig11483bb-479	TGGGACAGCAAATCAATTCCRATTACCGGTTGACTTGATCAAGCTTGCTWATGATATTCA[A/G]TCGGACATCTGGAAATTCATCTTTTAGAAGAGAAAGAAATATAGGAAGCAATTGTTCTAT
Contig11483bb-contig1:564	Contig11483bb-564	TAGAAGAGAAAGAAATATAGGAAGCAATTGTTCTATGGTCGCATCCTTCCCCAAAATGGG[T/C]GCCATTCCCATTATAACTGAAGCCAAAGCAGAACGGACATGTTGGGAYGAATCTGTTGAT
Contig11483bb-contig1:612	Contig11483bb-612	CCCCAAAATGGGYGCCATTCCCATTATAACTGAAGCCAAAGCAGAACGGACATGTTGGGA[T/C]GAATCTGTTGATARTTCCTTGACACAAGGAAGAATGTTCTGAATTGCTAATTCTGAATTC
Contig11483bb-contig1:626	Contig11483bb-626	CCATTCCCATTATAACTGAAGCCAAAGCAGAACGGACATGTTGGGAYGAATCTGTTGATA[A/G]TTCCTTGACACAAGGAAGAATGTTCTGAATTGCTAATTCTGAATTCAGAATTCGGCAAAA
Contig11526bb-contig1:219	Contig11526bb-219	CAGCTTATTGAAGTAGTCATCGACCTTGCCGAGTTTCGCCTTCACTTGCTTGGAGATCTC[A/G]ATGTAGCATTTCTGWACGGTGGTGCAGTCCTTCGGAAGGGCAACGGATTGGAAGAAMGGA
Contig11526bb-contig1:234	Contig11526bb-234	GTCATCGACCTTGCCGAGTTTCGCCTTCACTTGCTTGGAGATCTCRATGTAGCATTTCTG[T/A]ACGGTGGTGCAGTCCTTCGGAAGGGCAACGGATTGGAAGAAMGGAATCAACTCTTCTTGC
Contig11526bb-contig1:276	Contig11526bb-276	CTCRATGTAGCATTTCTGWACGGTGGTGCAGTCCTTCGGAAGGGCAACGGATTGGAAGAA[C/A]GGAATCAACTCTTCTTGCCAGTAAATTCCTTTGTATTCTTTCTTAAGGTTCCAAACGGGT
Contig11526bb-contig1:398	Contig11526bb-398	GCTCGCTTTGCTGTGCCAAATGTAGGGAAGTCCGGTCTTCACTCCCCATCCGAGGTGATC[A/G]CAAATAACCTTSGTGCACCAGCCAGCCCACATATCATCGTATCGTCCAATTGGTTGACCA
Contig11526bb-contig1:410	Contig11526bb-410	GTGCCAAATGTAGGGAAGTCCGGTCTTCACTCCCCATCCGAGGTGATCRCAAATAACCTT[G/C]GTGCACCAGCCAGCCCACATATCATCGTATCGTCCAATTGGTTGACCATCTCCCATGAGT
Contig11526bb-contig1:42	Contig11526bb-42	TGAGATATGTAGTAACATACATAAATCCCACCTGCAAAATA[T/A]GCRWWTMACACAATGATGTGTTTTCACTTGGAAGCACCATTAGGAATCTTGGCGGAWATA
Contig11526bb-contig1:45	Contig11526bb-45	TGAGATATGTAGTAACATACATAAATCCCACCTGCAAAATAWGC[A/G]WWTMACACAATGATGTGTTTTCACTTGGAAGCACCATTAGGAATCTTGGCGGAWATATCG
Contig11526bb-contig1:46	Contig11526bb-46	TGAGATATGTAGTAACATACATAAATCCCACCTGCAAAATAWGCR[T/A]WTMACACAATGATGTGTTTTCACTTGGAAGCACCATTAGGAATCTTGGCGGAWATATCGC
Contig11526bb-contig1:47	Contig11526bb-47	TGAGATATGTAGTAACATACATAAATCCCACCTGCAAAATAWGCRW[T/A]TMACACAATGATGTGTTTTCACTTGGAAGCACCATTAGGAATCTTGGCGGAWATATCGCC
Contig11526bb-contig1:49	Contig11526bb-49	TGAGATATGTAGTAACATACATAAATCCCACCTGCAAAATAWGCRWWT[C/A]ACACAATGATGTGTTTTCACTTGGAAGCACCATTAGGAATCTTGGCGGAWATATCGCCCG
Contig11526bb-contig1:569	Contig11526bb-569	TGCCAGATTCATTCCGCACATGGGGAACAAGGTTCCCTTCGGAATCGTCATTATAGCGTC[A/G]ACATACCTGGTGTTCCTCTCGAGTGGCTTGACAAGCTGTGTGGGAGCATCATAATCCGGG
Contig11526bb-contig1:656	Contig11526bb-656	CTTGACAAGCTGTGTGGGAGCATCATAATCCGGGATGTTGAGCCAGAGACCGTGTGAGAC[A/G]GCAGTGGKAACACCCTACGGAGRCTGAAAGGGTAGCCACGAACGAAGTCAGCACCGGATC
Contig11526bb-contig1:664	Contig11526bb-664	GCTGTGTGGGAGCATCATAATCCGGGATGTTGAGCCAGAGACCGTGTGAGACRGCAGTGG[T/G]AACACCCTACGGAGRCTGAAAGGGTAGCCACGAACGAAGTCAGCACCGGATCGGTATGGG
Contig11526bb-contig1:679	Contig11526bb-679	CATAATCCGGGATGTTGAGCCAGAGACCGTGTGAGACRGCAGTGGKAACACCCTACGGAG[A/G]CTGAAAGGGTAGCCACGAACGAAGTCAGCACCGGATCGGTATGGGTCATAAAGAGTGTTR
Contig11526bb-contig1:739	Contig11526bb-739	RCTGAAAGGGTAGCCACGAACGAAGTCAGCACCGGATCGGTATGGGTCATAAAGAGTGTT[A/G]AAGAAAAATGGAGTGGATGGACTCAGYAGGTTCTGTATGTGCTGYTCCAATGCATTGATG
Contig11526bb-contig1:766	Contig11526bb-766	AGCACCGGATCGGTATGGGTCATAAAGAGTGTTRAAGAAAAATGGAGTGGATGGACTCAG[T/C]AGGTTCTGTATGTGCTGYTCCAATGCATTGATGTCTTTGCCAGATGGATCTTTAGCAACA
Contig11526bb-contig1:784	Contig11526bb-784	GTCATAAAGAGTGTTRAAGAAAAATGGAGTGGATGGACTCAGYAGGTTCTGTATGTGCTG[T/C]TCCAATGCATTGATGTCTTTGCCAGATGGATCTTTAGCAACAAAGCAGTCATCATCAATG
Contig11526bb-contig1:99	Contig11526bb-99	ATAWGCRWWTMACACAATGATGTGTTTTCACTTGGAAGCACCATTAGGAATCTTGGCGGA[T/A]ATATCGCCCGATGGGTTCAGTTCATCCCAAGCTTCAATCCATGTCACCATAGCATCCGCC
Contig11542bb-contig1:148	Contig11542bb-148	AAAAGTACAAAGAATGTTGGTCTATGAGAGGCTGTTTCATGGAAGTTTAGATAGGCTTCT[A/G]TATGGGAGATCAGATGGACCACCACTYGATTGGAATACCCGAATGAAAATTGCTTTATGT
Contig11544bb-contig1:329	Contig11544bb-329	CAAGATATTGGCTCGCATTTGCCCTCCACTGATGGGAAAGGCATATGCCATGGCTCGTTC[A/G]CGTTTAACYGCTGCCTCTTCTCTCTGTTGAATTCTGGAAAGAATTTCCTCCATAGTTTCA
Contig11544bb-contig1:338	Contig11544bb-338	GGCTCGCATTTGCCCTCCACTGATGGGAAAGGCATATGCCATGGCTCGTTCRCGTTTAAC[T/C]GCTGCCTCTTCTCTCTGTTGAATTCTGGAAAGAATTTCCTCCATAGTTTCAGACCCASCA
Contig11544bb-contig1:396	Contig11544bb-396	ACYGCTGCCTCTTCTCTCTGTTGAATTCTGGAAAGAATTTCCTCCATAGTTTCAGACCCA[G/C]CACACCATTCTACCTCCAGTTCATGGAGTTTAGCCTCAAGCTTCATCTGGTTTTCCATTT
Contig11544bb-contig1:464	Contig11544bb-464	TTCTACCTCCAGTTCATGGAGTTTAGCCTCAAGCTTCATCTGGTTTTCCATTTTCTTTTG[T/C]TTAAGCCTGCCTTCTGTAACCATACATATTCTCCGAGCTCGGATTTGAGACTGGACATTG
Contig11544bb-contig1:555	Contig11544bb-555	CTCCGAGCTCGGATTTGAGACTGGACATTGCACCATGAATGTAAATAGCTTAGCGTGCTT[G/C]TTGTTTGTTTCTTCACTGTATGTCCCTGTATCAATATGTTCTTGAATCTCCCCGCATCTC
Contig11549bb-contig1:150	Contig11549bb-150	TTCACTCTTCCACTCAATTTAACATAGCTTTTAAACTCTAACAATCCATAACTCATATTT[T/C]TCCTTAAGTTCTTTGCATCAGATAACCAGAGTGARCTCACATTTATAGAAACCTTCATCT
Contig11549bb-contig1:185	Contig11549bb-185	CTCTAACAATCCATAACTCATATTTYTCCTTAAGTTCTTTGCATCAGATAACCAGAGTGA[A/G]CTCACATTTATAGAAACCTTCATCTTCTCAGTTGCCCTAGCTTGAGCTATCCCTTTAGGT
Contig11549bb-contig1:258	Contig11549bb-258	GAAACCTTCATCTTCTCAGTTGCCCTAGCTTGAGCTATCCCTTTAGGTATTTTCATTAGC[G/C]CCACAACTTCAGACCCACACCAKACAGTCCCCGTACTTTTGTCAAACCTGAACTCTCCGA
Contig11549bb-contig1:281	Contig11549bb-281	CCTAGCTTGAGCTATCCCTTTAGGTATTTTCATTAGCSCCACAACTTCAGACCCACACCA[T/G]ACAGTCCCCGTACTTTTGTCAAACCTGAACTCTCCGAAATTGGTGTTCTCAACGGTGACT
Contig11549bb-contig1:372	Contig11549bb-372	TCTCCGAAATTGGTGTTCTCAACGGTGACTTGGGTCACGAGTGTGAAGTTAAAAGATGGA[A/G]CCGATGAATTACCATACTTGAGGTTTCTAACTTTGACGGACCGATCTCGAAATCAGGYGT
Contig1156bb-contig1:320	Contig1156bb-320	ACACATTATGAGTYGGAATCTGTTGACCCTGAACTTCCTTTGCTTCTTTCTGCTGCTTTG[T/G]TTTCATTATTGCGAGTGCACCCTGCACTTGCAGACCATGTGGGTTATCTTGGATATGTGC
Contig11584bb-contig1:316	Contig11584bb-316	GGTTGTATGAAATCCGGTCCCGTTCTTGCCCAAAAGGGAGTAAGATATCACGAACCCGAA[T/C]ATTGGAAATTCGGTGAGGAAGGAAACAAGTATTTCCGGCACGCAACRGGGCAACTATATG
Contig11584bb-contig1:363	Contig11584bb-363	TCACGAACCCGAAYATTGGAAATTCGGTGAGGAAGGAAACAAGTATTTCCGGCACGCAAC[A/G]GGGCAACTATATGCCATCTCTARAGATTTAGCTTCCTATATATCAATTAACCAGCATGTG
Contig11584bb-contig1:386	Contig11584bb-386	TCGGTGAGGAAGGAAACAAGTATTTCCGGCACGCAACRGGGCAACTATATGCCATCTCTA[A/G]AGATTTAGCTTCCTATATATCAATTAACCAGCATGTGCTGCATAAGTATGCCAATGAAGA
Contig11594bb-contig1:1068	Contig11594bb-1068	GGATGGAAACTATGATAGTCTGGCTGATCCTAAATTACAGAAGGAATATAACCACAATGA[A/G]ATGACTCGTATGGTTGCTTGTGCTGCTGCTTGTGTGCGAYATTCAGCAAGACGTCGTCCC
Contig11594bb-contig1:1108	Contig11594bb-1108	AAGGAATATAACCACAATGARATGACTCGTATGGTTGCTTGTGCTGCTGCTTGTGTGCGA[T/C]ATTCAGCAAGACGTCGTCCCCGGATGAGCCAGATYGTCCGAGCTTTRGAAGGAGATGCGT
Contig11594bb-contig1:1143	Contig11594bb-1143	TGCTTGTGCTGCTGCTTGTGTGCGAYATTCAGCAAGACGTCGTCCCCGGATGAGCCAGAT[T/C]GTCCGAGCTTTRGAAGGAGATGCGTCATTGTCTGATCTCAATGAAGGAGTGACACCTGRA
Contig11594bb-contig1:1155	Contig11594bb-1155	TGCTTGTGTGCGAYATTCAGCAAGACGTCGTCCCCGGATGAGCCAGATYGTCCGAGCTTT[A/G]GAAGGAGATGCGTCATTGTCTGATCTCAATGAAGGAGTGACACCTGRACAAAGCAGTGTC
Contig11594bb-contig1:1202	Contig11594bb-1202	TYGTCCGAGCTTTRGAAGGAGATGCGTCATTGTCTGATCTCAATGAAGGAGTGACACCTG[A/G]ACAAAGCAGTGTCTACAGCTCTTATGAAAGCTCTGACTAYGATACAAACCAGTACAATGA
Contig11594bb-contig1:1242	Contig11594bb-1242	CAATGAAGGAGTGACACCTGRACAAAGCAGTGTCTACAGCTCTTATGAAAGCTCTGACTA[T/C]GATACAAACCAGTACAATGAAGACATGAAAAGGTTCAGGAGGATGGCATTGGACACACAG
Contig11594bb-contig1:1320	Contig11594bb-1320	TGAAGACATGAAAAGGTTCAGGAGGATGGCATTGGACACACAGGAATATGCTGCTAGTAG[T/C]GARTACAGTGAAGCCACCASTGAATACGGTTTATACCCTTCKGGCTCAAGCTATGAAGGC
Contig11594bb-contig1:1323	Contig11594bb-1323	AGACATGAAAAGGTTCAGGAGGATGGCATTGGACACACAGGAATATGCTGCTAGTAGYGA[A/G]TACAGTGAAGCCACCASTGAATACGGTTTATACCCTTCKGGCTCAAGCTATGAAGGCCAA
Contig11594bb-contig1:1340	Contig11594bb-1340	GGAGGATGGCATTGGACACACAGGAATATGCTGCTAGTAGYGARTACAGTGAAGCCACCA[G/C]TGAATACGGTTTATACCCTTCKGGCTCAAGCTATGAAGGCCAAACCACCAGGGAAATGGA
Contig11594bb-contig1:574	Contig11594bb-574	TCATTGGTTGGATACTGTATCTCGGGGACTACAAGAATGCTAGTTTATGAGTTTGTTCCC[T/A]ACAACACTTTGGAGTTTCACTTGCATGGAAAGGGGCGACTTACCATKGATTGGCCAACTA
Contig11594bb-contig1:621	Contig11594bb-621	TGAGTTTGTTCCCWACAACACTTTGGAGTTTCACTTGCATGGAAAGGGGCGACTTACCAT[T/G]GATTGGCCAACTAGGATGAGAATTGCTTTAGGGTCTGCAAAAGGACTGGCATATCTTCAC
Contig11594bb-contig1:777	Contig11594bb-777	TAAGGCGGCTAATATTCTTTTGGATTTCAAGTTTGAGGCTAAGGTTGCTGATTTTGGACT[A/G]GCAAAGTTCTCTTCTGATGCCAACACTCATGTCTCTACYAGGGTGATGGGTACTTTTGGG
Contig11594bb-contig1:816	Contig11594bb-816	TAAGGTTGCTGATTTTGGACTRGCAAAGTTCTCTTCTGATGCCAACACTCATGTCTCTAC[T/C]AGGGTGATGGGTACTTTTGGGTATTTGGCTCCGGAGTATGCTTCAAGTGGAAAACTCACA
Contig11594bb-contig1:948	Contig11594bb-948	TGTTTTCTCTTTCGGAGTCATGCTTTTGGAATTGATTACTGGACACAGACCTGTTGGCTC[T/G]TCTTACAGGGAAGACAGTYTGGTGGACTGGGCTAGGCCATTGCTCACACGAGCTATGGAG
Contig11594bb-contig1:967	Contig11594bb-967	ATGCTTTTGGAATTGATTACTGGACACAGACCTGTTGGCTCKTCTTACAGGGAAGACAGT[T/C]TGGTGGACTGGGCTAGGCCATTGCTCACACGAGCTATGGAGGATGGAAACTATGATAGTC
Contig11659bb-contig1:1127	Contig11659bb-1127	GGTAGACATTACCATGAAATGCTTACCTTTTATCACTTTATGATGTTTTTACATTTAGTT[T/A]CTTGGTATCTGTCAAATCCCTTCGTGATCTCTTTATTCATTTGTGCTGGTAAAAAGTTGT
Contig11718bb-contig1:728	Contig11718bb-728	GGTAAAGTTATGGAAGTTTTTAAGCCTGGTGCAGTTGTCCTTCAATGTGGTGCTGACTCC[T/C]TATCTGGAGATCGGTTGGGGTGTTTCAATCTTTCRATCAAGGGTCATGCTGAATGTGTTA
Contig11718bb-contig1:763	Contig11718bb-763	TGTCCTTCAATGTGGTGCTGACTCCYTATCTGGAGATCGGTTGGGGTGTTTCAATCTTTC[A/G]ATCAAGGGTCATGCTGAATGTGTTAAATTTATGAGATCTTTCAATGTTCCATTGYTACTA
Contig11718bb-contig1:818	Contig11718bb-818	CTTTCRATCAAGGGTCATGCTGAATGTGTTAAATTTATGAGATCTTTCAATGTTCCATTG[T/C]TACTATTAGGTGGTGGTGGTTATACCATTCGGAATGTTGCTCGTTGTTGGTGCTATGAGA
Contig11718bb-contig1:910	Contig11718bb-910	GAATGTTGCTCGTTGTTGGTGCTATGAGACTGGAGTTGCACTCGGAACGGAAGTTGACGA[T/C]CAGCTGCCTCAACATGAATATTATGAATATTTCGGTCCGGATTATACACTTCATGTTGCC
Contig11760bb-contig1:227	Contig11760bb-227	ATCCTGCTAGAAGAGCCACAACCTGGAAAGGCGTGACATACAAAACTATAGCAGCAACCA[A/G]ACAGAAAATTACRAATAAAGCRGTGGCTCTTGGGTCTCTCCAGCTTAAAAGAGATTGCAG
Contig11760bb-contig1:240	Contig11760bb-240	AGCCACAACCTGGAAAGGCGTGACATACAAAACTATAGCAGCAACCARACAGAAAATTAC[A/G]AATAAAGCRGTGGCTCTTGGGTCTCTCCAGCTTAAAAGAGATTGCAGCCTCTCACCCTGT
Contig11760bb-contig1:249	Contig11760bb-249	CTGGAAAGGCGTGACATACAAAACTATAGCAGCAACCARACAGAAAATTACRAATAAAGC[A/G]GTGGCTCTTGGGTCTCTCCAGCTTAAAAGAGATTGCAGCCTCTCACCCTGTGTGGCTAAA
Contig11760bb-contig1:321	Contig11760bb-321	GTCTCTCCAGCTTAAAAGAGATTGCAGCCTCTCACCCTGTGTGGCTAAATCACCAACCAC[T/C]GTCTGAATTCTCCCAGCAATACTTCTCAGTCGATCATATCTCATCCTGACAATATCTGAT
Contig11840bb-contig1:113	Contig11840bb-113	ATATAGCAACAAAAAATATAAGTCCATTAGGAAAAATAACAAGATTGACCCCTTCAAGCA[T/C]CATTTTCTTGGTTGCTGTTTGTTTCCCGGGATTCTGGTACAAACCACTTRTTAACTCGTG
Contig11840bb-contig1:163	Contig11840bb-163	CCTTCAAGCAYCATTTTCTTGGTTGCTGTTTGTTTCCCGGGATTCTGGTACAAACCACTT[A/G]TTAACTCGTGAAYKWGCCAAGAGAACCTGCTTATCCCAATCAGTTTTCCAGGTGATAATA
Contig11840bb-contig1:176	Contig11840bb-176	TTTTCTTGGTTGCTGTTTGTTTCCCGGGATTCTGGTACAAACCACTTRTTAACTCGTGAA[T/C]KWGCCAAGAGAACCTGCTTATCCCAATCAGTTTTCCAGGTGATAATAATAAGTGTAACAG
Contig11840bb-contig1:177	Contig11840bb-177	TTTCTTGGTTGCTGTTTGTTTCCCGGGATTCTGGTACAAACCACTTRTTAACTCGTGAAY[T/G]WGCCAAGAGAACCTGCTTATCCCAATCAGTTTTCCAGGTGATAATAATAAGTGTAACAGT
Contig11840bb-contig1:178	Contig11840bb-178	TTCTTGGTTGCTGTTTGTTTCCCGGGATTCTGGTACAAACCACTTRTTAACTCGTGAAYK[T/A]GCCAAGAGAACCTGCTTATCCCAATCAGTTTTCCAGGTGATAATAATAAGTGTAACAGTT
Contig11840bb-contig1:280	Contig11840bb-280	AATAATAAGTGTAACAGTTTGAAGAAGTGTTCCCAGCAACATGCCAACCCAAACACCCTT[G/C]ACTTCCATTTTGAATACGTATCCGAGAACAACACCAATTGGAATGCCAACTAAATAGTAG
Contig11840bb-contig1:346	Contig11840bb-346	CATTTTGAATACGTATCCGAGAACAACACCAATTGGAATGCCAACTAAATAGTAGGAAGC[T/A]ATGTTAACCCATGCTACAATGCTTTGCCATCCAGCRCCAACAGCAACTCCAGAGAGGACA
Contig11840bb-contig1:382	Contig11840bb-382	AATGCCAACTAAATAGTAGGAAGCWATGTTAACCCATGCTACAATGCTTTGCCATCCAGC[A/G]CCAACAGCAACTCCAGAGAGGACAGGTTGAACACTGTTTAGAAGTATGGAGCAAGCCARC
Contig11840bb-contig1:441	Contig11840bb-441	CRCCAACAGCAACTCCAGAGAGGACAGGTTGAACACTGTTTAGAAGTATGGAGCAAGCCA[A/G]CAATGGAGACAAATCCGCAACTGCGTTAGCCACTTCTTCACTTTCTGTGAATATGTATGC
Contig11840bb-contig1:540	Contig11840bb-540	CACTTTCTGTGAATATGTATGCTAAACGTCCTCTAAGAAATAAGAAGAGCACAAATAGCA[T/C]ACATCCAATGCAAARTGATGTAAGCGTTGTGGTCATAATTGARAACTTGGCACCTTTGGA
Contig11840bb-contig1:555	Contig11840bb-555	TGTATGCTAAACGTCCTCTAAGAAATAAGAAGAGCACAAATAGCAYACATCCAATGCAAA[A/G]TGATGTAAGCGTTGTGGTCATAATTGARAACTTGGCACCTTTGGAGCTTCCTCTTCCAAG
Contig11840bb-contig1:583	Contig11840bb-583	GAAGAGCACAAATAGCAYACATCCAATGCAAARTGATGTAAGCGTTGTGGTCATAATTGA[A/G]AACTTGGCACCTTTGGAGCTTCCTCTTCCAAGCTCATTCGACACCCTAACRCTTGCTGCA
Contig11840bb-contig1:634	Contig11840bb-634	CATAATTGARAACTTGGCACCTTTGGAGCTTCCTCTTCCAAGCTCATTCGACACCCTAAC[A/G]CTTGCTGCAGCCAAGAAACCTAGCGATATCATCATTTCCCATCCATTAATRTTGAGACAA
Contig11840bb-contig1:685	Contig11840bb-685	CACCCTAACRCTTGCTGCAGCCAAGAAACCTAGCGATATCATCATTTCCCATCCATTAAT[A/G]TTGAGACAAATGGCAAGAGCATCAATTGCAACCTGAGCATTTTTCAAGTTTCCAGTTAGA
Contig11840bb-contig1:810	Contig11840bb-810	CCAAGATTGTGTTGTACCAAAGCTCAAGACAAAGCATAGCACCAGATGACAAAGTAGCTT[T/A]ACAACAGGCATTAGATCTTTGAAAGCTAACATTGAGAAACCCTTCCAYGTATCTTTACAA
Contig11840bb-contig1:858	Contig11840bb-858	ACAAAGTAGCTTWACAACAGGCATTAGATCTTTGAAAGCTAACATTGAGAAACCCTTCCA[T/C]GTATCTTTACAACCTCCACATGTAAYAAACAAAAGCTGACCTATATTTGGTATCCAATAG
Contig11840bb-contig1:884	Contig11840bb-884	GATCTTTGAAAGCTAACATTGAGAAACCCTTCCAYGTATCTTTACAACCTCCACATGTAA[T/C]AAACAAAAGCTGACCTATATTTGGTATCCAATAGGCCAAAATCGTTGATAGTAAAGCCCC
Contig11840bb-contig1:989	Contig11840bb-989	TTGATAGTAAAGCCCCGGAGAGGCCGTACTTGAGTTTCACAGTCAAAAGCCATGAAAGAC[T/A]GATGTGGATTCCAATAGAGAATGCAGCTAAGTATGCAATAATCATATTCTTGCTCTGTGC
Contig11858bb-contig1:216	Contig11858bb-216	ACTTAATATTGGGAACCCTGTCTTTTGATGCATTGACAACAACTGGCAACAGTTTAGAAC[A/G]TGTTATTTCTGAGCCCAWAACAGGACCAAGGAGAGAAATRGCACGAAGAAGGGTCATCCG
Contig11858bb-contig1:234	Contig11858bb-234	TGTCTTTTGATGCATTGACAACAACTGGCAACAGTTTAGAACRTGTTATTTCTGAGCCCA[T/A]AACAGGACCAAGGAGAGAAATRGCACGAAGAAGGGTCATCCGATGAAGATAGTGTGAATC
Contig11858bb-contig1:256	Contig11858bb-256	AACTGGCAACAGTTTAGAACRTGTTATTTCTGAGCCCAWAACAGGACCAAGGAGAGAAAT[A/G]GCACGAAGAAGGGTCATCCGATGAAGATAGTGTGAATCATTAGCTATCTCTAGTACCTGT
Contig11858bb-contig1:349	Contig11858bb-349	TGAATCATTAGCTATCTCTAGTACCTGTGGAATAATATGCTGCATCGCCCAATCTGGGCC[A/G]AATTCTTCAGCAAGACGCTTTAAATTKTTAGCAGCTGCATCTCGAATAGAGTAAACCTTA
Contig11858bb-contig1:376	Contig11858bb-376	TGGAATAATATGCTGCATCGCCCAATCTGGGCCRAATTCTTCAGCAAGACGCTTTAAATT[T/G]TTAGCAGCTGCATCTCGAATAGAGTAAACCTTATCCTGCAACCATTGCATGCAAAGGCCA
Contig11858bb-contig1:50	Contig11858bb-50	GACCTGATCGATTGACTGAAGTCCTTGGACTGCAAAATAACGGACATCA[A/G]CATCTGGGTCCTCACTCAGCTCTACCAAGCATGGACGTATCGTCTTCTCCACCACAGACT
Contig11858bb-contig1:618	Contig11858bb-618	AGGATTGGGACAATAGATCAATCCCAATAACCTGATTCACTTGATCAAGTTTGCTGATTA[T/C]GTTGAGCCGCACATCAGGGAATTCATCCTTCAAAAGGGAGAGAAATATTGGAAGAAGCTG
Contig11858bb-contig1:757	Contig11858bb-757	CCCAAGGACAGGAGCCATTCCCATCACAACTGAAGCCAAAGCAGCGCGGACATGCTGGGA[A/G]AATCCAATGACAGTTCCTTAACACATGGAAGAATGTGTTGGATTGCAAGTTCTGGACTCA
Contig11897bb-contig1:1070	Contig11897bb-1070	GGAGGAGCTGGTGGCTAAGGAGAGAGAATTACAGGAAAAAGTAATGGTGAAGCACTCTAC[A/G]GTGGTGGAYGGCTATGAGAAGAAGTYGGGGGCCCGTGATATTGAGAACCGGGTGGCTTTG
Contig11897bb-contig1:1079	Contig11897bb-1079	GGTGGCTAAGGAGAGAGAATTACAGGAAAAAGTAATGGTGAAGCACTCTACRGTGGTGGA[T/C]GGCTATGAGAAGAAGTYGGGGGCCCGTGATATTGAGAACCGGGTGGCTTTGCRGCAACAG
Contig11897bb-contig1:1096	Contig11897bb-1096	AATTACAGGAAAAAGTAATGGTGAAGCACTCTACRGTGGTGGAYGGCTATGAGAAGAAGT[T/C]GGGGGCCCGTGATATTGAGAACCGGGTGGCTTTGCRGCAACAGAAACTTACAGCACTGAG
Contig11897bb-contig1:1132	Contig11897bb-1132	TGGTGGAYGGCTATGAGAAGAAGTYGGGGGCCCGTGATATTGAGAACCGGGTGGCTTTGC[A/G]GCAACAGAAACTTACAGCACTGAGGCAAGAAGTTGATGATCTTCTTGAGTTCATT
Contig11897bb-contig1:153	Contig11897bb-153	ATTACAAGCTCATACATGGTGGTGCCCAGAGCAAGGGTGAATTTTCCAGGCTTGATTTCC[T/A]GGCCAGACCCAACRTTCGTGGTGCATCGGCCTTTAGGTATCTTGTTGCAAACTTGCCACC
Contig11897bb-contig1:167	Contig11897bb-167	CATGGTGGTGCCCAGAGCAAGGGTGAATTTTCCAGGCTTGATTTCCWGGCCAGACCCAAC[A/G]TTCGTGGTGCATCGGCCTTTAGGTATCTTGTTGCAAACTTGCCACCAAGGGCACATTCTG
Contig11897bb-contig1:262	Contig11897bb-262	AAACTTGCCACCAAGGGCACATTCTGTTTATTACAGGGATGAAATTGGCAATATATCAAC[A/G]TCTCATCTGMGGGGTGACTCCAAAAAGACGGAACTATTGATTGAACCTAGGTACCCGATG
Contig11897bb-contig1:272	Contig11897bb-272	CCAAGGGCACATTCTGTTTATTACAGGGATGAAATTGGCAATATATCAACRTCTCATCTG[C/A]GGGGTGACTCCAAAAAGACGGAACTATTGATTGAACCTAGGTACCCGATGTTTGGTGGCT
Contig11897bb-contig1:343	Contig11897bb-343	CAAAAAGACGGAACTATTGATTGAACCTAGGTACCCGATGTTTGGTGGCTGGAGAACTGC[T/G]TTTACCATTGGATATGGCTTGCCGCTTCWGGACTTTTTGTWTGAGTCAGACGGGAAGCGC
Contig11897bb-contig1:37	Contig11897bb-37	TCATTTTGAAAGCAATTTACCCTTTGCTGTTGCTCA[T/A]GAATTGGTGAGAGAGATAGAAATTTCCCATTGGGGTAATGTGCAAGTCACYGAGCATTAC
Contig11897bb-contig1:372	Contig11897bb-372	GGTACCCGATGTTTGGTGGCTGGAGAACTGCKTTTACCATTGGATATGGCTTGCCGCTTC[T/A]GGACTTTTTGTWTGAGTCAGACGGGAAGCGCTTTCTTAATATCACTTTTAGTAGCCCAAT
Contig11897bb-contig1:384	Contig11897bb-384	TTGGTGGCTGGAGAACTGCKTTTACCATTGGATATGGCTTGCCGCTTCWGGACTTTTTGT[T/A]TGAGTCAGACGGGAAGCGCTTTCTTAATATCACTTTTAGTAGCCCAATGGTTGAGTTGGT
Contig11897bb-contig1:489	Contig11897bb-489	CAATGGTTGAGTTGGTTATTGATGCACTCATTGTGAAGGTTGTTTTGCCTGAGGGTTCTA[G/C]TGACATATCTGTAGCAGCTYCATTTCCGTGGAGMAGTGGCAAGAGACCAAGATCTCCCAC
Contig11897bb-contig1:509	Contig11897bb-509	GATGCACTCATTGTGAAGGTTGTTTTGCCTGAGGGTTCTASTGACATATCTGTAGCAGCT[T/C]CATTTCCGTGGAGMAGTGGCAAGAGACCAAGATCTCCCACTTGGATATTGATGGTAGACC
Contig11897bb-contig1:523	Contig11897bb-523	GAAGGTTGTTTTGCCTGAGGGTTCTASTGACATATCTGTAGCAGCTYCATTTCCGTGGAG[C/A]AGTGGCAAGAGACCAAGATCTCCCACTTGGATATTGATGGTAGACCAGTAGTTGTGCTAA
Contig11897bb-contig1:603	Contig11897bb-603	CTCCCACTTGGATATTGATGGTAGACCAGTAGTTGTGCTAAAAAAACTAATGTTGTGCCT[G/C]AGCACAATCAATTTTTTCAGGTCTATTACCATTTCAGTCAACTATCGATGCTCAGGGAGC
Contig11897bb-contig1:684	Contig11897bb-684	GTCTATTACCATTTCAGTCAACTATCGATGCTCAGGGAGCCACTGATGTTAATTTCAGGG[T/G]TTTTCTTCTTTTTTGTTKCTTGYATTGTTTATATGCATGCAGACATATCAATCTCCAAGT
Contig11897bb-contig1:702	Contig11897bb-702	CAACTATCGATGCTCAGGGAGCCACTGATGTTAATTTCAGGGKTTTTCTTCTTTTTTGTT[T/G]CTTGYATTGTTTATATGCATGCAGACATATCAATCTCCAAGTCTTCTGCTTCTTATTTGG
Contig11897bb-contig1:707	Contig11897bb-707	ATCGATGCTCAGGGAGCCACTGATGTTAATTTCAGGGKTTTTCTTCTTTTTTGTTKCTTG[T/C]ATTGTTTATATGCATGCAGACATATCAATCTCCAAGTCTTCTGCTTCTTATTTGGCTAAA
Contig11897bb-contig1:88	Contig11897bb-88	TGTTGCTCAWGAATTGGTGAGAGAGATAGAAATTTCCCATTGGGGTAATGTGCAAGTCAC[T/C]GAGCATTACAAGCTCATACATGGTGGTGCCCAGAGCAAGGGTGAATTTTCCAGGCTTGAT
Contig11897bb-contig1:973	Contig11897bb-973	CAGCTGATGGTTTGTTAAAAGAGCTGTCCAAAGAATTGAAACCCTTGCTGACCTTCTTGC[A/G]ATCTTCTCCATCAGCTGCTCAAGTATTACCCAAGGTGGAGGAGCTGGTGGCTAAGGAGAG
Contig11954bb-contig1:371	Contig11954bb-371	GTGACATTGAAGGCAGTGTATGAGGATCTGAAATCTTTCTTTCTTGTGATGGAGCTTTGC[T/C]CYKGGGGACGGCTSCTYGATCAGATGGCTAAAGAGAGGCRTTATTCAGAGTACCATGCCG
Contig11954bb-contig1:373	Contig11954bb-373	GACATTGAAGGCAGTGTATGAGGATCTGAAATCTTTCTTTCTTGTGATGGAGCTTTGCYC[T/C]KGGGGACGGCTSCTYGATCAGATGGCTAAAGAGAGGCRTTATTCAGAGTACCATGCCGCT
Contig11954bb-contig1:374	Contig11954bb-374	ACATTGAAGGCAGTGTATGAGGATCTGAAATCTTTCTTTCTTGTGATGGAGCTTTGCYCY[T/G]GGGGACGGCTSCTYGATCAGATGGCTAAAGAGAGGCRTTATTCAGAGTACCATGCCGCTA
Contig11954bb-contig1:385	Contig11954bb-385	AGTGTATGAGGATCTGAAATCTTTCTTTCTTGTGATGGAGCTTTGCYCYKGGGGACGGCT[G/C]CTYGATCAGATGGCTAAAGAGAGGCRTTATTCAGAGTACCATGCCGCTAATATACTCAAG
Contig11954bb-contig1:388	Contig11954bb-388	GTATGAGGATCTGAAATCTTTCTTTCTTGTGATGGAGCTTTGCYCYKGGGGACGGCTSCT[T/C]GATCAGATGGCTAAAGAGAGGCRTTATTCAGAGTACCATGCCGCTAATATACTCAAGGAA
Contig11954bb-contig1:411	Contig11954bb-411	TTCTTGTGATGGAGCTTTGCYCYKGGGGACGGCTSCTYGATCAGATGGCTAAAGAGAGGC[A/G]TTATTCAGAGTACCATGCCGCTAATATACTCAAGGAACTGGTTCTAGTYATCAAATATTG
Contig11954bb-contig1:460	Contig11954bb-460	TAAAGAGAGGCRTTATTCAGAGTACCATGCCGCTAATATACTCAAGGAACTGGTTCTAGT[T/C]ATCAAATATTGCCATGATATGSGTGTYGTTCATCGGGATATAAAGCCTGAGAATATCCTT
Contig11988bb-contig1:153	Contig11988bb-153	CGCATCAGCTATGTTCCGTGGTAAAATGAGCACCAAGGAAGTAGAYGAACAAATGCTAAA[T/C]GTTCAAAACAAGAACTCATCCTACTTTGTTGAATGGATTCCCAACAACGTGAAATCAACC
Contig11988bb-contig1:315	Contig11988bb-315	ATTCATCGGGAACTCAACGTCAATACAAGAGATGTTTAGGCGCGTGAGCGAACAATTTAC[A/G]GCTATGTTTCGAAGGAAGGCTTTCTTGCATTGGTATAYAGGKGAAGGCATGGATGAAATG
Contig11988bb-contig1:353	Contig11988bb-353	GGCGCGTGAGCGAACAATTTACRGCTATGTTTCGAAGGAAGGCTTTCTTGCATTGGTATA[T/C]AGGKGAAGGCATGGATGAAATGGAATTTACYGAAGCAGAGAGTAATATGAATGATTTGGT
Contig11988bb-contig1:357	Contig11988bb-357	CGTGAGCGAACAATTTACRGCTATGTTTCGAAGGAAGGCTTTCTTGCATTGGTATAYAGG[T/G]GAAGGCATGGATGAAATGGAATTTACYGAAGCAGAGAGTAATATGAATGATTTGGTATCA
Contig11988bb-contig1:384	Contig11988bb-384	TCGAAGGAAGGCTTTCTTGCATTGGTATAYAGGKGAAGGCATGGATGAAATGGAATTTAC[T/C]GAAGCAGAGAGTAATATGAATGATTTGGTATCAGAGTATCAACAGTATCAAGATGCAACA
Contig11992bb-contig1:492	Contig11992bb-492	CCATAAAACTTGGCGATATTTAGCTAGGGCCAGTTTCTCAGCTTTGCCTCCACCAAAATC[A/G]CAAGCTGAATGAGCAGCCATGTCTTTGTCAAAGCGAAGATGTAATACAACAAACTTTCCA
Contig11992bb-contig1:559	Contig11992bb-559	GAATGAGCAGCCATGTCTTTGTCAAAGCGAAGATGTAATACAACAAACTTTCCAGCTCTC[T/C]CTTTCTCTGTATCATCTGTTCTCTCTCGTAGAACYKCAGTGCCTGAYGCTTGAAGCTTCC
Contig11992bb-contig1:594	Contig11992bb-594	TAATACAACAAACTTTCCAGCTCTCYCTTTCTCTGTATCATCTGTTCTCTCTCGTAGAAC[T/C]KCAGTGCCTGAYGCTTGAAGCTTCCCAGAAGGATCACGGAGTCGATTAACAAGGGTCTCT
Contig11992bb-contig1:595	Contig11992bb-595	AATACAACAAACTTTCCAGCTCTCYCTTTCTCTGTATCATCTGTTCTCTCTCGTAGAACY[T/G]CAGTGCCTGAYGCTTGAAGCTTCCCAGAAGGATCACGGAGTCGATTAACAAGGGTCTCTC
Contig11992bb-contig1:606	Contig11992bb-606	CTTTCCAGCTCTCYCTTTCTCTGTATCATCTGTTCTCTCTCGTAGAACYKCAGTGCCTGA[T/C]GCTTGAAGCTTCCCAGAAGGATCACGGAGTCGATTAACAAGGGTCTCTCCAATTAATMTT
Contig12020bb-contig1:343	Contig12020bb-343	ATGCCAGGATGTTATAGGCTTGGATGGAGACATGGACTTGTTGAAGAGGTGGCAAAGGCC[T/C]GGGATGTTGGAGTTAATAGTATTGTGCTCTTCCCCAAAGTTCCAGATGCTCTGAAGTCTC
Contig12020bb-contig1:411	Contig12020bb-411	TGGAGTTAATAGTATTGTGCTCTTCCCCAAAGTTCCAGATGCTCTGAAGTCTCCCACAGG[A/G]GATGAAGCCTACAATGACAATGGTTTAGTGCCTCGAACAATTCGTCTGCTTAAGGACAAR
Contig12020bb-contig1:471	Contig12020bb-471	RGATGAAGCCTACAATGACAATGGTTTAGTGCCTCGAACAATTCGTCTGCTTAAGGACAA[A/G]TTCCCTGACCTTGTTATCTATACGGATGTTGCTTTAGATCCATACTCCTCAGATGGGCAT
Contig12020bb-contig1:600	Contig12020bb-600	TGTCAGAGAAGATGGAGTCATAATGAATGATGAGACAGTGCATCAATTATGTAAGCAAGC[T/G]GTGTCCCAGGCYCGAGCTGGAGCTGATGTTRTTAGTCCCAGTGATATATGGATGGACGTG
Contig12020bb-contig1:612	Contig12020bb-612	TGGAGTCATAATGAATGATGAGACAGTGCATCAATTATGTAAGCAAGCKGTGTCCCAGGC[T/C]CGAGCTGGAGCTGATGTTRTTAGTCCCAGTGATATATGGATGGACGTGTTGGAGCTATTC
Contig12020bb-contig1:631	Contig12020bb-631	GAGACAGTGCATCAATTATGTAAGCAAGCKGTGTCCCAGGCYCGAGCTGGAGCTGATGTT[A/G]TTAGTCCCAGTGATATATGGATGGACGTGTTGGAGCTATTCGTGCTGCCCTTGATTCTAA
Contig12036bb-contig1:303	Contig12036bb-303	TGCTTTCCCAAGCATTATATAAATATCCACCAAACAGAAAACCACCGTCTTCCGGACATC[G/C]GCACTCTGGTTTCCGAAAGCTTCAAAAAGAGAAGGCAAAAATGAGGGCAGTTGAGCCATT
Contig12036bb-contig1:382	Contig12036bb-382	GCTTCAAAAAGAGAAGGCAAAAATGAGGGCAGTTGAGCCATTAGTTCCTCCTGTGATAGC[T/C]GGCCCACAAGCTTYGTTAAACAATTTATGCAAATAACTAGAGTCTTCTYATCTTCAGTAA
Contig12036bb-contig1:396	Contig12036bb-396	AGGCAAAAATGAGGGCAGTTGAGCCATTAGTTCCTCCTGTGATAGCYGGCCCACAAGCTT[T/C]GTTAAACAATTTATGCAAATAACTAGAGTCTTCTYATCTTCAGTAACTAATAAAGGTACA
Contig12036bb-contig1:431	Contig12036bb-431	CCTGTGATAGCYGGCCCACAAGCTTYGTTAAACAATTTATGCAAATAACTAGAGTCTTCT[T/C]ATCTTCAGTAACTAATAAAGGTACAATGACACTTAAACATCTGAATGGATCATACTGAGA
Contig12036bb-contig1:549	Contig12036bb-549	AGACAGCACAGTGTTCAAGCAGTGCTCAGCTTCATTTGAAACTTTTGGAACAATATCCTT[T/C]GTTACATGAAGCAGCTTCTCRATTACTATTTCAACAGAATCTTCCATAGCATCTTTCTGG
Contig12036bb-contig1:570	Contig12036bb-570	GTGCTCAGCTTCATTTGAAACTTTTGGAACAATATCCTTYGTTACATGAAGCAGCTTCTC[A/G]ATTACTATTTCAACAGAATCTTCCATAGCATCTTTCTGGTTTTTAAGCATTTCAACTATC
Contig1213bb-contig1:1124	Contig1213bb-1124	TGGATAGCTATAATCAATTGGAGCCCCAACTTCAATATTTGTAAGTGGAGATGAGAAACC[G/C]AGATGATCCTGATCCATGAGGGAAACATCCTTTCTAACAAACTCATCTTGAGCCAAATTA
Contig1213bb-contig1:1266	Contig1213bb-1266	GGTTCATGATTCTCCATGTTTAAGCTCAGTCCAGCTCCATCACCAGAGAATGGACTGATA[T/C]CATAGAGGTTCTGGGACATTCTTGCTTTTGAGAATATATCAGACAGAAGGTCACGGGGAA
Contig1213bb-contig1:1391	Contig1213bb-1391	GTCGTTAATATCAATAAGTATGTCTCCATGCTCAGAGCTGCATACAGAAGCAGCAGGCGG[T/C]ACASTGGAARTTGCTCTAGTTGGGTTCTCTGCCCACACCAAAGGTTGGTTATGCCCCTTA
Contig1213bb-contig1:1395	Contig1213bb-1395	TTAATATCAATAAGTATGTCTCCATGCTCAGAGCTGCATACAGAAGCAGCAGGCGGYACA[G/C]TGGAARTTGCTCTAGTTGGGTTCTCTGCCCACACCAAAGGTTGGTTATGCCCCTTAGTGT
Contig1213bb-contig1:1401	Contig1213bb-1401	TCAATAAGTATGTCTCCATGCTCAGAGCTGCATACAGAAGCAGCAGGCGGYACASTGGAA[A/G]TTGCTCTAGTTGGGTTCTCTGCCCACACCAAAGGTTGGTTATGCCCCTTAGTGTGATTTC
Contig1213bb-contig1:1463	Contig1213bb-1463	TGCTCTAGTTGGGTTCTCTGCCCACACCAAAGGTTGGTTATGCCCCTTAGTGTGATTTCC[T/C]RCATTCTTGTTTTCATCCTTCTCAATTCGCTCAAAATCAGACGGCTTCAAAGAAGGATCA
Contig1213bb-contig1:1464	Contig1213bb-1464	GCTCTAGTTGGGTTCTCTGCCCACACCAAAGGTTGGTTATGCCCCTTAGTGTGATTTCCY[A/G]CATTCTTGTTTTCATCCTTCTCAATTCGCTCAAAATCAGACGGCTTCAAAGAAGGATCAT
Contig1213bb-contig1:482	Contig1213bb-482	TGCATCCATGGCAATAATGAGTCGCTTACGACGATCAAGTTGCCTGTCTTTGCTAAGCAA[G/C]ACATGTCTAAGAGAGCCATTCACCATGAACTCTGTGACAGTGGCTAGTGTTCCTCCAGGT
Contig1213bb-contig1:768	Contig1213bb-768	TTTCCGTGGTAGACAGTCCCAAACGTACCCGAACCCAACTCCCTTAGCTCTTCCAGATCT[T/A]CATTTTTAATGATCTGCAATGTGCTTATATCAAATTCTCCATGGCAATGATCCACAAGAG
Contig1213bb-contig1:849	Contig1213bb-849	GTGCTTATATCAAATTCTCCATGGCAATGATCCACAAGAGGTACACCAGTATTCTGAATA[T/C]CCAATTTCCCATCCTCAAACTCAGATTCAGGTACTTGAAGGCTTTGCCCAGCTYGTACAC
Contig1213bb-contig1:903	Contig1213bb-903	TGAATAYCCAATTTCCCATCCTCAAACTCAGATTCAGGTACTTGAAGGCTTTGCCCAGCT[T/C]GTACACTTTCATCACCCYCGAGTGGAGACTTCTTGTATTCTGAGCCTATATCCAAGTTGT
Contig1213bb-contig1:921	Contig1213bb-921	TCCTCAAACTCAGATTCAGGTACTTGAAGGCTTTGCCCAGCTYGTACACTTTCATCACCC[T/C]CGAGTGGAGACTTCTTGTATTCTGAGCCTATATCCAAGTTGTTAGTAGCAGCAACAGAAA
Contig1213bb-contig1:983	Contig1213bb-983	GAGTGGAGACTTCTTGTATTCTGAGCCTATATCCAAGTTGTTAGTAGCAGCAACAGAAAC[T/A]GACTCTTGCCTAATGTCCTCATCAAAACTGATGTCTGGCTTAATTTGAGCTAAGGCAACT
Contig12170bb-contig1:170	Contig12170bb-170	TGCTCTCTTGACTTTCGCATCATCATCCTTGTGATTTTGCTTGAGGGATCGCAAACATTC[A/G]CGCATWTGTTCAGCCTTTGTGGCAGGCCTAACWGGCAATGCGCTCTTTTTCTCCTCCACA
Contig12170bb-contig1:176	Contig12170bb-176	CTTGACTTTCGCATCATCATCCTTGTGATTTTGCTTGAGGGATCGCAAACATTCRCGCAT[T/A]TGTTCAGCCTTTGTGGCAGGCCTAACWGGCAATGCGCTCTTTTTCTCCTCCACAATGGRT
Contig12170bb-contig1:203	Contig12170bb-203	ATTTTGCTTGAGGGATCGCAAACATTCRCGCATWTGTTCAGCCTTTGTGGCAGGCCTAAC[T/A]GGCAATGCGCTCTTTTTCTCCTCCACAATGGRTGCAGAAGGTTTMGGTGCTGCTGAAGGC
Contig12170bb-contig1:235	Contig12170bb-235	TWTGTTCAGCCTTTGTGGCAGGCCTAACWGGCAATGCGCTCTTTTTCTCCTCCACAATGG[A/G]TGCAGAAGGTTTMGGTGCTGCTGAAGGCTCCTCTGGTGGCAGCCCAAGCTTCCGCCTTCT
Contig12170bb-contig1:248	Contig12170bb-248	TGTGGCAGGCCTAACWGGCAATGCGCTCTTTTTCTCCTCCACAATGGRTGCAGAAGGTTT[C/A]GGTGCTGCTGAAGGCTCCTCTGGTGGCAGCCCAAGCTTCCGCCTTCTCTCTGCCTTATCT
Contig12170bb-contig1:317	Contig12170bb-317	TGAAGGCTCCTCTGGTGGCAGCCCAAGCTTCCGCCTTCTCTCTGCCTTATCTTCCTCCAA[T/C]TTCTGACGAATCTTTTCYCGTGCTCGTTTCTCTTCCTCTTTTTCAGCTTTCCGCAGGGCC
Contig12170bb-contig1:335	Contig12170bb-335	CAGCCCAAGCTTCCGCCTTCTCTCTGCCTTATCTTCCTCCAAYTTCTGACGAATCTTTTC[T/C]CGTGCTCGTTTCTCTTCCTCTTTTTCAGCTTTCCGCAGGGCCACCAAACGTTTYCTTTCA
Contig12170bb-contig1:389	Contig12170bb-389	CTTTTCYCGTGCTCGTTTCTCTTCCTCTTTTTCAGCTTTCCGCAGGGCCACCAAACGTTT[T/C]CTTTCATTTTCTTCTTCAATACGTTTTGCTTCCAACAACTCCTTGCCCACTCGAATCCTC
Contig12187bb-contig1:691	Contig12187bb-691	TCGTGAAGAGAGCACAGAAAATTYTTRCATCCCACAGCCACAGAATCAAAGAACTTCTAT[A/G]GCAAAGAAGCCAGAGCCACTAACAGAAAGTGAAAATCACCTCAAGCRGATACTTCTGAAA
Contig12209bb-contig1:1021	Contig12209bb-1021	TGATCCCATCTGTGCCCTTCAGGCTCTYATGGAAGGACTTCAGGTTTTGACCCTAGAAGA[T/C]GTTGTCTCCGAGGCTGATATCTTCGTCACCACAACCGGTAACAAGGACATCATCATGGTT
Contig12209bb-contig1:1237	Contig12209bb-1237	TGTTAAACGCATCACCATTAAGCCTCAAACCGATAGGTGGGTCTTCCCTGAAACCAAAAC[T/C]GGCATCATTGTGTTGG
Contig12209bb-contig1:337	Contig12209bb-337	CATCCAAACCGCCGTTCTTATTGAAACCCTTACCGCCCTCGGAGCTGAAGTCCGTTGGTG[T/C]TCTTGCAACATTTTCCTACCCAAGACCACGCTGCCGCTGCCATCGCTCGTGACTCCGCCG
Contig12209bb-contig1:448	Contig12209bb-448	GACTCCGCCGCTGTTTTCGCTTGGAAAGGGGAGACCCTCCAGGAATACTGGTGGTGTACT[T/G]AGAGAGCCCTTGATTGGGGTCCTACTGGTGGACCTGATCTGATCGTCGATGATGGTGGTG
Contig12209bb-contig1:567	Contig12209bb-567	TGATGCTACTTTGTTGATCCACGAAGGTGTTAAAGCTGAGGAAGTTTATGAGAAAACTGG[T/G]CAACTCCCAGATCCGGCTTCGACTGATAACGCTGAGTTTCAGATTGTTYTAACCATTATC
Contig12209bb-contig1:616	Contig12209bb-616	GAGAAAACTGGKCAACTCCCAGATCCGGCTTCGACTGATAACGCTGAGTTTCAGATTGTT[T/C]TAACCATTATCAGAGATGGGTTGAAAGCAGATCCCAAGAAGTATAGAAGGATGAAGGAGA
Contig12209bb-contig1:714	Contig12209bb-714	GAAGTATAGAAGGATGAAGGAGAGATTGGTAGGTGTTTCTGAAGAAACTACAACTGGAGT[T/A]AAGAGGCTTTATCAGATGCAGGCCAAYGGTACCTTGTTGTTCCCTGCCATTAATGTCAAY
Contig12209bb-contig1:741	Contig12209bb-741	GGTAGGTGTTTCTGAAGAAACTACAACTGGAGTWAAGAGGCTTTATCAGATGCAGGCCAA[T/C]GGTACCTTGTTGTTCCCTGCCATTAATGTCAAYGACTCTGTTACTAAGAGCAAGTTCGAT
Contig12209bb-contig1:774	Contig12209bb-774	WAAGAGGCTTTATCAGATGCAGGCCAAYGGTACCTTGTTGTTCCCTGCCATTAATGTCAA[T/C]GACTCTGTTACTAAGAGCAAGTTCGATAACTTGTATGGATGCCGTACTCACTTCCCGAGG
Contig12209bb-contig1:901	Contig12209bb-901	GAGAGCTACTGATGTGATGATTGCCGGCAAGGTCGCCGTTGTCTGTGGTTATGGTGATGT[T/C]GGAAAGGGTTGTGCTGCTGCCTTGAAGCAAGCCGGTGCTCGTGTCATTGTTACTGAGATT
Contig12209bb-contig1:988	Contig12209bb-988	GCAAGCCGGTGCTCGTGTCATTGTTACTGAGATTGATCCCATCTGTGCCCTTCAGGCTCT[T/C]ATGGAAGGACTTCAGGTTTTGACCCTAGAAGAYGTTGTCTCCGAGGCTGATATCTTCGTC
Contig1221bb-contig1:1039	Contig1221bb-1039	RAGCAGGTTGTTATAGAAAACATCAGGCTCATGTCCAAGCGGAGTTACTACTCCCATCCC[A/G]GTCACAACCACTCGTCTTTGCTTCGTAGGAGGCTTCTTCTTCGTTGTAATCTCTCTTGTG
Contig1221bb-contig1:105	Contig1221bb-105	ATTGCCTGTACYGTTGCAACAGCTTCCACAGCACCGGAAGCTCCTAGTAGGTGACCAATC[A/G]TTGATTTTGTAGAGTTCACCCTTAACTCGGGATTKTCTCCAAAACAATGAAGAAGAGCTT
Contig1221bb-contig1:140	Contig1221bb-140	GGAAGCTCCTAGTAGGTGACCAATCRTTGATTTTGTAGAGTTCACCCTTAACTCGGGATT[T/G]TCTCCAAAACAATGAAGAAGAGCTTGGTATTCTTTAATGTCTCCAGTTGGTGTCGATGTA
Contig1221bb-contig1:374	Contig1221bb-374	AGCATCACAAGTGAAGCTTCCACCAAGGAATTCTGCATAGATAGTCGCACCTCTCCTCTT[A/G]GCATGCTCCAATTCTTCCAAAAGTAGAACCCCAGCACCTTCCCCCATGACAAATCCATCG
Contig1221bb-contig1:465	Contig1221bb-465	CCAGCACCTTCCCCCATGACAAATCCATCGCGATTAGCATCCCAAGGGCGTGAAGCTTTG[A/G]TAGGATCATTGTTCCTCTGAGARAGCGCTCTACAAGCCACAAATCMYCCCAAACCAATGG
Contig1221bb-contig1:488	Contig1221bb-488	TCCATCGCGATTAGCATCCCAAGGGCGTGAAGCTTTGRTAGGATCATTGTTCCTCTGAGA[A/G]AGCGCTCTACAAGCCACAAATCMYCCCAAACCAATGGGTATAATCGCYGCATCRGAGCCA
Contig1221bb-contig1:511	Contig1221bb-511	GGCGTGAAGCTTTGRTAGGATCATTGTTCCTCTGAGARAGCGCTCTACAAGCCACAAATC[C/A]YCCCAAACCAATGGGTATAATCGCYGCATCRGAGCCACCACAAAGCATCATATCAGCTTC
Contig1221bb-contig1:56	Contig1221bb-56	CCGGGTTTTCCAGGTTGATATTTGGATGAACCCAACCAGTTCGTATTGCCTGTAC[T/C]GTTGCAACAGCTTCCACAGCACCGGAAGCTCCTAGTAGGTGACCAATCRTTGATTTTGTA
Contig1221bb-contig1:979	Contig1221bb-979	CCTTGTCGGAAACTGAGCGCAGTCAAAAGTCTCGATTTCACTTATACCACTAACACCCTC[A/G]AGCAGGTTGTTATAGAAAACATCAGGCTCATGTCCAAGCGGAGTTACTACTCCCATCCCR
Contig12234bb-contig1:284	Contig12234bb-284	CTGATGACTGGCTTCCCGAGGAGACATTTCATCGTCAGCATCATGTTCACCAATATTCGA[C/A]ACAAATTGSAGCCTGCTCTTACCAGACTTCTTCCTTGATAGCACATGCCGCTGCCTGTCC
Contig12234bb-contig1:293	Contig12234bb-293	GGCTTCCCGAGGAGACATTTCATCGTCAGCATCATGTTCACCAATATTCGAMACAAATTG[G/C]AGCCTGCTCTTACCAGACTTCTTCCTTGATAGCACATGCCGCTGCCTGTCCCAATGGGGT
Contig12234bb-contig1:385	Contig12234bb-385	GCACATGCCGCTGCCTGTCCCAATGGGGTAGTTGAAGAGAAGCTACATCTCTGTCATGAA[T/C]TGAGTTGGYTAAAGCAGGGTTRTTATGGTGTGTAAATCCTTGACTCTCATTTTGGTGTAA
Contig12234bb-contig1:394	Contig12234bb-394	GCTGCCTGTCCCAATGGGGTAGTTGAAGAGAAGCTACATCTCTGTCATGAAYTGAGTTGG[T/C]TAAAGCAGGGTTRTTATGGTGTGTAAATCCTTGACTCTCATTTTGGTGTAAAGAAAATTC
Contig12234bb-contig1:407	Contig12234bb-407	ATGGGGTAGTTGAAGAGAAGCTACATCTCTGTCATGAAYTGAGTTGGYTAAAGCAGGGTT[A/G]TTATGGTGTGTAAATCCTTGACTCTCATTTTGGTGTAAAGAAAATTCAGATCTAAATTTT
Contig12268bb-contig1:1202	Contig12268bb-1202	AGTGGTTCAGTCACTTGTGTATGGATATTTCCCACATACACACTGCGGCAAGTGCTTGGA[T/A]CAAAACCAGSAGGCAGATTTCCACTGGGAATTGGCTCTATCTGAGGAGGAGCTAAKATGC
Contig12268bb-contig1:1212	Contig12268bb-1212	TCACTTGTGTATGGATATTTCCCACATACACACTGCGGCAAGTGCTTGGAWCAAAACCAG[G/C]AGGCAGATTTCCACTGGGAATTGGCTCTATCTGAGGAGGAGCTAAKATGCCGGGATGATA
Contig12268bb-contig1:1258	Contig12268bb-1258	TGGAWCAAAACCAGSAGGCAGATTTCCACTGGGAATTGGCTCTATCTGAGGAGGAGCTAA[T/G]ATGCCGGGATGATAGAGAGACTGYTGTTGRAGRAGAGCTTGTTGCATCARGGCTTGTTGC
Contig12268bb-contig1:1282	Contig12268bb-1282	TCCACTGGGAATTGGCTCTATCTGAGGAGGAGCTAAKATGCCGGGATGATAGAGAGACTG[T/C]TGTTGRAGRAGAGCTTGTTGCATCARGGCTTGTTGCTGTTGCTTCAGCCTCTGGTGCTGC
Contig12268bb-contig1:1288	Contig12268bb-1288	GGGAATTGGCTCTATCTGAGGAGGAGCTAAKATGCCGGGATGATAGAGAGACTGYTGTTG[A/G]AGRAGAGCTTGTTGCATCARGGCTTGTTGCTGTTGCTTCAGCCTCTGGTGCTGCWWTTTT
Contig12268bb-contig1:1291	Contig12268bb-1291	AATTGGCTCTATCTGAGGAGGAGCTAAKATGCCGGGATGATAGAGAGACTGYTGTTGRAG[A/G]AGAGCTTGTTGCATCARGGCTTGTTGCTGTTGCTTCAGCCTCTGGTGCTGCWWTTTTTTT
Contig12268bb-contig1:1308	Contig12268bb-1308	GAGGAGCTAAKATGCCGGGATGATAGAGAGACTGYTGTTGRAGRAGAGCTTGTTGCATCA[A/G]GGCTTGTTGCTGTTGCTTCAGCCTCTGGTGCTGCWWTTTTTTTCTCGGCGATTKWCWGGA
Contig12268bb-contig1:1343	Contig12268bb-1343	TGTTGRAGRAGAGCTTGTTGCATCARGGCTTGTTGCTGTTGCTTCAGCCTCTGGTGCTGC[T/A]WTTTTTTTCTCGGCGATTKWCWGGAGATAAATWAATCGAKGTGTTYGGTTTCCAAGAAAA
Contig12268bb-contig1:1344	Contig12268bb-1344	GTTGRAGRAGAGCTTGTTGCATCARGGCTTGTTGCTGTTGCTTCAGCCTCTGGTGCTGCW[T/A]TTTTTTTCTCGGCGATTKWCWGGAGATAAATWAATCGAKGTGTTYGGTTTCCAAGAAAAT
Contig12268bb-contig1:21	Contig12268bb-21	CCTATTTAGAACTCAAATTA[T/A]AAACCTGCAAATRCAGGAAATAAGGATATTACCACACAACCACTTATTTCTTTATATGTT
Contig12268bb-contig1:282	Contig12268bb-282	CTCCACCCATCTTGCTCATGGCAAGTTGTCGTTCGTAAGCTAAAAGGTCAGTGGCTGAAA[A/G]ACCRGGTAATGGTGCTGCRGGWGGGGGAAGTGGATTGGAGCTTGTCCCTGGTGGWGTAGG
Contig12268bb-contig1:286	Contig12268bb-286	ACCCATCTTGCTCATGGCAAGTTGTCGTTCGTAAGCTAAAAGGTCAGTGGCTGAAARACC[A/G]GGTAATGGTGCTGCRGGWGGGGGAAGTGGATTGGAGCTTGTCCCTGGTGGWGTAGGCTTG
Contig12268bb-contig1:301	Contig12268bb-301	GGCAAGTTGTCGTTCGTAAGCTAAAAGGTCAGTGGCTGAAARACCRGGTAATGGTGCTGC[A/G]GGWGGGGGAAGTGGATTGGAGCTTGTCCCTGGTGGWGTAGGCTTGCTGCCCCAAGAACAC
Contig12268bb-contig1:304	Contig12268bb-304	AAGTTGTCGTTCGTAAGCTAAAAGGTCAGTGGCTGAAARACCRGGTAATGGTGCTGCRGG[T/A]GGGGGAAGTGGATTGGAGCTTGTCCCTGGTGGWGTAGGCTTGCTGCCCCAAGAACACTTT
Contig12268bb-contig1:337	Contig12268bb-337	TGAAARACCRGGTAATGGTGCTGCRGGWGGGGGAAGTGGATTGGAGCTTGTCCCTGGTGG[T/A]GTAGGCTTGCTGCCCCAAGAACACTTTATTTGCTTGCCRCATAGATATGACTGAGCRTTC
Contig12268bb-contig1:34	Contig12268bb-34	CCTATTTAGAACTCAAATTAWAAACCTGCAAAT[A/G]CAGGAAATAAGGATATTACCACACAACCACTTATTTCTTTATATGTTACTGATAGTACAT
Contig12268bb-contig1:376	Contig12268bb-376	ATTGGAGCTTGTCCCTGGTGGWGTAGGCTTGCTGCCCCAAGAACACTTTATTTGCTTGCC[A/G]CATAGATATGACTGAGCRTTCCCCATCTGAATAGCCAAAGCTGCCTCAGCATGAGTACTG
Contig12268bb-contig1:394	Contig12268bb-394	TGGWGTAGGCTTGCTGCCCCAAGAACACTTTATTTGCTTGCCRCATAGATATGACTGAGC[A/G]TTCCCCATCTGAATAGCCAAAGCTGCCTCAGCATGAGTACTGTATCTCACAAAGCCAAAG
Contig12268bb-contig1:455	Contig12268bb-455	TTCCCCATCTGAATAGCCAAAGCTGCCTCAGCATGAGTACTGTATCTCACAAAGCCAAAG[G/C]CYTTATCACGCTGGACCCGAACCTCCTCTATCACCCCAGCACCAAGAGCATGGAARTGAC
Contig12268bb-contig1:457	Contig12268bb-457	CCCCATCTGAATAGCCAAAGCTGCCTCAGCATGAGTACTGTATCTCACAAAGCCAAAGSC[T/C]TTATCACGCTGGACCCGAACCTCCTCTATCACCCCAGCACCAAGAGCATGGAARTGACGA
Contig12268bb-contig1:511	Contig12268bb-511	AAAGSCYTTATCACGCTGGACCCGAACCTCCTCTATCACCCCAGCACCAAGAGCATGGAA[A/G]TGACGATGGAGTTCAAGTTGGGTGACCTCTGRAGCAAGATTGCCCACATAAACAGTAGTA
Contig12268bb-contig1:543	Contig12268bb-543	CTATCACCCCAGCACCAAGAGCATGGAARTGACGATGGAGTTCAAGTTGGGTGACCTCTG[A/G]AGCAAGATTGCCCACATAAACAGTAGTATATTGAGGATTATTCTCAGGAGCCTCAGTATT
Contig12268bb-contig1:733	Contig12268bb-733	CTTGTCATCATTGCTACTAGCACCCTTTGTTGCCCAATTACAACGAATCTGCCGACTGCC[A/G]AGCCACTTTCCACTTAAGTCATTAATTGCACTTTGTGCTTCCTGCTGGTTACGGAATGAA
Contig12299bb-contig1:449	Contig12299bb-449	CCTTCAATCTTSGGAGCMACAGTKCCRAGAGACAATTTGSYAAACTTCAGTGARKTAAYT[G/C]CWGKAGGTCGRTAKTCTTCCAAGAGTGGTTCAACAGATTCTTTGAKKACWGCTGATGCTG
Contig12299bb-contig1:451	Contig12299bb-451	TTCAATCTTSGGAGCMACAGTKCCRAGAGACAATTTGSYAAACTTCAGTGARKTAAYTSC[T/A]GKAGGTCGRTAKTCTTCCAAGAGTGGTTCAACAGATTCTTTGAKKACWGCTGATGCTGCC
Contig12299bb-contig1:453	Contig12299bb-453	CAATCTTSGGAGCMACAGTKCCRAGAGACAATTTGSYAAACTTCAGTGARKTAAYTSCWG[T/G]AGGTCGRTAKTCTTCCAAGAGTGGTTCAACAGATTCTTTGAKKACWGCTGATGCTGCCTC
Contig12299bb-contig1:460	Contig12299bb-460	SGGAGCMACAGTKCCRAGAGACAATTTGSYAAACTTCAGTGARKTAAYTSCWGKAGGTCG[A/G]TAKTCTTCCAAGAGTGGTTCAACAGATTCTTTGAKKACWGCTGATGCTGCCTCTGCWACA
Contig12299bb-contig1:463	Contig12299bb-463	AGCMACAGTKCCRAGAGACAATTTGSYAAACTTCAGTGARKTAAYTSCWGKAGGTCGRTA[T/G]TCTTCCAAGAGTGGTTCAACAGATTCTTTGAKKACWGCTGATGCTGCCTCTGCWACARAA
Contig12346bb-contig1:323	Contig12346bb-323	TCTATTTGGTGATTCGACATTGGAYGATGTGCTAGCCAACTTCGATACTGACCTTGGCAT[T/C]CCYTATGGCWCCCTGCTTAATGACGCTGTMCGTGTTAGCTATGCTGCTCACCTCATGCTT
Contig12346bb-contig1:326	Contig12346bb-326	ATTTGGTGATTCGACATTGGAYGATGTGCTAGCCAACTTCGATACTGACCTTGGCATYCC[T/C]TATGGCWCCCTGCTTAATGACGCTGTMCGTGTTAGCTATGCTGCTCACCTCATGCTTGTA
Contig12346bb-contig1:333	Contig12346bb-333	GATTCGACATTGGAYGATGTGCTAGCCAACTTCGATACTGACCTTGGCATYCCYTATGGC[T/A]CCCTGCTTAATGACGCTGTMCGTGTTAGCTATGCTGCTCACCTCATGCTTGTATTTCCCA
Contig12346bb-contig1:353	Contig12346bb-353	GCTAGCCAACTTCGATACTGACCTTGGCATYCCYTATGGCWCCCTGCTTAATGACGCTGT[C/A]CGTGTTAGCTATGCTGCTCACCTCATGCTTGTATTTCCCATCGTCTTCTACCCGTTGCGA
Contig12372bb-contig1:114	Contig12372bb-114	CATTACATGGTGCTCTTCAGAGTCCTTGAAAACAGCTTCGACATCATCTAAGTTCGTATC[A/G]TCTTTCTCCTCGAACACCGGGGGTTTATAACCTTTCTTAAACCATTCATCCTGCAAAATT
Contig12372bb-contig1:24	Contig12372bb-24	AACTCGAAAGCATTCATAGTTGT[T/C]GGTTGTTSTTCTTCTYCTTTTCTCTTTTCCATTACATGGTGCTCTTCAGAGTCCTTGAAA
Contig12372bb-contig1:32	Contig12372bb-32	AACTCGAAAGCATTCATAGTTGTYGGTTGTT[G/C]TTCTTCTYCTTTTCTCTTTTCCATTACATGGTGCTCTTCAGAGTCCTTGAAAACAGCTTC
Contig12372bb-contig1:40	Contig12372bb-40	AACTCGAAAGCATTCATAGTTGTYGGTTGTTSTTCTTCT[T/C]CTTTTCTCTTTTCCATTACATGGTGCTCTTCAGAGTCCTTGAAAACAGCTTCGACATCAT
Contig12414bb-contig1:113	Contig12414bb-113	AAAACCAGATTTTTCYGTACAATCATCAGATGCAAGACTAGTCCTTGGTGCCACTAAACC[A/G]GACATCATTGACAAGTCAGCCCCGGTAGAAATTTTCGGAGCATCATCCAGGTTTTTCCCA
Contig12414bb-contig1:248	Contig12414bb-248	AGCACGGTGAGCCAGTGGCCCCGAATGTGAGGCTCTCTTGGGATGATTTCCCTGTGAATC[T/C]GCATTTGATTCTATYGCTTGTGATGGTCTAGGCGGGTCTATAGGAAAGCCTGAGGCAACT
Contig12414bb-contig1:263	Contig12414bb-263	TGGCCCCGAATGTGAGGCTCTCTTGGGATGATTTCCCTGTGAATCYGCATTTGATTCTAT[T/C]GCTTGTGATGGTCTAGGCGGGTCTATAGGAAAGCCTGAGGCAACTTCTTCGGGATGAGGA
Contig12414bb-contig1:543	Contig12414bb-543	GCTTCCTCATCCCTTAATTTTGCATCTAACTCTTTGCTTGGAGGATACTTTGGCAAGCTT[A/G]AAGGATCACAGGGAAGAGGTTCCGTTGWAAAGAACTCACTCTCGAGTGCAGAAGCTGCAG
Contig12414bb-contig1:571	Contig12414bb-571	ACTCTTTGCTTGGAGGATACTTTGGCAAGCTTRAAGGATCACAGGGAAGAGGTTCCGTTG[T/A]AAAGAACTCACTCTCGAGTGCAGAAGCTGCAGATCCACGACCAGCAGGGTCAATGGAAAG
Contig12414bb-contig1:68	Contig12414bb-68	GGACCCTGGAAATCTWGCAATCATTTTTGGAGCTTTTGATTGTGGAAAACCAGATTTTTC[T/C]GTACAATCATCAGATGCAAGACTAGTCCTTGGTGCCACTAAACCRGACATCATTGACAAG
Contig12526bb-contig1:1022	Contig12526bb-1022	AAAGGAGGATATGCAGACGCTCAGCTTGATGAACGCTGCGCAGCAGGTTTCACCATGATG[A/G]CATTACCCGTTAAAAAGTTGTTGAAGCTTTTATATCCTAGCTTGATTCGAATYGATGAAT
Contig12526bb-contig1:1075	Contig12526bb-1075	CATGATGRCATTACCCGTTAAAAAGTTGTTGAAGCTTTTATATCCTAGCTTGATTCGAAT[T/C]GATGAATATCTTTTGAAGCCATCYGCTCAAGCYGATGATTTCAAAAACATCATGAAGAGA
Contig12526bb-contig1:1099	Contig12526bb-1099	GTTGTTGAAGCTTTTATATCCTAGCTTGATTCGAATYGATGAATATCTTTTGAAGCCATC[T/C]GCTCAAGCYGATGATTTCAAAAACATCATGAAGAGATTGCCTTTGCTCGCAGAAAGCCTA
Contig12526bb-contig1:1108	Contig12526bb-1108	GCTTTTATATCCTAGCTTGATTCGAATYGATGAATATCTTTTGAAGCCATCYGCTCAAGC[T/C]GATGATTTCAAAAACATCATGAAGAGATTGCCTTTGCTCGCAGAAAGCCTAGATTCAAGR
Contig12526bb-contig1:1168	Contig12526bb-1168	YGATGATTTCAAAAACATCATGAAGAGATTGCCTTTGCTCGCAGAAAGCCTAGATTCAAG[A/G]GGCCTTTATTTGTATGATGATGGCTTACGCTTTGTTATTTGGTTYGGTAGAATGCTTTCA
Contig12526bb-contig1:1213	Contig12526bb-1213	AAGCCTAGATTCAAGRGGCCTTTATTTGTATGATGATGGCTTACGCTTTGTTATTTGGTT[T/C]GGTAGAATGCTTTCACCYGATATAGCAAGGAATTTACTTGGACCAGAGTTTGCAGCAGAA
Contig12526bb-contig1:1231	Contig12526bb-1231	CCTTTATTTGTATGATGATGGCTTACGCTTTGTTATTTGGTTYGGTAGAATGCTTTCACC[T/C]GATATAGCAAGGAATTTACTTGGACCAGAGTTTGCAGCAGAATTATCGAGGGTTRCGCTT
Contig12526bb-contig1:1286	Contig12526bb-1286	TCACCYGATATAGCAAGGAATTTACTTGGACCAGAGTTTGCAGCAGAATTATCGAGGGTT[A/G]CGCTTACCGAGMATGATAATGAAATGTCAAGAAGGCTGATGAAGATGTTAAAGAGACTAA
Contig12526bb-contig1:1298	Contig12526bb-1298	GCAAGGAATTTACTTGGACCAGAGTTTGCAGCAGAATTATCGAGGGTTRCGCTTACCGAG[C/A]ATGATAATGAAATGTCAAGAAGGCTGATGAAGATGTTAAAGAGACTAAGAGAGAGTGACC
Contig12526bb-contig1:132	Contig12526bb-132	TGGTCCTGCACTTAAGGCTGCATTCATGGTTATGAGTCAACTTGGGGGAAAGTTGCTAAT[T/A]TTCCAGAACACATTGCCTTCCCTAGGATATGGRCGCTTGAAGTTGCGYGGAGATGATMTY
Contig12526bb-contig1:165	Contig12526bb-165	GAGTCAACTTGGGGGAAAGTTGCTAATWTTCCAGAACACATTGCCTTCCCTAGGATATGG[A/G]CGCTTGAAGTTGCGYGGAGATGATMTYCGTGTGTATGGAACTGATAAGGAACATACATTG
Contig12526bb-contig1:180	Contig12526bb-180	AAAGTTGCTAATWTTCCAGAACACATTGCCTTCCCTAGGATATGGRCGCTTGAAGTTGCG[T/C]GGAGATGATMTYCGTGTGTATGGAACTGATAAGGAACATACATTGAGATTGCCSGAAGAT
Contig12526bb-contig1:190	Contig12526bb-190	ATWTTCCAGAACACATTGCCTTCCCTAGGATATGGRCGCTTGAAGTTGCGYGGAGATGAT[C/A]TYCGTGTGTATGGAACTGATAAGGAACATACATTGAGATTGCCSGAAGATCCTTTCTACA
Contig12526bb-contig1:192	Contig12526bb-192	WTTCCAGAACACATTGCCTTCCCTAGGATATGGRCGCTTGAAGTTGCGYGGAGATGATMT[T/C]CGTGTGTATGGAACTGATAAGGAACATACATTGAGATTGCCSGAAGATCCTTTCTACAAG
Contig12526bb-contig1:234	Contig12526bb-234	GTTGCGYGGAGATGATMTYCGTGTGTATGGAACTGATAAGGAACATACATTGAGATTGCC[G/C]GAAGATCCTTTCTACAAGCAAATGGCTGCTGATCTTACAAAGTACCAGATAGGGGTTAAT
Contig12526bb-contig1:418	Contig12526bb-418	GGGGGTCAAGTGTATTATTATCCAAGCTTCCAATCAAACATTCATGGAGAGAAGCTGAGG[T/C]GTGAGTTRGCCAGAGATCTTACTAGGGAAACAGCCTGGGAAGCAGTTATGCGYATAAGAT
Contig12526bb-contig1:426	Contig12526bb-426	AGTGTATTATTATCCAAGCTTCCAATCAAACATTCATGGAGAGAAGCTGAGGYGTGAGTT[A/G]GCCAGAGATCTTACTAGGGAAACAGCCTGGGAAGCAGTTATGCGYATAAGATGTGGAAAA
Contig12526bb-contig1:471	Contig12526bb-471	GCTGAGGYGTGAGTTRGCCAGAGATCTTACTAGGGAAACAGCCTGGGAAGCAGTTATGCG[T/C]ATAAGATGTGGAAAAGGGTTCGRTTTACATCTTACCACGGCAACTTTATGCTGAGGTCCA
Contig12526bb-contig1:494	Contig12526bb-494	ATCTTACTAGGGAAACAGCCTGGGAAGCAGTTATGCGYATAAGATGTGGAAAAGGGTTCG[A/G]TTTACATCTTACCACGGCAACTTTATGCTGAGGTCCACAGATTTACTAGCACTTCCMGCT
Contig12526bb-contig1:551	Contig12526bb-551	TCGRTTTACATCTTACCACGGCAACTTTATGCTGAGGTCCACAGATTTACTAGCACTTCC[C/A]GCTGTAGACTGTGATAAAGCATATGCAATGCAGTTATCCCTTGAGGAGACCTTCTTTCWA
Contig12526bb-contig1:610	Contig12526bb-610	CMGCTGTAGACTGTGATAAAGCATATGCAATGCAGTTATCCCTTGAGGAGACCTTCTTTC[T/A]ACTCCAACAKTATATTTCCAAGTTGCTTTACTATATACTGCATCTTGTGGAGAGAGGCGT
Contig12526bb-contig1:620	Contig12526bb-620	CTGTGATAAAGCATATGCAATGCAGTTATCCCTTGAGGAGACCTTCTTTCWACTCCAACA[T/G]TATATTTCCAAGTTGCTTTACTATATACTGCATCTTGTGGAGAGAGGCGTATCAGAGTAC
Contig12526bb-contig1:904	Contig12526bb-904	CAGAGAATACCGCAATCTTTATGCTGTGCAGCATCGGTTGGGAGCTAGGATGATCTATCC[A/G]GAGTCTYTAAAGTTCTTGTGTTTGTACGGATTAGCACTSTCTAAATCAGTACCTCTAAAA
Contig12526bb-contig1:911	Contig12526bb-911	TACCGCAATCTTTATGCTGTGCAGCATCGGTTGGGAGCTAGGATGATCTATCCRGAGTCT[T/C]TAAAGTTCTTGTGTTTGTACGGATTAGCACTSTCTAAATCAGTACCTCTAAAAGGAGGAT
Contig12526bb-contig1:943	Contig12526bb-943	GGGAGCTAGGATGATCTATCCRGAGTCTYTAAAGTTCTTGTGTTTGTACGGATTAGCACT[G/C]TCTAAATCAGTACCTCTAAAAGGAGGATATGCAGACGCTCAGCTTGATGAACGCTGCGCA
Contig12550bb-contig1:1032	Contig12550bb-1032	ACCAAGAGTTYGTCAAAGATTTCCCTATTGTGTCAATTGAAGATCCATTCGACCAAGATG[A/G]CTGGAGCTCATGGGCTTYGCTTCAGTCTTCCRTCGATATCCAACTCGTTGGAGATGATTT
Contig12550bb-contig1:1050	Contig12550bb-1050	ATTTCCCTATTGTGTCAATTGAAGATCCATTCGACCAAGATGRCTGGAGCTCATGGGCTT[T/C]GCTTCAGTCTTCCRTCGATATCCAACTCGTTGGAGATGATTTGTTAGTCACAAATCCAAA
Contig12550bb-contig1:1064	Contig12550bb-1064	TCAATTGAAGATCCATTCGACCAAGATGRCTGGAGCTCATGGGCTTYGCTTCAGTCTTCC[A/G]TCGATATCCAACTCGTTGGAGATGATTTGTTAGTCACAAATCCAAAGAGGATATCGGAAG
Contig12550bb-contig1:1126	Contig12550bb-1126	CGATATCCAACTCGTTGGAGATGATTTGTTAGTCACAAATCCAAAGAGGATATCGGAAGC[T/C]ATTCAAAAGAAGGCTTGCAATGCCTTGCTTCTTAAGGTTAACCAGATTGGAACAGTKACC
Contig12550bb-contig1:1183	Contig12550bb-1183	AGCYATTCAAAAGAAGGCTTGCAATGCCTTGCTTCTTAAGGTTAACCAGATTGGAACAGT[T/G]ACCGAATCWATTCAAGCAGCACTTGACTCAAAAGCTGCAGGATGGGGAGTGATGGTCAGC
Contig12550bb-contig1:1192	Contig12550bb-1192	AAAGAAGGCTTGCAATGCCTTGCTTCTTAAGGTTAACCAGATTGGAACAGTKACCGAATC[T/A]ATTCAAGCAGCACTTGACTCAAAAGCTGCAGGATGGGGAGTGATGGTCAGCCACCGAAGT
Contig12550bb-contig1:1378	Contig12550bb-1378	TGGAGCTCCTTGTAGAAGTGAGAGGTTGGCCAAGTACAACCAGCTTCTTCGCATTGAAGA[G/C]GAACTYGGAAATGTCYGCTATGCTGGTGAAGCTTTCAGATCTCCTTAGAGGGTTAACTTA
Contig12550bb-contig1:1384	Contig12550bb-1384	TCCTTGTAGAAGTGAGAGGTTGGCCAAGTACAACCAGCTTCTTCGCATTGAAGASGAACT[T/C]GGAAATGTCYGCTATGCTGGTGAAGCTTTCAGATCTCCTTAGAGGGTTAACTTACAGGAA
Contig12550bb-contig1:1394	Contig12550bb-1394	AGTGAGAGGTTGGCCAAGTACAACCAGCTTCTTCGCATTGAAGASGAACTYGGAAATGTC[T/C]GCTATGCTGGTGAAGCTTTCAGATCTCCTTAGAGGGTTAACTTACAGGAACAAGTTTSTG
Contig12550bb-contig1:1452	Contig12550bb-1452	TCYGCTATGCTGGTGAAGCTTTCAGATCTCCTTAGAGGGTTAACTTACAGGAACAAGTTT[G/C]TGCACCAAATTAGTATGGAGAAACGTTTTAACGAGCTCTAGTAAASTGAGGCCGACCTWT
Contig12550bb-contig1:1498	Contig12550bb-1498	ACAGGAACAAGTTTSTGCACCAAATTAGTATGGAGAAACGTTTTAACGAGCTCTAGTAAA[G/C]TGAGGCCGACCTWTAGAAATTTTCAGGAACCCTARGAGCTTCTCAAGGGAAAAAACATAA
Contig12550bb-contig1:1511	Contig12550bb-1511	TSTGCACCAAATTAGTATGGAGAAACGTTTTAACGAGCTCTAGTAAASTGAGGCCGACCT[T/A]TAGAAATTTTCAGGAACCCTARGAGCTTCTCAAGGGAAAAAACATAATTTGATCAWCTAG
Contig12550bb-contig1:1533	Contig12550bb-1533	AAACGTTTTAACGAGCTCTAGTAAASTGAGGCCGACCTWTAGAAATTTTCAGGAACCCTA[A/G]GAGCTTCTCAAGGGAAAAAACATAATTTGATCAWCTAGGATAGATTTYAGTTTGTGGGAT
Contig12550bb-contig1:1567	Contig12550bb-1567	ACCTWTAGAAATTTTCAGGAACCCTARGAGCTTCTCAAGGGAAAAAACATAATTTGATCA[T/A]CTAGGATAGATTTYAGTTTGTGGGATCTGAATAATCAAGTTTTGGTATAAGTTGTATTTG
Contig12550bb-contig1:218	Contig12550bb-218	GGCTAGGCAGATCATTGACAGCAGGGGTAATCCCACGGTCGAGGTTGATTTGATCACCGA[T/C]GRTCTTTATCGATCAGCCGTTCCTAGTGGYGCATCTACCGGGATCTATGAGGCSCTTGAG
Contig12550bb-contig1:220	Contig12550bb-220	CTAGGCAGATCATTGACAGCAGGGGTAATCCCACGGTCGAGGTTGATTTGATCACCGAYG[A/G]TCTTTATCGATCAGCCGTTCCTAGTGGYGCATCTACCGGGATCTATGAGGCSCTTGAGCT
Contig12550bb-contig1:248	Contig12550bb-248	TCCCACGGTCGAGGTTGATTTGATCACCGAYGRTCTTTATCGATCAGCCGTTCCTAGTGG[T/C]GCATCTACCGGGATCTATGAGGCSCTTGAGCTCAGAGATGGTGACAAGAGTGTCTATGGC
Contig12550bb-contig1:272	Contig12550bb-272	CACCGAYGRTCTTTATCGATCAGCCGTTCCTAGTGGYGCATCTACCGGGATCTATGAGGC[G/C]CTTGAGCTCAGAGATGGTGACAAGAGTGTCTATGGCGGCAAAGGTGTGCTCKTTGCCGTC
Contig12550bb-contig1:324	Contig12550bb-324	TATGAGGCSCTTGAGCTCAGAGATGGTGACAAGAGTGTCTATGGCGGCAAAGGTGTGCTC[T/G]TTGCCGTCCAAAACATCAATGAAATTTTGGGTCCTAAGCTTATTGGCATTGATGTCAGAA
Contig12550bb-contig1:56	Contig12550bb-56	TCCTTCCTTCGCCTTCTCTTTCCCAGCCTTCTGCATTTCCTGCTCCGGCGGCTCT[T/C]CCTTCTCGAAAACTCCGCCCCATTTCKGTCCAGTGCTCCCTGGCTTCCGCCCCCTCTGTG
Contig12550bb-contig1:643	Contig12550bb-643	CATCAATGGAGGAAGTCATGCAGGAAATAATTTGGCTATGCAAGAATTCATGATACTACC[T/G]GTCGGTGCARCCTCGTTTGCTGAGGCACTTCGAATGGGGAGTGAAGTTTATCACACACTT
Contig12550bb-contig1:653	Contig12550bb-653	GGAAGTCATGCAGGAAATAATTTGGCTATGCAAGAATTCATGATACTACCKGTCGGTGCA[A/G]CCTCGTTTGCTGAGGCACTTCGAATGGGGAGTGAAGTTTATCACACACTTAAGGGTATTA
Contig12550bb-contig1:83	Contig12550bb-83	CCAGCCTTCTGCATTTCCTGCTCCGGCGGCTCTYCCTTCTCGAAAACTCCGCCCCATTTC[T/G]GTCCAGTGCTCCCTGGCTTCCGCCCCCTCTGTGGCGGTGACGGCGTCCAAGGAGTGCAAG
Contig12550bb-contig1:843	Contig12550bb-843	ACAATAGAGAGGGATTGGTTTTGCTAATGGATGCTATTGAGAAGGCCGGTTACACTGGAA[T/A]GATCAAAATAGGAATGGATGTTGCAGCTTCGGAATTCTACACAAAAGATGGGAAATATGA
Contig12550bb-contig1:937	Contig12550bb-937	ATTCTACACAAAAGATGGGAAATATGACCTAAACTTTAAGAAACAACCAAATGATGGAGC[A/G]CATGTGCGTTCACCTCAGAGCTTGGGTGAACTCTACCAAGAGTTYGTCAAAGATTTCCCT
Contig12550bb-contig1:982	Contig12550bb-982	ACCAAATGATGGAGCRCATGTGCGTTCACCTCAGAGCTTGGGTGAACTCTACCAAGAGTT[T/C]GTCAAAGATTTCCCTATTGTGTCAATTGAAGATCCATTCGACCAAGATGRCTGGAGCTCA
Contig12609bb-contig1:169	Contig12609bb-169	TTCACAACCTTCAATTTCCACCCCCTCTTAAGGCTTCCAGAGAATGGTGGTCTCGGCAAT[T/C]ATTGATGTAACAACGTAAGGATCCATGTTTGATGCTGGCCTTCTGTCTTCGAAGTAGCCT
Contig12633bb-contig1:106	Contig12633bb-106	TTTAAGGACCCCATAATAAACTCTTCCATAGGAACCTTCTCCAATTAAAGAATTTGTACC[A/G]TAGTTATCTGTGATTTCTTTCAATTCWTCAGCTGGAATARCAGGGACTTCAATAGGCTGA
Contig12633bb-contig1:133	Contig12633bb-133	ATAGGAACCTTCTCCAATTAAAGAATTTGTACCRTAGTTATCTGTGATTTCTTTCAATTC[T/A]TCAGCTGGAATARCAGGGACTTCAATAGGCTGAACCTTCACAGTTTGAGCACTCTTTGAT
Contig12633bb-contig1:146	Contig12633bb-146	CCAATTAAAGAATTTGTACCRTAGTTATCTGTGATTTCTTTCAATTCWTCAGCTGGAATA[A/G]CAGGGACTTCAATAGGCTGAACCTTCACAGTTTGAGCACTCTTTGATGCARTTTCAGAAG
Contig12633bb-contig1:197	Contig12633bb-197	GCTGGAATARCAGGGACTTCAATAGGCTGAACCTTCACAGTTTGAGCACTCTTTGATGCA[A/G]TTTCAGAAGTCTGG
Contig12651bb-contig1:177	Contig12651bb-177	TACTATTACAAGGAAATGGGACAGAGCGAAGTGATCCAGCTAATACCTCTCTCGGAGGAT[T/C]TTCAGTTATCGATTCAGCCAAAAGGGTGCTCGAAATCTTCTGCCCTGGAACCGTWTCTTG
Contig12651bb-contig1:232	Contig12651bb-232	AGGATYTTCAGTTATCGATTCAGCCAAAAGGGTGCTCGAAATCTTCTGCCCTGGAACCGT[T/A]TCTTGTGCTGATATTATTGCTTTGGCTGCAAGAGATGCAGTTGCAATTGCGGGCGGACCT
Contig12651bb-contig1:308	Contig12651bb-308	ATTGCTTTGGCTGCAAGAGATGCAGTTGCAATTGCGGGCGGACCTGCATTTCAAATTCCA[T/A]CAGGGAGAAAAGATGGGAGGATATCMAACTCTGYTAAYRTCAGGCCCAATATAGTMGATA
Contig12651bb-contig1:334	Contig12651bb-334	TGCAATTGCGGGCGGACCTGCATTTCAAATTCCAWCAGGGAGAAAAGATGGGAGGATATC[C/A]AACTCTGYTAAYRTCAGGCCCAATATAGTMGATACTAGCTTTACCATGGATGAAATGATA
Contig12651bb-contig1:342	Contig12651bb-342	CGGGCGGACCTGCATTTCAAATTCCAWCAGGGAGAAAAGATGGGAGGATATCMAACTCTG[T/C]TAAYRTCAGGCCCAATATAGTMGATACTAGCTTTACCATGGATGAAATGATAAAGCTCTT
Contig12651bb-contig1:346	Contig12651bb-346	CGGACCTGCATTTCAAATTCCAWCAGGGAGAAAAGATGGGAGGATATCMAACTCTGYTAA[T/C]RTCAGGCCCAATATAGTMGATACTAGCTTTACCATGGATGAAATGATAAAGCTCTTCAAT
Contig12651bb-contig1:347	Contig12651bb-347	GGACCTGCATTTCAAATTCCAWCAGGGAGAAAAGATGGGAGGATATCMAACTCTGYTAAY[A/G]TCAGGCCCAATATAGTMGATACTAGCTTTACCATGGATGAAATGATAAAGCTCTTCAATT
Contig12651bb-contig1:364	Contig12651bb-364	TCCAWCAGGGAGAAAAGATGGGAGGATATCMAACTCTGYTAAYRTCAGGCCCAATATAGT[C/A]GATACTAGCTTTACCATGGATGAAATGATAAAGCTCTTCAATTCTAAAGGCTTGTCTCTA
Contig12656bb-contig1:219	Contig12656bb-219	CATGCCCATAACAGCAGCAATGTCAATGTCAGATGCTTTCACTGCAATACCTTCAGCAAA[C/A]ACTCGGCAAGCCTCATTAACCACTGGAAAGAATATCATTTCCACAATGTCCTTCTCYGAC
Contig12656bb-contig1:276	Contig12656bb-276	AAAMACTCGGCAAGCCTCATTAACCACTGGAAAGAATATCATTTCCACAATGTCCTTCTC[T/C]GACAATTTCACAAACTTAGGGTCAACAGCTACACCAGAGATGCTCCTCGCCTTCTCAATG
Contig12656bb-contig1:351	Contig12656bb-351	CTTAGGGTCAACAGCTACACCAGAGATGCTCCTCGCCTTCTCAATGTACATTTTTAGTTC[A/G]GGATCGGGAYTAGCTKTGYGTTTATTATCGTACAAATAAAAACCTTTTCGAGTACTTTCA
Contig12656bb-contig1:361	Contig12656bb-361	ACAGCTACACCAGAGATGCTCCTCGCCTTCTCAATGTACATTTTTAGTTCRGGATCGGGA[T/C]TAGCTKTGYGTTTATTATCGTACAAATAAAAACCTTTTCGAGTACTTTCACCTGCTCTCT
Contig12656bb-contig1:367	Contig12656bb-367	ACACCAGAGATGCTCCTCGCCTTCTCAATGTACATTTTTAGTTCRGGATCGGGAYTAGCT[T/G]TGYGTTTATTATCGTACAAATAAAAACCTTTTCGAGTACTTTCACCTGCTCTCTTATCCT
Contig12656bb-contig1:370	Contig12656bb-370	CCAGAGATGCTCCTCGCCTTCTCAATGTACATTTTTAGTTCRGGATCGGGAYTAGCTKTG[T/C]GTTTATTATCGTACAAATAAAAACCTTTTCGAGTACTTTCACCTGCTCTCTTATCCTCCT
Contig1265bb-contig1:542	Contig1265bb-542	ACCCTGGTTSTGAAAYTAAGCCACTTAGGAAATCATTRTTATTTTGTACAGCGGGTGAAT[T/C]TGTGATYTGGTGAGCACYCTGTGAAGAAACTGGAACAAGAGAACCCTGCCGTGAKAGGTT
Contig1265bb-contig1:549	Contig1265bb-549	TTSTGAAAYTAAGCCACTTAGGAAATCATTRTTATTTTGTACAGCGGGTGAATYTGTGAT[T/C]TGGTGAGCACYCTGTGAAGAAACTGGAACAAGAGAACCCTGCCGTGAKAGGTTCCCAGAG
Contig1265bb-contig1:560	Contig1265bb-560	AGCCACTTAGGAAATCATTRTTATTTTGTACAGCGGGTGAATYTGTGATYTGGTGAGCAC[T/C]CTGTGAAGAAACTGGAACAAGAGAACCCTGCCGTGAKAGGTTCCCAGAGTTAAACTGTGC
Contig1265bb-contig1:597	Contig1265bb-597	TGAATYTGTGATYTGGTGAGCACYCTGTGAAGAAACTGGAACAAGAGAACCCTGCCGTGA[T/G]AGGTTCCCAGAGTTAAACTGTGCAGGTTGGCTGTAGGGATTAGCACCYRGCTGTGGCGGT
Contig1265bb-contig1:645	Contig1265bb-645	ACCCTGCCGTGAKAGGTTCCCAGAGTTAAACTGTGCAGGTTGGCTGTAGGGATTAGCACC[T/C]RGCTGTGGCGGTTGGCTATAARGRTTAACACTCGGCTGCACAGATTGGSTATATGCATTA
Contig1265bb-contig1:646	Contig1265bb-646	CCCTGCCGTGAKAGGTTCCCAGAGTTAAACTGTGCAGGTTGGCTGTAGGGATTAGCACCY[A/G]GCTGTGGCGGTTGGCTATAARGRTTAACACTCGGCTGCACAGATTGGSTATATGCATTAG
Contig1265bb-contig1:667	Contig1265bb-667	GAGTTAAACTGTGCAGGTTGGCTGTAGGGATTAGCACCYRGCTGTGGCGGTTGGCTATAA[A/G]GRTTAACACTCGGCTGCACAGATTGGSTATATGCATTAGAACTAGGTTGTCCAACTTGGT
Contig1265bb-contig1:669	Contig1265bb-669	GTTAAACTGTGCAGGTTGGCTGTAGGGATTAGCACCYRGCTGTGGCGGTTGGCTATAARG[A/G]TTAACACTCGGCTGCACAGATTGGSTATATGCATTAGAACTAGGTTGTCCAACTTGGTCA
Contig1265bb-contig1:694	Contig1265bb-694	GGATTAGCACCYRGCTGTGGCGGTTGGCTATAARGRTTAACACTCGGCTGCACAGATTGG[G/C]TATATGCATTAGAACTAGGTTGTCCAACTTGGTCATATGCGTTAGCACCAGGCWGTGCAG
Contig1269bb-contig1:385	Contig1269bb-385	TAGATCCAATGGTGGTCTCATTGGTACAATTCCAGTCTCCATTAGCTACCTTAAAAAGCT[T/C]CGATCATTAGTGTTACTAGAAAATGGATTAAYAGGAGACTTGCCTATAGAATTAGGGAAC
Contig1269bb-contig1:417	Contig1269bb-417	CAGTCTCCATTAGCTACCTTAAAAAGCTYCGATCATTAGTGTTACTAGAAAATGGATTAA[T/C]AGGAGACTTGCCTATAGAATTAGGGAACTTGGTGAATTTAAAGCAACTTGTATTGGCTGG
Contig1269bb-contig1:555	Contig1269bb-555	AAATCCCACCAAGTTTAGGAGGGTTAACTGAGTTGTTAATAATGGATTTAAGTAGAAACA[A/G]TCTAACAGGGACCTTGATGTTGACKYTCKSRTRWAAKCTYACTTCATTGCTGAAGTTGGA
Contig1269bb-contig1:580	Contig1269bb-580	AACTGAGTTGTTAATAATGGATTTAAGTAGAAACARTCTAACAGGGACCTTGATGTTGAC[T/G]YTCKSRTRWAAKCTYACTTCATTGCTGAAGTTGGACTTAAGCAACAAYAAGTTGGAAGGA
Contig1269bb-contig1:581	Contig1269bb-581	ACTGAGTTGTTAATAATGGATTTAAGTAGAAACARTCTAACAGGGACCTTGATGTTGACK[T/C]TCKSRTRWAAKCTYACTTCATTGCTGAAGTTGGACTTAAGCAACAAYAAGTTGGAAGGAA
Contig1269bb-contig1:584	Contig1269bb-584	GAGTTGTTAATAATGGATTTAAGTAGAAACARTCTAACAGGGACCTTGATGTTGACKYTC[T/G]SRTRWAAKCTYACTTCATTGCTGAAGTTGGACTTAAGCAACAAYAAGTTGGAAGGAAAGA
Contig1269bb-contig1:585	Contig1269bb-585	AGTTGTTAATAATGGATTTAAGTAGAAACARTCTAACAGGGACCTTGATGTTGACKYTCK[G/C]RTRWAAKCTYACTTCATTGCTGAAGTTGGACTTAAGCAACAAYAAGTTGGAAGGAAAGAT
Contig1269bb-contig1:586	Contig1269bb-586	GTTGTTAATAATGGATTTAAGTAGAAACARTCTAACAGGGACCTTGATGTTGACKYTCKS[A/G]TRWAAKCTYACTTCATTGCTGAAGTTGGACTTAAGCAACAAYAAGTTGGAAGGAAAGATA
Contig1269bb-contig1:588	Contig1269bb-588	TGTTAATAATGGATTTAAGTAGAAACARTCTAACAGGGACCTTGATGTTGACKYTCKSRT[A/G]WAAKCTYACTTCATTGCTGAAGTTGGACTTAAGCAACAAYAAGTTGGAAGGAAAGATACC
Contig1269bb-contig1:589	Contig1269bb-589	GTTAATAATGGATTTAAGTAGAAACARTCTAACAGGGACCTTGATGTTGACKYTCKSRTR[T/A]AAKCTYACTTCATTGCTGAAGTTGGACTTAAGCAACAAYAAGTTGGAAGGAAAGATACCT
Contig1269bb-contig1:592	Contig1269bb-592	AATAATGGATTTAAGTAGAAACARTCTAACAGGGACCTTGATGTTGACKYTCKSRTRWAA[T/G]CTYACTTCATTGCTGAAGTTGGACTTAAGCAACAAYAAGTTGGAAGGAAAGATACCTGAA
Contig1269bb-contig1:595	Contig1269bb-595	AATGGATTTAAGTAGAAACARTCTAACAGGGACCTTGATGTTGACKYTCKSRTRWAAKCT[T/C]ACTTCATTGCTGAAGTTGGACTTAAGCAACAAYAAGTTGGAAGGAAAGATACCTGAAGGG
Contig1269bb-contig1:628	Contig1269bb-628	CTTGATGTTGACKYTCKSRTRWAAKCTYACTTCATTGCTGAAGTTGGACTTAAGCAACAA[T/C]AAGTTGGAAGGAAAGATACCTGAAGGGATTGGAAGGTTAAAGAATGCAACACTTTTGGAC
Contig12726bb-contig1:194	Contig12726bb-194	TACACAGCTYACAGACTCGCCTTCCGAGTTTGTCATCGATGGCGGGAATTGCTCCAAAGC[T/C]TAGATTTTTATTAYCACCGAAAAAGGTTAGGCTACACCCAGAAACTCGCTTGCTTGCTTC
Contig12726bb-contig1:208	Contig12726bb-208	ACTCGCCTTCCGAGTTTGTCATCGATGGCGGGAATTGCTCCAAAGCYTAGATTTTTATTA[T/C]CACCGAAAAAGGTTAGGCTACACCCAGAAACTCGCTTGCTTGCTTCTAGTCTTTAATAGT
Contig12726bb-contig1:270	Contig12726bb-270	ACCGAAAAAGGTTAGGCTACACCCAGAAACTCGCTTGCTTGCTTCTAGTCTTTAATAGTG[G/C]AATCCAGAATGGRCCTAAAAACCCGRGTGTATCTGTATCATCGAGTTATGGAATTGCTGT
Contig12726bb-contig1:283	Contig12726bb-283	AGGCTACACCCAGAAACTCGCTTGCTTGCTTCTAGTCTTTAATAGTGSAATCCAGAATGG[A/G]CCTAAAAACCCGRGTGTATCTGTATCATCGAGTTATGGAATTGCTGTGTTCGACTCGGTG
Contig12726bb-contig1:296	Contig12726bb-296	AAACTCGCTTGCTTGCTTCTAGTCTTTAATAGTGSAATCCAGAATGGRCCTAAAAACCCG[A/G]GTGTATCTGTATCATCGAGTTATGGAATTGCTGTGTTCGACTCGGTGAGTCAGAGTTGGG
Contig12726bb-contig1:371	Contig12726bb-371	TCGAGTTATGGAATTGCTGTGTTCGACTCGGTGAGTCAGAGTTGGGATAGACTCGCCCCG[A/G]TTCCCARGTACCTAAACGGGTTGCCTTTGTTTTGCCAATTAGCAAGCTGTGAAGGTAAGC
Contig12726bb-contig1:378	Contig12726bb-378	ATGGAATTGCTGTGTTCGACTCGGTGAGTCAGAGTTGGGATAGACTCGCCCCGRTTCCCA[A/G]GTACCTAAACGGGTTGCCTTTGTTTTGCCAATTAGCAAGCTGTGAAGGTAAGCTTGTGGT
Contig12726bb-contig1:472	Contig12726bb-472	AGCAAGCTGTGAAGGTAAGCTTGTGGTGATGGGCGGGTGGGACCCGGTGATGTACGATCC[T/G]GTTACTGATGTGTTCATCTACGATTTCGTGACTCAGCAATGGAGACAAGGGARGGATATG
Contig12726bb-contig1:525	Contig12726bb-525	ACGATCCKGTTACTGATGTGTTCATCTACGATTTCGTGACTCAGCAATGGAGACAAGGGA[A/G]GGATATGCCTTCAARAAGATCCTTCTTTGCAATCGGGGCATGTGGAGGTCGGGTTTTTGT
Contig12726bb-contig1:540	Contig12726bb-540	ATGTGTTCATCTACGATTTCGTGACTCAGCAATGGAGACAAGGGARGGATATGCCTTCAA[A/G]AAGATCCTTCTTTGCAATCGGGGCATGTGGAGGTCGGGTTTTTGTTGCGGGCGGGCATGA
Contig12726bb-contig1:613	Contig12726bb-613	TGCAATCGGGGCATGTGGAGGTCGGGTTTTTGTTGCGGGCGGGCATGACGAGAACAAGAA[T/C]GCGTCAAGAACCGCTTGGGTTTACGATCTGAGAACGGACGAGTGGRCTGAGTTGGGGGAG
Contig12726bb-contig1:659	Contig12726bb-659	GACGAGAACAAGAAYGCGTCAAGAACCGCTTGGGTTTACGATCTGAGAACGGACGAGTGG[A/G]CTGAGTTGGGGGAGTTGAGTCAAGAGCGAGACGAATGTGAAGGTGTAGTGATTGGGGAAG
Contig12726bb-contig1:775	Contig12726bb-775	GGAAGAGGAGTTCTGGGTGGTGAGTGGATACAGAACGGAGAGCCAAGGTCAATTTGATGG[A/G]AGCGCTGACGTGTACGGGTTCAAGTCGGAACAATGGAGACGGGTGGAAGGGGTTTGGGAA
Contig12788bb-contig1:1010	Contig12788bb-1010	YCCTTCTGAAGATACTAAATYAYYCAATSATGAACCTGARCCATCTGCKCCTGCTGATGA[T/C]RWTGCAGYTTCCASTGTYGAGACTGCTCCYCSTCCCCCTCYYSTRCCTCAGACCAASWTG
Contig12788bb-contig1:1011	Contig12788bb-1011	CCTTCTGAAGATACTAAATYAYYCAATSATGAACCTGARCCATCTGCKCCTGCTGATGAY[A/G]WTGCAGYTTCCASTGTYGAGACTGCTCCYCSTCCCCCTCYYSTRCCTCAGACCAASWTGG
Contig12788bb-contig1:1012	Contig12788bb-1012	CTTCTGAAGATACTAAATYAYYCAATSATGAACCTGARCCATCTGCKCCTGCTGATGAYR[T/A]TGCAGYTTCCASTGTYGAGACTGCTCCYCSTCCCCCTCYYSTRCCTCAGACCAASWTGGA
Contig12788bb-contig1:1018	Contig12788bb-1018	AAGATACTAAATYAYYCAATSATGAACCTGARCCATCTGCKCCTGCTGATGAYRWTGCAG[T/C]TTCCASTGTYGAGACTGCTCCYCSTCCCCCTCYYSTRCCTCAGACCAASWTGGACACTGR
Contig12788bb-contig1:1024	Contig12788bb-1024	CTAAATYAYYCAATSATGAACCTGARCCATCTGCKCCTGCTGATGAYRWTGCAGYTTCCA[G/C]TGTYGAGACTGCTCCYCSTCCCCCTCYYSTRCCTCAGACCAASWTGGACACTGRMGAYTT
Contig12788bb-contig1:1028	Contig12788bb-1028	ATYAYYCAATSATGAACCTGARCCATCTGCKCCTGCTGATGAYRWTGCAGYTTCCASTGT[T/C]GAGACTGCTCCYCSTCCCCCTCYYSTRCCTCAGACCAASWTGGACACTGRMGAYTTACTG
Contig12788bb-contig1:1040	Contig12788bb-1040	TGAACCTGARCCATCTGCKCCTGCTGATGAYRWTGCAGYTTCCASTGTYGAGACTGCTCC[T/C]CSTCCCCCTCYYSTRCCTCAGACCAASWTGGACACTGRMGAYTTACTGGGATTGAATGAT
Contig12788bb-contig1:1042	Contig12788bb-1042	AACCTGARCCATCTGCKCCTGCTGATGAYRWTGCAGYTTCCASTGTYGAGACTGCTCCYC[G/C]TCCCCCTCYYSTRCCTCAGACCAASWTGGACACTGRMGAYTTACTGGGATTGAATGATGC
Contig12788bb-contig1:1051	Contig12788bb-1051	CATCTGCKCCTGCTGATGAYRWTGCAGYTTCCASTGTYGAGACTGCTCCYCSTCCCCCTC[T/C]YSTRCCTCAGACCAASWTGGACACTGRMGAYTTACTGGGATTGAATGATGCTGCTCCTAA
Contig12788bb-contig1:1052	Contig12788bb-1052	ATCTGCKCCTGCTGATGAYRWTGCAGYTTCCASTGTYGAGACTGCTCCYCSTCCCCCTCY[T/C]STRCCTCAGACCAASWTGGACACTGRMGAYTTACTGGGATTGAATGATGCTGCTCCTAAT
Contig12788bb-contig1:1053	Contig12788bb-1053	TCTGCKCCTGCTGATGAYRWTGCAGYTTCCASTGTYGAGACTGCTCCYCSTCCCCCTCYY[G/C]TRCCTCAGACCAASWTGGACACTGRMGAYTTACTGGGATTGAATGATGCTGCTCCTAATG
Contig12788bb-contig1:1055	Contig12788bb-1055	TGCKCCTGCTGATGAYRWTGCAGYTTCCASTGTYGAGACTGCTCCYCSTCCCCCTCYYST[A/G]CCTCAGACCAASWTGGACACTGRMGAYTTACTGGGATTGAATGATGCTGCTCCTAATGCC
Contig12788bb-contig1:1067	Contig12788bb-1067	TGAYRWTGCAGYTTCCASTGTYGAGACTGCTCCYCSTCCCCCTCYYSTRCCTCAGACCAA[G/C]WTGGACACTGRMGAYTTACTGGGATTGAATGATGCTGCTCCTAATGCCTCGGCAATTGAG
Contig12788bb-contig1:1068	Contig12788bb-1068	GAYRWTGCAGYTTCCASTGTYGAGACTGCTCCYCSTCCCCCTCYYSTRCCTCAGACCAAS[T/A]TGGACACTGRMGAYTTACTGGGATTGAATGATGCTGCTCCTAATGCCTCGGCAATTGAGG
Contig12788bb-contig1:1078	Contig12788bb-1078	YTTCCASTGTYGAGACTGCTCCYCSTCCCCCTCYYSTRCCTCAGACCAASWTGGACACTG[A/G]MGAYTTACTGGGATTGAATGATGCTGCTCCTAATGCCTCGGCAATTGAGGAAAGTAACGC
Contig12788bb-contig1:1079	Contig12788bb-1079	TTCCASTGTYGAGACTGCTCCYCSTCCCCCTCYYSTRCCTCAGACCAASWTGGACACTGR[C/A]GAYTTACTGGGATTGAATGATGCTGCTCCTAATGCCTCGGCAATTGAGGAAAGTAACGCT
Contig12788bb-contig1:1082	Contig12788bb-1082	CASTGTYGAGACTGCTCCYCSTCCCCCTCYYSTRCCTCAGACCAASWTGGACACTGRMGA[T/C]TTACTGGGATTGAATGATGCTGCTCCTAATGCCTCGGCAATTGAGGAAAGTAACGCTTTA
Contig12788bb-contig1:1183	Contig12788bb-1183	TTGAGGAAAGTAACGCTTTAGCACTAGCCATTGTTCCAACTGAATCTGGTACTGCCTCAG[C/A]ATTTAATTCTAGTGCCGGCCAACCAAAAGAWTTTGATCCTACTGGATGGGAACTTGCCCT
Contig12788bb-contig1:1214	Contig12788bb-1214	TGTTCCAACTGAATCTGGTACTGCCTCAGMATTTAATTCTAGTGCCGGCCAACCAAAAGA[T/A]TTTGATCCTACTGGATGGGAACTTGCCCTTGTCACTACACCAAGCACTGATATTTCTGCA
Contig12788bb-contig1:1370	Contig12788bb-1370	ACTCACCCTCAACAGTTTATACGATGAAGCAGCGTATAGAGCTTCTCAGCAGCCTGTATA[T/C]GGGACTGCAGCACCAAACCCGTTTGAGGTACAAGATCCATTTGCKGTATCAAATAACATT
Contig12788bb-contig1:1415	Contig12788bb-1415	TCAGCAGCCTGTATAYGGGACTGCAGCACCAAACCCGTTTGAGGTACAAGATCCATTTGC[T/G]GTATCAAATAACATTGCAACCCCTACAGTAGTTCAAATGGCAGCAATGGGTCAGCAGCAG
Contig12788bb-contig1:1481	Contig12788bb-1481	AAATAACATTGCAACCCCTACAGTAGTTCAAATGGCAGCAATGGGTCAGCAGCAGAACAA[T/C]CCTTTTGGTTCMTACCAACCCACCTATCCGCAGCMGCATTTGGTGATGAGCCCATCAAAT
Contig12788bb-contig1:1493	Contig12788bb-1493	AACCCCTACAGTAGTTCAAATGGCAGCAATGGGTCAGCAGCAGAACAAYCCTTTTGGTTC[C/A]TACCAACCCACCTATCCGCAGCMGCATTTGGTGATGAGCCCATCAAATCCWTTTGGTGAT
Contig12788bb-contig1:1516	Contig12788bb-1516	CAGCAATGGGTCAGCAGCAGAACAAYCCTTTTGGTTCMTACCAACCCACCTATCCGCAGC[C/A]GCATTTGGTGATGAGCCCATCAAATCCWTTTGGTGATGMAGGGTTGGGGGCATTTCCAGS
Contig12788bb-contig1:1544	Contig12788bb-1544	TTTTGGTTCMTACCAACCCACCTATCCGCAGCMGCATTTGGTGATGAGCCCATCAAATCC[T/A]TTTGGTGATGMAGGGTTGGGGGCATTTCCAGSTAACCAAATGGTYCCATTTGCTCAACCA
Contig12788bb-contig1:1555	Contig12788bb-1555	ACCAACCCACCTATCCGCAGCMGCATTTGGTGATGAGCCCATCAAATCCWTTTGGTGATG[C/A]AGGGTTGGGGGCATTTCCAGSTAACCAAATGGTYCCATTTGCTCAACCACATGCGAATAA
Contig12788bb-contig1:1576	Contig12788bb-1576	MGCATTTGGTGATGAGCCCATCAAATCCWTTTGGTGATGMAGGGTTGGGGGCATTTCCAG[G/C]TAACCAAATGGTYCCATTTGCTCAACCACATGCGAATAATCCATTTGRTGGAAGCACAGG
Contig12788bb-contig1:1589	Contig12788bb-1589	GAGCCCATCAAATCCWTTTGGTGATGMAGGGTTGGGGGCATTTCCAGSTAACCAAATGGT[T/C]CCATTTGCTCAACCACATGCGAATAATCCATTTGRTGGAAGCACAGGCCTATTGTAGTGT
Contig12788bb-contig1:1624	Contig12788bb-1624	GGGCATTTCCAGSTAACCAAATGGTYCCATTTGCTCAACCACATGCGAATAATCCATTTG[A/G]TGGAAGCACAGGCCTATTGTAGTGTTAAATACGARGAGTTGATGGGTGTGTATTTTGGTT
Contig12788bb-contig1:1659	Contig12788bb-1659	CAACCACATGCGAATAATCCATTTGRTGGAAGCACAGGCCTATTGTAGTGTTAAATACGA[A/G]GAGTTGATGGGTGTGTATTTTGGTTGGGAGATGAGAAGAGTGTGTAGAAAGCACCTGTGT
Contig12788bb-contig1:216	Contig12788bb-216	CAGATGTTGCTTATTGCATTCATGCGCTTTCCCGCCGTTTGGCCAAGACTCATAATTGGA[T/C]GGTTGCATTGAAAACACTCATAGTTATCCATAGGGCRCTGAGRGAGGGTGACCCGACTTT
Contig12788bb-contig1:253	Contig12788bb-253	TTTGGCCAAGACTCATAATTGGAYGGTTGCATTGAAAACACTCATAGTTATCCATAGGGC[A/G]CTGAGRGAGGGTGACCCGACTTTCAGGGAAGAAATTTTGAACTTTTCGCAACGAGCACGT
Contig12788bb-contig1:259	Contig12788bb-259	CAAGACTCATAATTGGAYGGTTGCATTGAAAACACTCATAGTTATCCATAGGGCRCTGAG[A/G]GAGGGTGACCCGACTTTCAGGGAAGAAATTTTGAACTTTTCGCAACGAGCACGTATACTC
Contig12788bb-contig1:346	Contig12788bb-346	AATTTTGAACTTTTCGCAACGAGCACGTATACTCCAACTTTCTAATTTCAAGGATGATTC[T/C]AGCCCYATCGCATGGGATTGCTCTGCCTGGGTACGTACATATGCTTTGTWTTTGGAAGAG
Contig12788bb-contig1:352	Contig12788bb-352	GAACTTTTCGCAACGAGCACGTATACTCCAACTTTCTAATTTCAAGGATGATTCYAGCCC[T/C]ATCGCATGGGATTGCTCTGCCTGGGTACGTACATATGCTTTGTWTTTGGAAGAGAGACTT
Contig12788bb-contig1:396	Contig12788bb-396	AGGATGATTCYAGCCCYATCGCATGGGATTGCTCTGCCTGGGTACGTACATATGCTTTGT[T/A]TTTGGAAGAGAGACTTGAATGCTTTAGGATTYTGAAGTATGACATTGAAGCTGAGCGCCT
Contig12788bb-contig1:428	Contig12788bb-428	TCTGCCTGGGTACGTACATATGCTTTGTWTTTGGAAGAGAGACTTGAATGCTTTAGGATT[T/C]TGAAGTATGACATTGAAGCTGAGCGCCTCCCAAGACCTTCCCAGGGGCAGGATAAGGGTT
Contig12788bb-contig1:875	Contig12788bb-875	ACTTCCAGTTTCCTGTTCTTCGGGACCACCGCAATCTTTTCTTGCTACCATGGAAGAGTA[T/C]ATTAGAGARGCRCCACGTGTGGTTTCTGTTCCAACAGAACCTGTGCTTCAATTAACATAC
Contig12788bb-contig1:884	Contig12788bb-884	TTCCTGTTCTTCGGGACCACCGCAATCTTTTCTTGCTACCATGGAAGAGTAYATTAGAGA[A/G]GCRCCACGTGTGGTTTCTGTTCCAACAGAACCTGTGCTTCAATTAACATACAGACCTGAG
Contig12788bb-contig1:887	Contig12788bb-887	CTGTTCTTCGGGACCACCGCAATCTTTTCTTGCTACCATGGAAGAGTAYATTAGAGARGC[A/G]CCACGTGTGGTTTCTGTTCCAACAGAACCTGTGCTTCAATTAACATACAGACCTGAGGAA
Contig12788bb-contig1:950	Contig12788bb-950	ACGTGTGGTTTCTGTTCCAACAGAACCTGTGCTTCAATTAACATACAGACCTGAGGAAGG[T/C]CCTTCTGAAGATACTAAATYAYYCAATSATGAACCTGARCCATCTGCKCCTGCTGATGAY
Contig12788bb-contig1:970	Contig12788bb-970	CAGAACCTGTGCTTCAATTAACATACAGACCTGAGGAAGGYCCTTCTGAAGATACTAAAT[T/C]AYYCAATSATGAACCTGARCCATCTGCKCCTGCTGATGAYRWTGCAGYTTCCASTGTYGA
Contig12788bb-contig1:972	Contig12788bb-972	GAACCTGTGCTTCAATTAACATACAGACCTGAGGAAGGYCCTTCTGAAGATACTAAATYA[T/C]YCAATSATGAACCTGARCCATCTGCKCCTGCTGATGAYRWTGCAGYTTCCASTGTYGAGA
Contig12788bb-contig1:973	Contig12788bb-973	AACCTGTGCTTCAATTAACATACAGACCTGAGGAAGGYCCTTCTGAAGATACTAAATYAY[T/C]CAATSATGAACCTGARCCATCTGCKCCTGCTGATGAYRWTGCAGYTTCCASTGTYGAGAC
Contig12788bb-contig1:978	Contig12788bb-978	GTGCTTCAATTAACATACAGACCTGAGGAAGGYCCTTCTGAAGATACTAAATYAYYCAAT[G/C]ATGAACCTGARCCATCTGCKCCTGCTGATGAYRWTGCAGYTTCCASTGTYGAGACTGCTC
Contig12788bb-contig1:989	Contig12788bb-989	AACATACAGACCTGAGGAAGGYCCTTCTGAAGATACTAAATYAYYCAATSATGAACCTGA[A/G]CCATCTGCKCCTGCTGATGAYRWTGCAGYTTCCASTGTYGAGACTGCTCCYCSTCCCCCT
Contig12788bb-contig1:998	Contig12788bb-998	ACCTGAGGAAGGYCCTTCTGAAGATACTAAATYAYYCAATSATGAACCTGARCCATCTGC[T/G]CCTGCTGATGAYRWTGCAGYTTCCASTGTYGAGACTGCTCCYCSTCCCCCTCYYSTRCCT
Contig12797bb-contig1:1071	Contig12797bb-1071	GCAGGTGGCTTATTTTGGTTAGATAATTTTTATTGTTCTGATGATGAAAAGAAGAGAGCT[T/C]TAACTCGTTTGATAGAAAGATTTGGGTACAAGAAGCTGAAATGGGTTGTAGGAGAGAAAA
Contig12797bb-contig1:1162	Contig12797bb-1162	AGAAGCTGAAATGGGTTGTAGGAGAGAAAACTGATGCTGCTGGCTCTGGAAAACCTCAAG[T/C]TTATCTATCTGCTRTTCTACAGAAGCCTGTAAGAATCTGATGACCCAAGATTTCCTGGAA
Contig12797bb-contig1:1176	Contig12797bb-1176	GTTGTAGGAGAGAAAACTGATGCTGCTGGCTCTGGAAAACCTCAAGYTTATCTATCTGCT[A/G]TTCTACAGAAGCCTGTAAGAATCTGATGACCCAAGATTTCCTGGAAAATGGTGGATGTTG
Contig12797bb-contig1:282	Contig12797bb-282	ATGACACCTTGTCTTTCAAGACCCAAYCTTGCTRCTGAGCTCAAGTTGTTTTTGCAACAT[G/C]ATCAGCTTCCTTTGGGGAAGGATTCCAGAACTGGGATCACTGAGATGGTGGCTTCTGTGG
Contig12797bb-contig1:371	Contig12797bb-371	AACTGGGATCACTGAGATGGTGGCTTCTGTGGGACATTCTTGTGAGAAATCTGCTGATTT[A/G]TTGTCCCARTACAYGAGTTACAAGGTTTCTGGACCTTGTCCTGATGAYTGGAGTCTTGCG
Contig12797bb-contig1:380	Contig12797bb-380	CACTGAGATGGTGGCTTCTGTGGGACATTCTTGTGAGAAATCTGCTGATTTRTTGTCCCA[A/G]TACAYGAGTTACAAGGTTTCTGGACCTTGTCCTGATGAYTGGAGTCTTGCGCAAAAGCTA
Contig12797bb-contig1:385	Contig12797bb-385	AGATGGTGGCTTCTGTGGGACATTCTTGTGAGAAATCTGCTGATTTRTTGTCCCARTACA[T/C]GAGTTACAAGGTTTCTGGACCTTGTCCTGATGAYTGGAGTCTTGCGCAAAAGCTAATCTT
Contig12797bb-contig1:419	Contig12797bb-419	ATCTGCTGATTTRTTGTCCCARTACAYGAGTTACAAGGTTTCTGGACCTTGTCCTGATGA[T/C]TGGAGTCTTGCGCAAAAGCTAATCTTGAAGGGATGTGAGCCTTTGCCGAGAAGGAGGTGC
Contig12797bb-contig1:802	Contig12797bb-802	GATTTGATATTGGAGGTGGGTCTGGGACTTTTGCTGCTAGAATGGCTGAGAGGAATGTGA[T/C]TGTGATTACTAACACCTTGAATGTTGATGCACCACATAGTGAATTCATTGCTGCAAGAGG
Contig12797bb-contig1:875	Contig12797bb-875	CACCTTGAATGTTGATGCACCACATAGTGAATTCATTGCTGCAAGAGGCCTTTTCCCTTT[A/G]TTYTTGAGCTTGGACCATAGGTTCCCTTTTTATGATAATGTGTTTGATTTGGTTCATGCC
Contig12797bb-contig1:878	Contig12797bb-878	CTTGAATGTTGATGCACCACATAGTGAATTCATTGCTGCAAGAGGCCTTTTCCCTTTRTT[T/C]TTGAGCTTGGACCATAGGTTCCCTTTTTATGATAATGTGTTTGATTTGGTTCATGCCACA
Contig12797bb-contig1:944	Contig12797bb-944	CTTGGACCATAGGTTCCCTTTTTATGATAATGTGTTTGATTTGGTTCATGCCACAAGTGG[A/G]TTAGATGTTGAAGGTAAGCCAGAAAAATTGGAGTTCTTGATGTTTGATTTAGATCGTATA
Contig12843bb-contig1:720	Contig12843bb-720	ATTAAACCCTAGTTTATGTCTTGGTATTCAAACTCCTTCTGTGCAAGTTACCTAATCATC[A/G]TAAAGCTCCACCATGGAAAGAGGAATACCATATATTTTGAACAGAAAGAAGCAAGAAAAA
Contig12897bb-contig1:147	Contig12897bb-147	AGGAGACCCGAGCCGAACTTTCTTTTTAAGCTGCTCACCATCTTCCAACTCGGTGAGTGA[T/C]CTTTCCCGTTTTTGACCCACCTTAATAGCTCCATCGATTTGGATAGGATGTATTGAYGAA
Contig12897bb-contig1:204	Contig12897bb-204	TGAYCTTTCCCGTTTTTGACCCACCTTAATAGCTCCATCGATTTGGATAGGATGTATTGA[T/C]GAATTGAAATCTATGCTGTTATGAAAAAGGGAAATAAGCTTTGAGTAATTGGGTTCTTCA
Contig12897bb-contig1:327	Contig12897bb-327	RAATTTCATATTGGTTACAATTTCGAGAAACTGTTGAAATGGTGGAGGACACAAGGAACA[C/A]AGCGCCGCTGGAGAAGT
Contig12899bb-contig1:1056	Contig12899bb-1056	CACTTCTTTTGCCCTTTTACCAAGTTCAGTTGCTTCCTTAATATATTGTGAGCGAGTGAT[A/G]ACAGCCTTTGGACGGCGTATAAATGAAGCAATAAGCSCAAGAGGCAAACAAGCRATACCT
Contig12899bb-contig1:1093	Contig12899bb-1093	TTAATATATTGTGAGCGAGTGATRACAGCCTTTGGACGGCGTATAAATGAAGCAATAAGC[G/C]CAAGAGGCAAACAAGCRATACCTACACCACCAAAWATCGAGAAAAGAACTGATCCAACAA
Contig12899bb-contig1:1110	Contig12899bb-1110	AGTGATRACAGCCTTTGGACGGCGTATAAATGAAGCAATAAGCSCAAGAGGCAAACAAGC[A/G]ATACCTACACCACCAAAWATCGAGAAAAGAACTGATCCAACAATTGTGGCAAGRGCAACA
Contig12899bb-contig1:1128	Contig12899bb-1128	ACGGCGTATAAATGAAGCAATAAGCSCAAGAGGCAAACAAGCRATACCTACACCACCAAA[T/A]ATCGAGAAAAGAACTGATCCAACAATTGTGGCAAGRGCAACAACATATTCTGGAAAGGTA
Contig12899bb-contig1:1164	Contig12899bb-1164	ACAAGCRATACCTACACCACCAAAWATCGAGAAAAGAACTGATCCAACAATTGTGGCAAG[A/G]GCAACAACATATTCTGGAAAGGTAGTACGCATAGTCCATGTYTTCTCTGATGAAGCACTT
Contig12899bb-contig1:1206	Contig12899bb-1206	TCCAACAATTGTGGCAAGRGCAACAACATATTCTGGAAAGGTAGTACGCATAGTCCATGT[T/C]TTCTCTGATGAAGCACTTGCAGTATATGCAGAACACGCGYGTGCACCACTGCCACCAATA
Contig12899bb-contig1:1246	Contig12899bb-1246	GTAGTACGCATAGTCCATGTYTTCTCTGATGAAGCACTTGCAGTATATGCAGAACACGCG[T/C]GTGCACCACTGCCACCAATACAAGGCTGACCACTAGAGAAGTCCCAATTACTTGGGAAAT
Contig12899bb-contig1:1407	Contig12899bb-1407	CTTTCCAGCTAACCCATAGAGAATTCCAAGCAAGAGAGCACAAACAATTGCCGTTGTCAC[C/A]ACCCATAGCAACGCGCTCTTTATCCGTTTCCCAACACTCTTGTCCTGGTTCCTTCGTAGT
Contig12899bb-contig1:198	Contig12899bb-198	AAAAAAGCCTCTCTCTAACCTTCCACAGCCGTAAGCATCCGAGCATATCAAACACCCTCT[A/G]AAAGGGATGATATAAAAGAGAAATATGATTAYTTGAGAGGCTGCATTGTCTTCYAGGGGA
Contig12899bb-contig1:230	Contig12899bb-230	AAGCATCCGAGCATATCAAACACCCTCTRAAAGGGATGATATAAAAGAGAAATATGATTA[T/C]TTGAGAGGCTGCATTGTCTTCYAGGGGAACATTCTTACGAGKAAAGCTGGAACCTGCCGY
Contig12899bb-contig1:252	Contig12899bb-252	CCCTCTRAAAGGGATGATATAAAAGAGAAATATGATTAYTTGAGAGGCTGCATTGTCTTC[T/C]AGGGGAACATTCTTACGAGKAAAGCTGGAACCTGCCGYTAGGTTTTTTCTTCTCCATCCA
Contig12899bb-contig1:272	Contig12899bb-272	AAAAGAGAAATATGATTAYTTGAGAGGCTGCATTGTCTTCYAGGGGAACATTCTTACGAG[T/G]AAAGCTGGAACCTGCCGYTAGGTTTTTTCTTCTCCATCCAAAGGCAACATAATACACGAA
Contig12899bb-contig1:290	Contig12899bb-290	YTTGAGAGGCTGCATTGTCTTCYAGGGGAACATTCTTACGAGKAAAGCTGGAACCTGCCG[T/C]TAGGTTTTTTCTTCTCCATCCAAAGGCAACATAATACACGAAGGTCAATGCYGCTAAAAC
Contig12899bb-contig1:342	Contig12899bb-342	ACCTGCCGYTAGGTTTTTTCTTCTCCATCCAAAGGCAACATAATACACGAAGGTCAATGC[T/C]GCTAAAACAATGAATGCGATTTGAAATACATTATACTTGTACAAATATTTAATTCCACGA
Contig12899bb-contig1:435	Contig12899bb-435	ATACTTGTACAAATATTTAATTCCACGAAGAGACTGCAATGTGTGGCCGAATATTTCCTG[T/G]GCAGCAGTTGCTTGAGCATAGTACCCAAATGCGGTGGCACAGAACTGTATGACACTTATT
Contig12899bb-contig1:500	Contig12899bb-500	CAGTTGCTTGAGCATAGTACCCAAATGCGGTGGCACAGAACTGTATGACACTTATTGAGC[T/A]CAAAAGAATAAGYCCCACATTGAACAGAAAAGAGTTCATTAGCGTAGCTCCCCACTTCAT
Contig12899bb-contig1:513	Contig12899bb-513	ATAGTACCCAAATGCGGTGGCACAGAACTGTATGACACTTATTGAGCWCAAAAGAATAAG[T/C]CCCACATTGAACAGAAAAGAGTTCATTAGCGTAGCTCCCCACTTCATAGGATGAATTGTA
Contig12899bb-contig1:657	Contig12899bb-657	CATCATTGCTCCAGCAATCACAGCAAGCAGAAGGTAGAAGCAAAAGAATGCAAATGCAAC[A/G]GTACCCAGAAGACCCCATATATCATCCAGCTTGATGAAAAYCTCATTCAGGAAGGGAGAA
Contig12899bb-contig1:698	Contig12899bb-698	AAAAGAATGCAAATGCAACRGTACCCAGAAGACCCCATATATCATCCAGCTTGATGAAAA[T/C]CTCATTCAGGAAGGGAGAAAGYGGTGGATCAATCAGAAGGTATATGACAATATGAATGAT
Contig12899bb-contig1:720	Contig12899bb-720	ACCCAGAAGACCCCATATATCATCCAGCTTGATGAAAAYCTCATTCAGGAAGGGAGAAAG[T/C]GGTGGATCAATCAGAAGGTATATGACAATATGAATGATCCAAGCCACTGAAACAATCAAC
Contig12899bb-contig1:954	Contig12899bb-954	TAGCTGAAGCAACTCCTTTTCCACAGCCTTAACATTTTTACGCCATTTTCTACCCTTAGA[A/G]CCACTTCTTTCTTCCTGATGAAGGGCATCAGCAGCTTTCTTCACTTCTTTTGCCCTTTTA
Contig12943bb-contig1:532	Contig12943bb-532	CCCGATCCGCCTGCGTCGGGTCGGAAAACGTGCATGGGGATTGCCAGTTTTTTTGGCTCC[T/C]ATCYTTATCCCTAGCATGGGGAGAGTATAAGCCAAAGGATCCATATTAGGCATGGTCCGG
Contig12943bb-contig1:536	Contig12943bb-536	ATCCGCCTGCGTCGGGTCGGAAAACGTGCATGGGGATTGCCAGTTTTTTTGGCTCCYATC[T/C]TTATCCCTAGCATGGGGAGAGTATAAGCCAAAGGATCCATATTAGGCATGGTCCGGCTTT
Contig129bb-contig1:110	Contig129bb-110	AACATGGTAAGGAGATGGTTGCTGTGGGGCAGTRTATGGGGGAGGAGGATGACCATACCC[C/A]TGCATTGGCTGCTCAGGAGGCCTATAATAAGGGGTTTGCGGTGAAGGATGGGATATWCTC
Contig129bb-contig1:167	Contig129bb-167	CCCMTGCATTGGCTGCTCAGGAGGCCTATAATAAGGGGTTTGCGGTGAAGGATGGGATAT[T/A]CTCTGAGATTCTGTTAGYTGCTGTGTACTGGATCTTGGAWTTTGACGKGGCTGTCCAACT
Contig129bb-contig1:185	Contig129bb-185	AGGAGGCCTATAATAAGGGGTTTGCGGTGAAGGATGGGATATWCTCTGAGATTCTGTTAG[T/C]TGCTGTGTACTGGATCTTGGAWTTTGACGKGGCTGTCCAACTGAAGGGTAMGGCCCTGTG
Contig129bb-contig1:207	Contig129bb-207	TGCGGTGAAGGATGGGATATWCTCTGAGATTCTGTTAGYTGCTGTGTACTGGATCTTGGA[T/A]TTTGACGKGGCTGTCCAACTGAAGGGTAMGGCCCTGTGCTCTCACGGTCCTGGAAGTTGA
Contig129bb-contig1:215	Contig129bb-215	AGGATGGGATATWCTCTGAGATTCTGTTAGYTGCTGTGTACTGGATCTTGGAWTTTGACG[T/G]GGCTGTCCAACTGAAGGGTAMGGCCCTGTGCTCTCACGGTCCTGGAAGTTGAARCCTGCC
Contig129bb-contig1:236	Contig129bb-236	TTCTGTTAGYTGCTGTGTACTGGATCTTGGAWTTTGACGKGGCTGTCCAACTGAAGGGTA[C/A]GGCCCTGTGCTCTCACGGTCCTGGAAGTTGAARCCTGCCATTTGCCTTTGAACATCTTCC
Contig129bb-contig1:269	Contig129bb-269	TTGACGKGGCTGTCCAACTGAAGGGTAMGGCCCTGTGCTCTCACGGTCCTGGAAGTTGAA[A/G]CCTGCCATTTGCCTTTGAACATCTTCCATCATTTCTCGACACTGGATGTTTCGAGTCATC
Contig129bb-contig1:632	Contig129bb-632	TTCCTCACAAATGTGATCATACTTCGCTATCTCCTTCCTGAAAAGATCCTCATAGGAGCC[A/G]GTGGACGTCATCAACTTAGGTAGTATGTCATCCTTTCTTTTCATCTCTTTAAGCATGTCT
Contig129bb-contig1:701	Contig129bb-701	CATCAACTTAGGTAGTATGTCATCCTTTCTTTTCATCTCTTTAAGCATGTCTTCAAGGCC[T/C]GCCCTCTGAGCACCTAGAGTCTCTAATTGCCTCAAGCTCTGCTTCAGGGCCCCAACTATA
Contig129bb-contig1:83	Contig129bb-83	AGGATAAGGAGCACCGGTTGATGGGGGAACATGGTAAGGAGATGGTTGCTGTGGGGCAGT[A/G]TATGGGGGAGGAGGATGACCATACCCMTGCATTGGCTGCTCAGGAGGCCTATAATAAGGG
Contig13035bb-contig1:272	Contig13035bb-272	GACACTTCTCCGTGATCTCTCCATTCTTTCCATAYRATCTAATGATACTTTAAGCTTTTC[A/G]AGCTTGTCAATGCTGTTAAATTTCGTATAMTCRTGAAACTTCAGTCTTGGGGGTCTATCA
Contig13035bb-contig1:302	Contig13035bb-302	CATAYRATCTAATGATACTTTAAGCTTTTCRAGCTTGTCAATGCTGTTAAATTTCGTATA[C/A]TCRTGAAACTTCAGTCTTGGGGGTCTATCAGTGCTTTTCCTCGGTTTCTCCCTGGTATCA
Contig13035bb-contig1:305	Contig13035bb-305	AYRATCTAATGATACTTTAAGCTTTTCRAGCTTGTCAATGCTGTTAAATTTCGTATAMTC[A/G]TGAAACTTCAGTCTTGGGGGTCTATCAGTGCTTTTCCTCGGTTTCTCCCTGGTATCAGTG
Contig13035bb-contig1:407	Contig13035bb-407	TTTCTCCCTGGTATCAGTGCTTTTCCTTGGTTTCTCCCTGGTATCGGTGCTTCTTCGTGG[T/C]TTGTCCCTTTGATCCATACTCCTCCTTGGTGGCTCATAATGGTCGGTGCTTTGCCTCART
Contig13035bb-contig1:466	Contig13035bb-466	GYTTGTCCCTTTGATCCATACTCCTCCTTGGTGGCTCATAATGGTCGGTGCTTTGCCTCA[A/G]TTGTTCGATRCCATCTGTGCTTCTTYGAGAACCRTTTCTTCGTGAAGGTGTTTTTTCGAC
Contig13035bb-contig1:476	Contig13035bb-476	TTGATCCATACTCCTCCTTGGTGGCTCATAATGGTCGGTGCTTTGCCTCARTTGTTCGAT[A/G]CCATCTGTGCTTCTTYGAGAACCRTTTCTTCGTGAAGGTGTTTTTTCGACTGTGGATATA
Contig13035bb-contig1:492	Contig13035bb-492	CTTGGTGGCTCATAATGGTCGGTGCTTTGCCTCARTTGTTCGATRCCATCTGTGCTTCTT[T/C]GAGAACCRTTTCTTCGTGAAGGTGTTTTTTCGACTGTGGATATAAATTTCTTAACATGCC
Contig13035bb-contig1:500	Contig13035bb-500	CTCATAATGGTCGGTGCTTTGCCTCARTTGTTCGATRCCATCTGTGCTTCTTYGAGAACC[A/G]TTTCTTCGTGAAGGTGTTTTTTCGACTGTGGATATAAATTTCTTAACATGCCTAATGTAC
Contig13035bb-contig1:563	Contig13035bb-563	TCTTCGTGAAGGTGTTTTTTCGACTGTGGATATAAATTTCTTAACATGCCTAATGTACTC[A/G]GGGTAGAGTTCCAAATCACAGTGGTTWCCTCCTTTGACCCATAATGGTTCATACTTTTCT
Contig13035bb-contig1:590	Contig13035bb-590	GGATATAAATTTCTTAACATGCCTAATGTACTCRGGGTAGAGTTCCAAATCACAGTGGTT[T/A]CCTCCTTTGACCCATAATGGTTCATACTTTTCTTGGCAAAGTTCCCACAGTTGCTTCCCG
Contig13035bb-contig1:674	Contig13035bb-674	ATACTTTTCTTGGCAAAGTTCCCACAGTTGCTTCCCGTGAGAGCAGTTGACCACATCGTC[A/G]TTAGTTCCATGAATTATCAGCACAGGAGACTTAACCATCGAGATTTTGTCAATATTCTTG
Contig13035bb-contig1:956	Contig13035bb-956	CTTGGCACCATAGCTCTCTTCAAGACACTTGTATGCAGCTTCGATGTCGGCATACGTATT[C/A]TGCTCACTAGGCTTTCCCGATGATTGTCCATAGCCAGAGTAATCATACCCCTCTTAAATG
Contig13040bb-contig1:279	Contig13040bb-279	GACATTGGCCGTGAATGATGCAACTGTAAAGTTTGAGATATGGGATACAGCTGGGCAAGA[A/G]AGGTATCACAGCTTGGCACCAATGTACTACCGAGGAGCTGCAGCTGCGATTATTGKGTAT
Contig13040bb-contig1:335	Contig13040bb-335	AAGARAGGTATCACAGCTTGGCACCAATGTACTACCGAGGAGCTGCAGCTGCGATTATTG[T/G]GTATGATATGACAAATCAAGCTTCATTTGAAAGAGCCAAAAATTGGGTTCAAGAACTTCA
Contig13040bb-contig1:432	Contig13040bb-432	CAAAAATTGGGTTCAAGAACTTCAAGCACAAGGCAATCCTAATATGGTAATGGCACTGGC[T/C]GGGAACAAAGCTGACTTACTGGATGCAAGGAAGGTGGCARCAGAGGAAGCACAAACTTAT
Contig13040bb-contig1:472	Contig13040bb-472	AATATGGTAATGGCACTGGCYGGGAACAAAGCTGACTTACTGGATGCAAGGAAGGTGGCA[A/G]CAGAGGAAGCACAAACTTATGCTCAGGAGAATGGTCTTYTCTTCATGGAAACTTCTGCAA
Contig13040bb-contig1:511	Contig13040bb-511	CTGGATGCAAGGAAGGTGGCARCAGAGGAAGCACAAACTTATGCTCAGGAGAATGGTCTT[T/C]TCTTCATGGAAACTTCTGCAAAGACCGCATCCAATGTCAATGAACTTTTCTATGAAATAG
Contig13062bb-contig1:199	Contig13062bb-199	CCCAAAGCTGACATAAACCACTGAACTTTCCTCTTGATTCTCCAGCCACTTCAATGGTGC[G/C]AATAAAGATATCCTTTCCAMTTCCAAGGGCWGGAAAGGGCCGAGAGGGAAAACTGGAGGC
Contig13062bb-contig1:219	Contig13062bb-219	CTGAACTTTCCTCTTGATTCTCCAGCCACTTCAATGGTGCSAATAAAGATATCCTTTCCA[C/A]TTCCAAGGGCWGGAAAGGGCCGAGAGGGAAAACTGGAGGCAACCCTTTTGTTAAATTTCC
Contig13062bb-contig1:230	Contig13062bb-230	TCTTGATTCTCCAGCCACTTCAATGGTGCSAATAAAGATATCCTTTCCAMTTCCAAGGGC[T/A]GGAAAGGGCCGAGAGGGAAAACTGGAGGCAACCCTTTTGTTAAATTTCCACTAGCAAGCA
Contig13062bb-contig1:300	Contig13062bb-300	CGAGAGGGAAAACTGGAGGCAACCCTTTTGTTAAATTTCCACTAGCAAGCATCTCCAGTG[A/G]TTCTTTTTCAAGTTCTTCAAAAGAATTGATCAAAACTCCATTGAAATGCTTGAGGCTTCC
Contig13160bb-contig1:167	Contig13160bb-167	GGGATGAAGCAAAGTACCCGACAATGTCCCCCTTGAGGGAAATTGTTGATGGTATTCACA[T/C]TCTAGTGGCAAAGATCGAGGATGATCTCAAGGTTCGTGTTGCTGAGTATAACAATGTGCG
Contig13160bb-contig1:229	Contig13160bb-229	CTAGTGGCAAAGATCGAGGATGATCTCAAGGTTCGTGTTGCTGAGTATAACAATGTGCGC[A/G]GCCAACTTAATGCCATAAACAGAAAGCAAAGTGGAAGCTTGGCTGTTCGTGACCTGTCTA
Contig13160bb-contig1:294	Contig13160bb-294	ACTTAATGCCATAAACAGAAAGCAAAGTGGAAGCTTGGCTGTTCGTGACCTGTCTAATAT[A/G]GTGAAGCCTGAGGATATCATTACTTCTGAACACCTAGTGACTCTCCTCGCAGTTRTTCCC
Contig13160bb-contig1:349	Contig13160bb-349	AATATRGTGAAGCCTGAGGATATCATTACTTCTGAACACCTAGTGACTCTCCTCGCAGTT[A/G]TTCCCAAGTATTCACAGAAGGATTGGCTTTCAAGCTACGAAACATTGACWACCTATGTGG
Contig13160bb-contig1:399	Contig13160bb-399	CCTCGCAGTTRTTCCCAAGTATTCACAGAAGGATTGGCTTTCAAGCTACGAAACATTGAC[T/A]ACCTATGTGGTCCCTAGGTCCTCCAAGAAGTTGTATGAAGATAATGAATATGCTCTTTAC
Contig13160bb-contig1:659	Contig13160bb-659	AAGATAGCTTGCGAAGCTCACTTTTGCAATGGTGTTACACTAGTTATGGGGAGGTTTTCA[A/G]CTCCTGGATGCATTTTTGTGCTKTACGTATCTTTGCAGAGAGCATTCTAAGATAYGGTCT
Contig13160bb-contig1:682	Contig13160bb-682	TTGCAATGGTGTTACACTAGTTATGGGGAGGTTTTCARCTCCTGGATGCATTTTTGTGCT[T/G]TACGTATCTTTGCAGAGAGCATTCTAAGATAYGGTCTGCCGCCGTSTTTCCTGGCATGCG
Contig13160bb-contig1:714	Contig13160bb-714	TTTCARCTCCTGGATGCATTTTTGTGCTKTACGTATCTTTGCAGAGAGCATTCTAAGATA[T/C]GGTCTGCCGCCGTSTTTCCTGGCATGCGTTTTGTC
Contig13160bb-contig1:728	Contig13160bb-728	TGCATTTTTGTGCTKTACGTATCTTTGCAGAGAGCATTCTAAGATAYGGTCTGCCGCCGT[G/C]TTTCCTGGCATGCGTTTTGTC
Contig13289bb-contig1:213	Contig13289bb-213	ACCCTGAAAACCCATCCGTCCGATGAGCTAAGCTTTCAAAATCATTTTCAGTCAAGTTTG[A/G]GGAGTATCACCCAGATGCACTTTGAACATATGTTGCCGAGCCTTCAAATCTGGAAGAGGT
Contig13293bb-contig1:113	Contig13293bb-113	TTCAAGATTACAGCATTTGACCATTGGGACCTTGCAGGAAATATCTTCCACATCTCACTT[T/C]CCTAAGGATGTATTTGTAGCTCMMTTAGCAGGCAGCAACCCATTTGAGCACGGCATGAGA
Contig13293bb-contig1:136	Contig13293bb-136	TTGGGACCTTGCAGGAAATATCTTCCACATCTCACTTYCCTAAGGATGTATTTGTAGCTC[C/A]MTTAGCAGGCAGCAACCCATTTGAGCACGGCATGAGAATATATCACATTCTAAAACAAAA
Contig13293bb-contig1:137	Contig13293bb-137	TGGGACCTTGCAGGAAATATCTTCCACATCTCACTTYCCTAAGGATGTATTTGTAGCTCM[C/A]TTAGCAGGCAGCAACCCATTTGAGCACGGCATGAGAATATATCACATTCTAAAACAAAAT
Contig13293bb-contig1:222	Contig13293bb-222	CACGGCATGAGAATATATCACATTCTAAAACAAAATATAACCTGGCATGCTTACACAATG[T/A]TGCATCATCTTCAACTCAYATACTTGAAACTACATYAGTATCATGCATCATACAGCATAT
Contig13293bb-contig1:241	Contig13293bb-241	ACATTCTAAAACAAAATATAACCTGGCATGCTTACACAATGWTGCATCATCTTCAACTCA[T/C]ATACTTGAAACTACATYAGTATCATGCATCATACAGCATATATTAAGTAAAACTGAAGCA
Contig13293bb-contig1:258	Contig13293bb-258	ATAACCTGGCATGCTTACACAATGWTGCATCATCTTCAACTCAYATACTTGAAACTACAT[T/C]AGTATCATGCATCATACAGCATATATTAAGTAAAACTGAAGCAAGTTYAATGCAGCACAC
Contig13293bb-contig1:306	Contig13293bb-306	TTGAAACTACATYAGTATCATGCATCATACAGCATATATTAAGTAAAACTGAAGCAAGTT[T/C]AATGCAGCACACMGTCRAACTCATTATGAACACCAAAATTCMAGCCTTTGTTTATTACTT
Contig13293bb-contig1:319	Contig13293bb-319	AGTATCATGCATCATACAGCATATATTAAGTAAAACTGAAGCAAGTTYAATGCAGCACAC[C/A]GTCRAACTCATTATGAACACCAAAATTCMAGCCTTTGTTTATTACTTRGTTGAGCAGTMA
Contig13293bb-contig1:323	Contig13293bb-323	TCATGCATCATACAGCATATATTAAGTAAAACTGAAGCAAGTTYAATGCAGCACACMGTC[A/G]AACTCATTATGAACACCAAAATTCMAGCCTTTGTTTATTACTTRGTTGAGCAGTMATGAA
Contig13293bb-contig1:348	Contig13293bb-348	GTAAAACTGAAGCAAGTTYAATGCAGCACACMGTCRAACTCATTATGAACACCAAAATTC[C/A]AGCCTTTGTTTATTACTTRGTTGAGCAGTMATGAAATTTGTCTAATACCAATATCTCAAA
Contig13293bb-contig1:367	Contig13293bb-367	AATGCAGCACACMGTCRAACTCATTATGAACACCAAAATTCMAGCCTTTGTTTATTACTT[A/G]GTTGAGCAGTMATGAAATTTGTCTAATACCAATATCTCAAATAAAAACYCCAACTCTATC
Contig13293bb-contig1:378	Contig13293bb-378	CMGTCRAACTCATTATGAACACCAAAATTCMAGCCTTTGTTTATTACTTRGTTGAGCAGT[C/A]ATGAAATTTGTCTAATACCAATATCTCAAATAAAAACYCCAACTCTATCAAGAGCTATTG
Contig13293bb-contig1:416	Contig13293bb-416	GTTTATTACTTRGTTGAGCAGTMATGAAATTTGTCTAATACCAATATCTCAAATAAAAAC[T/C]CCAACTCTATCAAGAGCTATTGCWGAATTTTCGTCCAGATAGCTTCTCAGACTCATAGAG
Contig13293bb-contig1:440	Contig13293bb-440	TGAAATTTGTCTAATACCAATATCTCAAATAAAAACYCCAACTCTATCAAGAGCTATTGC[T/A]GAATTTTCGTCCAGATAGCTTCTCAGACTCATAGAGTATGTGGTTAATYAGTCCCCTTGC
Contig13293bb-contig1:489	Contig13293bb-489	AGAGCTATTGCWGAATTTTCGTCCAGATAGCTTCTCAGACTCATAGAGTATGTGGTTAAT[T/C]AGTCCCCTTGCAGCATCATCCTTCAGCTTCTGAATCTTCTCTGGATCCGTCTCATGCATA
Contig13324bb-contig1:455	Contig13324bb-455	GTGCCAATCAGATTYCCAAGGAGTAGTCGACTCATGGTCACTTCTTGATGGATATGCTTG[T/C]TTCTTTTCAATGCTAGAACTCAAACCAGCACCTTCATTGAGTCTGGGAATTGGRCACTTT
Contig13377bb-contig1:410	Contig13377bb-410	TCGAATTCGATCCAGACCTTCAACACATGCCAATATTCGCGGTATCTTCAAAGCTTTTTA[A/G]TTCACTCACATCTTATTTCTACGAAAGGAAGATGAATTTTGATTCCATTGCTAGGTTCTT
Contig13385bb-contig1:1196	Contig13385bb-1196	ATCAATTGACGTAATGCTTATCAAGCTTTGAGCAGCAGTGAAATTTAACATACAGAGTCC[T/C]GATAATTTAGGAGAAGTGCTATTTGTGAAGGTTGATAGAGGAGAAGGTGCAAGTAGAGGA
Contig13385bb-contig1:123	Contig13385bb-123	CAAACTAGACCYAYAAGAGCATCATTATGGCCRTTGAATATGCAACGAGGAGATAAACTA[C/A]GATATATTCTGTGTTAAGACCACTTTGAGCATTTGTGGCGGCAGGTAGTGCAGGAATTCT
Contig13385bb-contig1:1306	Contig13385bb-1306	CAAGTAGAGGAAGAAATGGTTGAGGAGATGCCGTTGGAGTAATTTTAGGTACAAAATCAC[T/C]AGTTKCTCTACYGGTTAACATATAACCTTTATGATGAACTTGAGGATCGGATAAACATTC
Contig13385bb-contig1:1311	Contig13385bb-1311	AGAGGAAGAAATGGTTGAGGAGATGCCGTTGGAGTAATTTTAGGTACAAAATCACYAGTT[T/G]CTCTACYGGTTAACATATAACCTTTATGATGAACTTGAGGATCGGATAAACATTCATGGA
Contig13385bb-contig1:1318	Contig13385bb-1318	GAAATGGTTGAGGAGATGCCGTTGGAGTAATTTTAGGTACAAAATCACYAGTTKCTCTAC[T/C]GGTTAACATATAACCTTTATGATGAACTTGAGGATCGGATAAACATTCATGGAAGCAGGC
Contig13385bb-contig1:1423	Contig13385bb-1423	ATTCATGGAAGCAGGCAAGAACCACAAACAGCTTAAGCAGCAACATGCTGAAATTGTGCT[T/C]AAGAGACACGCCAGCATTCATCYCTTTCTTTCCTCTAATGAAGATAAACAGTTGTAACTA
Contig13385bb-contig1:1446	Contig13385bb-1446	ACAAACAGCTTAAGCAGCAACATGCTGAAATTGTGCTYAAGAGACACGCCAGCATTCATC[T/C]CTTTCTTTCCTCTAATGAAGATAAACAGTTGTAACTAGAAAATAGATGTTAAAGAGTTAA
Contig13385bb-contig1:199	Contig13385bb-199	AAGACCACTTTGAGCATTTGTGGCGGCAGGTAGTGCAGGAATTCTGATAGTCTTATTGCA[T/C]GATGAAGCTGGYAGTAGTGACAGAGACGGCCATTGAGCTGGAATATTATCATTTAGATCG
Contig13385bb-contig1:211	Contig13385bb-211	AGCATTTGTGGCGGCAGGTAGTGCAGGAATTCTGATAGTCTTATTGCAYGATGAAGCTGG[T/C]AGTAGTGACAGAGACGGCCATTGAGCTGGAATATTATCATTTAGATCGCAAATGAAACTG
Contig13385bb-contig1:277	Contig13385bb-277	TGACAGAGACGGCCATTGAGCTGGAATATTATCATTTAGATCGCAAATGAAACTGATCCC[A/G]GAAAAYTTGTCCAATGTTGCRTCAGAAGGTAAGCTTGGTAAGAGACATCCAGATTCTTGA
Contig13385bb-contig1:283	Contig13385bb-283	AGACGGCCATTGAGCTGGAATATTATCATTTAGATCGCAAATGAAACTGATCCCRGAAAA[T/C]TTGTCCAATGTTGCRTCAGAAGGTAAGCTTGGTAAGAGACATCCAGATTCTTGACTTCCG
Contig13385bb-contig1:298	Contig13385bb-298	TGGAATATTATCATTTAGATCGCAAATGAAACTGATCCCRGAAAAYTTGTCCAATGTTGC[A/G]TCAGAAGGTAAGCTTGGTAAGAGACATCCAGATTCTTGACTTCCGACTTGAAGAGAGAAA
Contig13385bb-contig1:364	Contig13385bb-364	AGGTAAGCTTGGTAAGAGACATCCAGATTCTTGACTTCCGACTTGAAGAGAGAAATCCTT[A/G]AGGCTTATGTGACATAGGCTATAAACATCTTTGGTGATATTGTATTTTTGGAGCTTCAAC
Contig13385bb-contig1:37	Contig13385bb-37	GCGTATAACCTTCTTCTAGTTATCTTCAGCTTCAAT[T/G]AATGACAGGATTCTTGAATTAGCCTCAAACTAGACCYAYAAGAGCATCATTATGGCCRTT
Contig13385bb-contig1:541	Contig13385bb-541	TAAGTGAGAGACATAGCTATTCATAGCATCACAACAAGCTGTTTGGTCACTTATTCCGTT[T/A]CCACAGCTATTTGCCACATGCTTCATGTTGGGAAAAACGGAGGGCAAACTTTGTTAACAT
Contig13385bb-contig1:74	Contig13385bb-74	TTCTAGTTATCTTCAGCTTCAATKAATGACAGGATTCTTGAATTAGCCTCAAACTAGACC[T/C]AYAAGAGCATCATTATGGCCRTTGAATATGCAACGAGGAGATAAACTAMGATATATTCTG
Contig13385bb-contig1:76	Contig13385bb-76	CTAGTTATCTTCAGCTTCAATKAATGACAGGATTCTTGAATTAGCCTCAAACTAGACCYA[T/C]AAGAGCATCATTATGGCCRTTGAATATGCAACGAGGAGATAAACTAMGATATATTCTGTG
Contig13385bb-contig1:844	Contig13385bb-844	ATTGCACCTTGACAAACTTGGTCACAACATTCTTTAACAGGATCAACTTTTCACATGAAG[C/A]AAGAAGCTCAGAAGAGTTTACCATGTTCTCAAATTCATCAACATCTTTTACGGGACAAGA
Contig13385bb-contig1:911	Contig13385bb-911	CTCAGAAGAGTTTACCATGTTCTCAAATTCATCAACATCTTTTACGGGACAAGATGCTTC[A/G]GTAAGGTTTGATGAATGAATCGAACAAAYTTGATTGAGACCGTCACCAGCACCCTGGCCA
Contig13385bb-contig1:940	Contig13385bb-940	CATCAACATCTTTTACGGGACAAGATGCTTCRGTAAGGTTTGATGAATGAATCGAACAAA[T/C]TTGATTGAGACCGTCACCAGCACCCTGGCCAGCCAAGACTTGCTCAATATCTGATAAACA
Contig13385bb-contig1:95	Contig13385bb-95	ATKAATGACAGGATTCTTGAATTAGCCTCAAACTAGACCYAYAAGAGCATCATTATGGCC[A/G]TTGAATATGCAACGAGGAGATAAACTAMGATATATTCTGTGTTAAGACCACTTTGAGCAT
Contig13386bb-contig1:333	Contig13386bb-333	ATTTGAGAAGTACTACAAACAGCACTTRGCTAAGCGGCTTCTATCTGGCAAAACTGTATC[T/C]GATGATGCAGAGAGAAGTCTGATAGTCAAGCTTAAGACAGAATGTGGGTATCAATTTACA
Contig13386bb-contig1:563	Contig13386bb-563	TTCTAACAACAGGGTCCTGGCCTACTCAGCCCAGTATTACTTGCAACCTGCCTGCTGAAA[T/C]GTCAGCACTTTGCGAGAAGTTTCGGTCATATTATCTTGGAACCCATACTGGTAGGAGGTT
Contig13386bb-contig1:771	Contig13386bb-771	GATGTGTGTGCTGATGCTTTTTAACAATGCTGATAGGCTTAGCTACAAGGAGGTTGAACA[A/G]GCCACTGGGATTCCTGCTTCAGACTTGAAAAGGTGTTTGCAATCAATGGCATGCGTGAAG
Contig13386bb-contig1:963	Contig13386bb-963	TAAGTTCACAAGCAAATTCTACAAAGTGAAGATAGGAACTGTGGTTGCACAAAAGGAATC[A/G]GAACCTGAAAAGCAGGAGACACGACAGAGAGTGGAGGAGGACAGGAAGCCGCAGATTGAA
Contig13416bb-contig1:1460	Contig13416bb-1460	CTTGTGGAGGGCATTTTTAAGATGTGAAACGTCGGGGTTTTTGGAAGAAATGATAGCCAA[A/G]ACGGCTATCCCGGTTCCCCCGACCACCGCTCGGCACCAGTTGTGCTCGGTGCCGCCAACT
Contig13416bb-contig1:1565	Contig13416bb-1565	CTCGGTGCCGCCAACTGCTCGACTTTGGGTGGACATGTATGTAGTAATGATAGCAGCTGT[A/G]GTAGAGTAATGGTATAATAATAGTAGCGGTGSTGAGGGGATATTTTTACTGCTCCCTCTG
Contig13416bb-contig1:1597	Contig13416bb-1597	ACATGTATGTAGTAATGATAGCAGCTGTRGTAGAGTAATGGTATAATAATAGTAGCGGTG[G/C]TGAGGGGATATTTTTACTGCTCCCTCTGCCTTTGC
Contig13416bb-contig1:722	Contig13416bb-722	GTGTTACAACGCCATATTTCTTCTTTTGATGATCTGAACGGCTTTTAGAACTGTGTGCAG[C/A]AATCAGCCCGGAGCTCCTAATGCTCCACATAACTTAATCCCTCTTGCCTTGCAACCAGTC
Contig13427bb-contig1:412	Contig13427bb-412	ATGGCATCATCAGCCTTAGCCCCATTTTTTGGGTATGATTCACGCCATCTTTGCCAAATA[T/C]KCCTTACRCTAAACTTKGGTATAAATTCAACAGTTGAGCCAGCATACAAAGGGGCAAGTA
Contig13427bb-contig1:413	Contig13427bb-413	TGGCATCATCAGCCTTAGCCCCATTTTTTGGGTATGATTCACGCCATCTTTGCCAAATAY[T/G]CCTTACRCTAAACTTKGGTATAAATTCAACAGTTGAGCCAGCATACAAAGGGGCAAGTAA
Contig13427bb-contig1:420	Contig13427bb-420	ATCAGCCTTAGCCCCATTTTTTGGGTATGATTCACGCCATCTTTGCCAAATAYKCCTTAC[A/G]CTAAACTTKGGTATAAATTCAACAGTTGAGCCAGCATACAAAGGGGCAAGTAAAKCATTA
Contig13427bb-contig1:429	Contig13427bb-429	AGCCCCATTTTTTGGGTATGATTCACGCCATCTTTGCCAAATAYKCCTTACRCTAAACTT[T/G]GGTATAAATTCAACAGTTGAGCCAGCATACAAAGGGGCAAGTAAAKCATTAAAAAGYCCG
Contig13427bb-contig1:475	Contig13427bb-475	CTTACRCTAAACTTKGGTATAAATTCAACAGTTGAGCCAGCATACAAAGGGGCAAGTAAA[T/G]CATTAAAAAGYCCGTGAACATGATGTAGTGGTAGACAATGCAGAAACTGATCAGTAGACG
Contig13427bb-contig1:486	Contig13427bb-486	CTTKGGTATAAATTCAACAGTTGAGCCAGCATACAAAGGGGCAAGTAAAKCATTAAAAAG[T/C]CCGTGAACATGATGTAGTGGTAGACAATGCAGAAACTGATCAGTAGACGTATACTCCCAG
Contig13427bb-contig1:548	Contig13427bb-548	CGTGAACATGATGTAGTGGTAGACAATGCAGAAACTGATCAGTAGACGTATACTCCCAGG[C/A]ATCAGCTAGCATTTTCACCTGTGCAGAGATGCTCTTATGGGTATGAACTACTCCTTTAGG
Contig13427bb-contig1:664	Contig13427bb-664	TTAGGTTTACCTGTTGTACCACTCGTGTAGACGATCAATGCCGGATTTTCATCTATCAAA[C/A]TTCCATCTGCTTCTATCTCTCCAGTTTGCAATTCATCARTCATATTAGGGGATGASAAAG
Contig13492bb-contig1:135	Contig13492bb-135	TTTCAATTCACCATTCTGGACTACCAATTCTGGCGCTCCAGTTTGGAATAACAATTCATC[T/A]CTYACTGTTGGACCCAGAGGTCCRATTCTCCTTGAGGACTATCATCTGGTGGAAAAGCTT
Contig13492bb-contig1:138	Contig13492bb-138	CAATTCACCATTCTGGACTACCAATTCTGGCGCTCCAGTTTGGAATAACAATTCATCWCT[T/C]ACTGTTGGACCCAGAGGTCCRATTCTCCTTGAGGACTATCATCTGGTGGAAAAGCTTGCC
Contig13492bb-contig1:159	Contig13492bb-159	CAATTCTGGCGCTCCAGTTTGGAATAACAATTCATCWCTYACTGTTGGACCCAGAGGTCC[A/G]ATTCTCCTTGAGGACTATCATCTGGTGGAAAAGCTTGCCAACTTTGACAGGGAGCGGATT
Contig13492bb-contig1:292	Contig13492bb-292	GTCCATGCTAGGGGAGCAAGCGCAAAGGGTTTCTTCGAGGTTACCCATGACATTTCTCAC[G/C]TTACATGTGCTGATTTTCTGCGAGCACCTGGAGTTCAAACCCCTGTTATCKTGMGATTTT
Contig13492bb-contig1:343	Contig13492bb-343	ATTTCTCACSTTACATGTGCTGATTTTCTGCGAGCACCTGGAGTTCAAACCCCTGTTATC[T/G]TGMGATTTTCAACYGTCATCCATGAGCGTGGAAGCCCTGAAACCCTCAGGGATCCTCGTG
Contig13492bb-contig1:346	Contig13492bb-346	TCTCACSTTACATGTGCTGATTTTCTGCGAGCACCTGGAGTTCAAACCCCTGTTATCKTG[C/A]GATTTTCAACYGTCATCCATGAGCGTGGAAGCCCTGAAACCCTCAGGGATCCTCGTGGTT
Contig13492bb-contig1:357	Contig13492bb-357	ATGTGCTGATTTTCTGCGAGCACCTGGAGTTCAAACCCCTGTTATCKTGMGATTTTCAAC[T/C]GTCATCCATGAGCGTGGAAGCCCTGAAACCCTCAGGGATCCTCGTGGTTTTGCAGTGAAG
Contig13492bb-contig1:528	Contig13492bb-528	CTTCTTTATTCGTGATGGAATGAAATTCCCTGATATGGTCCATGCTCTTAAGCCCAACCC[T/C]AAGTCCCATATTCAGGAGAATTGGAGGATCCTTGATTTCTTCTCACACCATCCTGAGAGC
Contig13492bb-contig1:60	Contig13492bb-60	[T/C]
Contig13492bb-contig1:704	Contig13492bb-704	CATGGAAGGTTCTGGTGTAAACACATACACTCTGATTAACAAGGCTGGCAAAGCACACTA[T/G]GTGAAATTCCACTGGAAGCCCACTTGTGGGGTCAAATGCTTGCTGTCCTGACCATGAAGA
Contig13511bb-contig1:244	Contig13511bb-244	TGAACCTGGAATGCCTGGTAAAGGAACTACGAATGTACTTTGTGCGAAAAAAGTTGCTAG[T/C]CGGAACATTTTGTTTCCACCGATGCATGGGTTTCCCATTGTTTCCCATGGACCCATGATT
Contig13511bb-contig1:313	Contig13511bb-313	TTTGTTTCCACCGATGCATGGGTTTCCCATTGTTTCCCATGGACCCATGATTGACTCAGC[T/C]GCATGTGCTAATGCTTCGTTTGGTGCCCATCCGGTACAACCYGAYGTGAYCATGTAATAT
Contig13511bb-contig1:355	Contig13511bb-355	ACCCATGATTGACTCAGCYGCATGTGCTAATGCTTCGTTTGGTGCCCATCCGGTACAACC[T/C]GAYGTGAYCATGTAATATGTTCCTTGGTACTTAAAWAGAGCTGGGGCTTCTCGGTGTTGT
Contig13511bb-contig1:358	Contig13511bb-358	CATGATTGACTCAGCYGCATGTGCTAATGCTTCGTTTGGTGCCCATCCGGTACAACCYGA[T/C]GTGAYCATGTAATATGTTCCTTGGTACTTAAAWAGAGCTGGGGCTTCTCGGTGTTGTCCA
Contig13511bb-contig1:363	Contig13511bb-363	TTGACTCAGCYGCATGTGCTAATGCTTCGTTTGGTGCCCATCCGGTACAACCYGAYGTGA[T/C]CATGTAATATGTTCCTTGGTACTTAAAWAGAGCTGGGGCTTCTCGGTGTTGTCCAATCAR
Contig13511bb-contig1:391	Contig13511bb-391	GTTTGGTGCCCATCCGGTACAACCYGAYGTGAYCATGTAATATGTTCCTTGGTACTTAAA[T/A]AGAGCTGGGGCTTCTCGGTGTTGTCCAATCARGAKCCTTCGCATATCRGGTTGYACATCT
Contig13511bb-contig1:423	Contig13511bb-423	YCATGTAATATGTTCCTTGGTACTTAAAWAGAGCTGGGGCTTCTCGGTGTTGTCCAATCA[A/G]GAKCCTTCGCATATCRGGTTGYACATCTAGATAATCAYYGGTTAGTGGTCCAATGTGAAG
Contig13511bb-contig1:426	Contig13511bb-426	TGTAATATGTTCCTTGGTACTTAAAWAGAGCTGGGGCTTCTCGGTGTTGTCCAATCARGA[T/G]CCTTCGCATATCRGGTTGYACATCTAGATAATCAYYGGTTAGTGGTCCAATGTGAAGTTC
Contig13511bb-contig1:439	Contig13511bb-439	TTGGTACTTAAAWAGAGCTGGGGCTTCTCGGTGTTGTCCAATCARGAKCCTTCGCATATC[A/G]GGTTGYACATCTAGATAATCAYYGGTTAGTGGTCCAATGTGAAGTTCACTATTGTCTTGA
Contig13511bb-contig1:445	Contig13511bb-445	CTTAAAWAGAGCTGGGGCTTCTCGGTGTTGTCCAATCARGAKCCTTCGCATATCRGGTTG[T/C]ACATCTAGATAATCAYYGGTTAGTGGTCCAATGTGAAGTTCACTATTGTCTTGAGATGAA
Contig13511bb-contig1:461	Contig13511bb-461	GCTTCTCGGTGTTGTCCAATCARGAKCCTTCGCATATCRGGTTGYACATCTAGATAATCA[T/C]YGGTTAGTGGTCCAATGTGAAGTTCACTATTGTCTTGAGATGAATAAATTAGATACACTR
Contig13511bb-contig1:462	Contig13511bb-462	CTTCTCGGTGTTGTCCAATCARGAKCCTTCGCATATCRGGTTGYACATCTAGATAATCAY[T/C]GGTTAGTGGTCCAATGTGAAGTTCACTATTGTCTTGAGATGAATAAATTAGATACACTRC
Contig13511bb-contig1:521	Contig13511bb-521	YYGGTTAGTGGTCCAATGTGAAGTTCACTATTGTCTTGAGATGAATAAATTAGATACACT[A/G]CACCATCGTCGTCCTTGAAGATGGTCATGTCCCGGCTGTCRAATCCATGGGGCCTTTGGC
Contig13511bb-contig1:562	Contig13511bb-562	TGAATAAATTAGATACACTRCACCATCGTCGTCCTTGAAGATGGTCATGTCCCGGCTGTC[A/G]AATCCATGGGGCCTTTGGCTAYGGAGATACTCAAAAGGACCTGTTGGGTAATCACTGATA
Contig13511bb-contig1:584	Contig13511bb-584	CCATCGTCGTCCTTGAAGATGGTCATGTCCCGGCTGTCRAATCCATGGGGCCTTTGGCTA[T/C]GGAGATACTCAAAAGGACCTGTTGGGTAATCACTGATAGCAATGCCGACAGAAGCTTTAG
Contig13511bb-contig1:652	Contig13511bb-652	CTCAAAAGGACCTGTTGGGTAATCACTGATAGCAATGCCGACAGAAGCTTTAGTGTAATT[G/C]GCATCATCAATATGCATCCACATTACATACTTCCCTGTTTTCKCGTTGAAAACAACTTTT
Contig13511bb-contig1:695	Contig13511bb-695	GAAGCTTTAGTGTAATTSGCATCATCAATATGCATCCACATTACATACTTCCCTGTTTTC[T/G]CGTTGAAAACAACTTTTGGCCGCTCCAACACRTTGGATTTGTGGAGATCGTGGGTCTCRT
Contig13511bb-contig1:727	Contig13511bb-727	CATCCACATTACATACTTCCCTGTTTTCKCGTTGAAAACAACTTTTGGCCGCTCCAACAC[A/G]TTGGATTTGTGGAGATCGTGGGTCTCRTTTGTTTGTTCTGCAGCTAACACGATACCTTGG
Contig13511bb-contig1:754	Contig13511bb-754	CKCGTTGAAAACAACTTTTGGCCGCTCCAACACRTTGGATTTGTGGAGATCGTGGGTCTC[A/G]TTTGTTTGTTCTGCAGCTAACACGATACCTTGGTTTTTCCATGTCCATAAATCCTTGGAA
Contig13511bb-contig1:853	Contig13511bb-853	CCATGTCCATAAATCCTTGGAAGAATAGCAACCGACTCCTATAACGTCAACTCGAGCTGC[A/G]CCCCTTTTATGAGCACGGTAYGTGGGTCCATCTTTGTACTCTCCATACCAATAGTATGTA
Contig13511bb-contig1:874	Contig13511bb-874	AGAATAGCAACCGACTCCTATAACGTCAACTCGAGCTGCRCCCCTTTTATGAGCACGGTA[T/C]GTGGGTCCATCTTTGTACTCTCCATACCAATAGTATGTATTGGACCTTTCATCATATAGC
Contig13541bb-contig1:122	Contig13541bb-122	AAGCGAGACAAAAAAGAAAGTGCATTATCTAAATTTCCAAATCCAAGGTTCGTTGCTACA[T/C]TGGGCCATCAAAGCAAAGGATGATAACTAATGCTCACCAATAACTAGAATTTGTTCTAAA
Contig13541bb-contig1:183	Contig13541bb-183	TGGGCCATCAAAGCAAAGGATGATAACTAATGCTCACCAATAACTAGAATTTGTTCTAAA[A/G]CTTCAAAATTTCCACCCTTAAGGTTTYGATTCRATCACCTTCTTTGCAAAGGATGGTAAA
Contig13541bb-contig1:210	Contig13541bb-210	TAATGCTCACCAATAACTAGAATTTGTTCTAAARCTTCAAAATTTCCACCCTTAAGGTTT[T/C]GATTCRATCACCTTCTTTGCAAAGGATGGTAAACAGAAAGCAGCCGAATGAATCTCAGAG
Contig13541bb-contig1:216	Contig13541bb-216	TCACCAATAACTAGAATTTGTTCTAAARCTTCAAAATTTCCACCCTTAAGGTTTYGATTC[A/G]ATCACCTTCTTTGCAAAGGATGGTAAACAGAAAGCAGCCGAATGAATCTCAGAGTTGTAA
Contig13541bb-contig1:308	Contig13541bb-308	AAGCAGCCGAATGAATCTCAGAGTTGTAAAACTTAAGGGGTCGTTTTGATTTGCAGCAGC[T/A]CTCATCTTTGTCTATAGGATTCACCGGATGCTTGAAGTCAACAAGAGGCCCCTAGTTGAG
Contig13541bb-contig1:34	Contig13541bb-34	GACMATATTATCCCTTGTGGACATATATCCTTC[T/C]ACAACCATTACCTCAAATTCTCTTCCTAAGCGAGACAAAAAAGAAAGTGCATTATCTAAA
Contig13541bb-contig1:388	Contig13541bb-388	TTCACCGGATGCTTGAAGTCAACAAGAGGCCCCTAGTTGAGCAAAGCATGAAACCAATCA[T/C]RCCACTTGGGTATGTAGGAACTGTAGTCCAMGCATAGTTAACAGAGCCTTTGAAGATTTG
Contig13541bb-contig1:389	Contig13541bb-389	TCACCGGATGCTTGAAGTCAACAAGAGGCCCCTAGTTGAGCAAAGCATGAAACCAATCAY[A/G]CCACTTGGGTATGTAGGAACTGTAGTCCAMGCATAGTTAACAGAGCCTTTGAAGATTTGA
Contig13541bb-contig1:419	Contig13541bb-419	CCTAGTTGAGCAAAGCATGAAACCAATCAYRCCACTTGGGTATGTAGGAACTGTAGTCCA[C/A]GCATAGTTAACAGAGCCTTTGAAGATTTGACGGCARTTTGCTACAATATCCTCAATGATG
Contig13541bb-contig1:455	Contig13541bb-455	TGGGTATGTAGGAACTGTAGTCCAMGCATAGTTAACAGAGCCTTTGAAGATTTGACGGCA[A/G]TTTGCTACAATATCCTCAATGATGTGCATATGTAGCCAGATACTTTCTGCCTGAGTGCAG
Contig13541bb-contig1:527	Contig13541bb-527	ATCCTCAATGATGTGCATATGTAGCCAGATACTTTCTGCCTGAGTGCAGACGACTCCTCC[T/A]GGACGAAGAGCCTTTGCCACAGACTCAAAAAAGGGCTTCTCAAAGAGTTCTTGAGCAGGA
Contig13541bb-contig1:656	Contig13541bb-656	ATCAGAAGAATCCACTATAATTGCATCATAAGTACCTTCTGGAACAGCCTTCAAAAATGC[T/A]ACTCCATCACCAATATGAAGTTTCACACGGGGATCATCATAACCAACAGCTACATCAGGA
Contig13541bb-contig1:779	Contig13541bb-779	ATATTGTTTAGAAACATCAACGACCATCTTGTCAATTTCACAGATGTCAATCTGCTCAAC[C/A]GAAGAATGACGAGAAACTTCCCGGAGAACTCCACCATCACCACCACCAATGACCAAAACC
Contig13541bb-contig1:884	Contig13541bb-884	ACCAATGACCAAAACCTTCTTAGGATTTGGAATGGAGCAAAGTGGAAGATGAGTGATCAT[T/C]TCTTGATATGCACATTCATCTCTCTCTGTGAGCTGAATCACACCATCCAAAACAAGAACC
Contig13566bb-contig1:237	Contig13566bb-237	GAAAAGACCACTTGACAATCTTTCTATTGCAGGAGGACTAAAAACAGCATGTGTACTACA[T/C]GCATACACTTCCCGAGCCCCCTCTTGATGCAAAAGAGCTGCACCTTTTGCGATTGTTCCA
Contig13566bb-contig1:402	Contig13566bb-402	CACATCACCTATCAAATTCATGACCTCTGCAACATTATGCCCATGACGCCTTTTATCAAC[A/G]ATAGCAAGAGGTGCATCAGAWAWTTTTTTTGYAAAAGCACGTGCTCTAGCAACACCACCA
Contig13566bb-contig1:425	Contig13566bb-425	CCTCTGCAACATTATGCCCATGACGCCTTTTATCAACRATAGCAAGAGGTGCATCAGAWA[T/A]TTTTTTTGYAAAAGCACGTGCTCTAGCAACACCACCAACATCTGGYGAGACTACCACCAA
Contig13566bb-contig1:434	Contig13566bb-434	CATTATGCCCATGACGCCTTTTATCAACRATAGCAAGAGGTGCATCAGAWAWTTTTTTTG[T/C]AAAAGCACGTGCTCTAGCAACACCACCAACATCTGGYGAGACTACCACCAAATCATCAGA
Contig13566bb-contig1:471	Contig13566bb-471	AGGTGCATCAGAWAWTTTTTTTGYAAAAGCACGTGCTCTAGCAACACCACCAACATCTGG[T/C]GAGACTACCACCAAATCATCAGAACATATTGTCTTGCTGGCAAGATAATCAAGAATCACA
Contig13579bb-contig1:187	Contig13579bb-187	AGGGTTGCCAGAATCTTCAGTGGCCTTCAAAATTTCTGCTCGAGCTGCCAGTAAGCCATA[A/G]TGCAAATAACTGTRTACATAGAGGTAATATTTTGATCCCTTGAGATACATTTCATTTACA
Contig13579bb-contig1:201	Contig13579bb-201	CTTCAGTGGCCTTCAAAATTTCTGCTCGAGCTGCCAGTAAGCCATARTGCAAATAACTGT[A/G]TACATAGAGGTAATATTTTGATCCCTTGAGATACATTTCATTTACATAATTGTCCTGTCC
Contig13579bb-contig1:358	Contig13579bb-358	GGAGATGGCATACGCCATTTGAACAGATCCACCACCAAGATCAACTATGCCAACTGTGTC[T/A]TGATATGTCCTTCCCAAATTCCCTAGTAGGTAATTTATTGTCACCCACTCATAAGAACCT
Contig13586bb-contig1:427	Contig13586bb-427	CTTTACCAGGGATCGTGCAATGCCACCCATCAGGTGATCATGAAGAAACTTCTGAGAAGC[T/G]ATCTAAAGCTRAAAGCATAAAATCGGTGTTCGATATGGAGCTACACCTCGAGACTCCATT
Contig13586bb-contig1:438	Contig13586bb-438	ATCGTGCAATGCCACCCATCAGGTGATCATGAAGAAACTTCTGAGAAGCKATCTAAAGCT[A/G]AAAGCATAAAATCGGTGTTCGATATGGAGCTACACCTCGAGACTCCATTACCTTTGGAGT
Contig13586bb-contig1:623	Contig13586bb-623	AACATCAAAGGATCCAAGGAGAAGCCCTGAACCCCCAAGCCCCGTTCACATGAGCTTAGA[C/A]CTTGAGCTAAACCTACCATGCGATTCATCAGTAAGGAAAGTTRATGMAAMAGATCACCAA
Contig13586bb-contig1:666	Contig13586bb-666	GTTCACATGAGCTTAGAMCTTGAGCTAAACCTACCATGCGATTCATCAGTAAGGAAAGTT[A/G]ATGMAAMAGATCACCAATTATTCAACAAGCACAACTCCATCGGCCCCACGAGGGCCGGTT
Contig13586bb-contig1:670	Contig13586bb-670	ACATGAGCTTAGAMCTTGAGCTAAACCTACCATGCGATTCATCAGTAAGGAAAGTTRATG[C/A]AAMAGATCACCAATTATTCAACAAGCACAACTCCATCGGCCCCACGAGGGCCGGTTCAGT
Contig13586bb-contig1:673	Contig13586bb-673	TGAGCTTAGAMCTTGAGCTAAACCTACCATGCGATTCATCAGTAAGGAAAGTTRATGMAA[C/A]AGATCACCAATTATTCAACAAGCACAACTCCATCGGCCCCACGAGGGCCGGTTCAGTTGA
Contig13594bb-contig1:591	Contig13594bb-591	CTTGGGGGAGAAGTTATCAGCAGAAGATGAAGAGGAGATTTTGGCAGAATTTGAGAACTT[A/G]GAAACTCAGATGGCCGTTCAAGAWATGCCAGAAGTGCCTASYAAASMARGATCTGAAGAA
Contig13594bb-contig1:615	Contig13594bb-615	AGATGAAGAGGAGATTTTGGCAGAATTTGAGAACTTRGAAACTCAGATGGCCGTTCAAGA[T/A]ATGCCAGAAGTGCCTASYAAASMARGATCTGAAGAASAAAAGTTGGATCTTCCTGATGTG
Contig13594bb-contig1:632	Contig13594bb-632	TGGCAGAATTTGAGAACTTRGAAACTCAGATGGCCGTTCAAGAWATGCCAGAAGTGCCTA[G/C]YAAASMARGATCTGAAGAASAAAAGTTGGATCTTCCTGATGTGCCAACCAAGAAACCAKT
Contig13594bb-contig1:633	Contig13594bb-633	GGCAGAATTTGAGAACTTRGAAACTCAGATGGCCGTTCAAGAWATGCCAGAAGTGCCTAS[T/C]AAASMARGATCTGAAGAASAAAAGTTGGATCTTCCTGATGTGCCAACCAAGAAACCAKTT
Contig13594bb-contig1:637	Contig13594bb-637	GAATTTGAGAACTTRGAAACTCAGATGGCCGTTCAAGAWATGCCAGAAGTGCCTASYAAA[G/C]MARGATCTGAAGAASAAAAGTTGGATCTTCCTGATGTGCCAACCAAGAAACCAKTTRCTT
Contig13594bb-contig1:638	Contig13594bb-638	AATTTGAGAACTTRGAAACTCAGATGGCCGTTCAAGAWATGCCAGAAGTGCCTASYAAAS[C/A]ARGATCTGAAGAASAAAAGTTGGATCTTCCTGATGTGCCAACCAAGAAACCAKTTRCTTC
Contig13594bb-contig1:640	Contig13594bb-640	TTTGAGAACTTRGAAACTCAGATGGCCGTTCAAGAWATGCCAGAAGTGCCTASYAAASMA[A/G]GATCTGAAGAASAAAAGTTGGATCTTCCTGATGTGCCAACCAAGAAACCAKTTRCTTCCR
Contig13594bb-contig1:652	Contig13594bb-652	GAAACTCAGATGGCCGTTCAAGAWATGCCAGAAGTGCCTASYAAASMARGATCTGAAGAA[G/C]AAAAGTTGGATCTTCCTGATGTGCCAACCAAGAAACCAKTTRCTTCCRATGCAGCTACGT
Contig13606bb-contig1:120	Contig13606bb-120	GCAAGAAGCGGCCTTGAAAGTCGTGGAAGCCAACAGGCAGAACAAAGCCGCCACCGCCGC[T/C]GATCGGACGTCGAAAGCCGTCGATGAAGACAYGGCCATCTTCATCAACATGTCCCAAGAG
Contig13606bb-contig1:152	Contig13606bb-152	ACAGGCAGAACAAAGCCGCCACCGCCGCYGATCGGACGTCGAAAGCCGTCGATGAAGACA[T/C]GGCCATCTTCATCAACATGTCCCAAGAGCTYAAAGAGGAAGGTAACCGTCTCTTCCAGAA
Contig13606bb-contig1:183	Contig13606bb-183	TCGGACGTCGAAAGCCGTCGATGAAGACAYGGCCATCTTCATCAACATGTCCCAAGAGCT[T/C]AAAGAGGAAGGTAACCGTCTCTTCCAGAAACGTGACCACGAGGGTGCGATGTTAAAGTAC
Contig13606bb-contig1:348	Contig13606bb-348	CTATTTACGCAGCAACATGGCTGCTTGTTACATGCAAATGGGTCTCGGCGAGTACCCACG[T/C]GCCATTGCCGAATGTAATTTGGCTYTGGAGGTTTCTCCTAGGTATAGCAAAGCTTTGTTG
Contig13606bb-contig1:373	Contig13606bb-373	TGTTACATGCAAATGGGTCTCGGCGAGTACCCACGYGCCATTGCCGAATGTAATTTGGCT[T/C]TGGAGGTTTCTCCTAGGTATAGCAAAGCTTTGTTGAAAAGAGCTAGGTGTTATGAGGCTT
Contig13621bb-contig1:500	Contig13621bb-500	ACAAGAGTTATTTCCAGAACCAGGAAGGCTTCAATTCATTTATGCTGATCTGGGGGATGC[A/G]AAAGCTGTAAATAAAATATTTTCAGAAAATGCATTTGAYGCTGTAATACACTTTGCGGCT
Contig13621bb-contig1:539	Contig13621bb-539	TTATGCTGATCTGGGGGATGCRAAAGCTGTAAATAAAATATTTTCAGAAAATGCATTTGA[T/C]GCTGTAATACACTTTGCGGCTGTTGCATATGTTGGGGAGAGTACACTTGATCCTCTCAAG
Contig13621bb-contig1:736	Contig13621bb-736	ACTCTAGTACATGTGCCACATATGGGGAGCCTGAAAAGATGCCAATCACGGAAGAAACCC[G/C]ACAGGTTCCAATCAATCCATATGGAAAAGCTAAGAAGATGGCAGAAGATATCATCTTGGA
Contig13624bb-contig1:214	Contig13624bb-214	TCGGCTATCTTCTGGTGGAACCGAGCTCATTTGTGAGGGCTTGTTTTCCCACCCTAACGA[T/G]ATCTGGGACCTAGCTTCCTGTCCCTTCGATCAACGGATTTTCTCYACCGTTTTTTCAACC
Contig13624bb-contig1:259	Contig13624bb-259	TTCCCACCCTAACGAKATCTGGGACCTAGCTTCCTGTCCCTTCGATCAACGGATTTTCTC[T/C]ACCGTTTTTTCAACCGGTGAATCTTATGGGGCTGCAATATGGCAGATACCTGAATTRTAT
Contig13624bb-contig1:316	Contig13624bb-316	CTCYACCGTTTTTTCAACCGGTGAATCTTATGGGGCTGCAATATGGCAGATACCTGAATT[A/G]TATGGRCAGTTAAATTCACCACAGTTGGAACGAATTGCCTCCCTTGATGCACATGTTGCT
Contig13624bb-contig1:322	Contig13624bb-322	CGTTTTTTCAACCGGTGAATCTTATGGGGCTGCAATATGGCAGATACCTGAATTRTATGG[A/G]CAGTTAAATTCACCACAGTTGGAACGAATTGCCTCCCTTGATGCACATGTTGCTAAGATT
Contig13624bb-contig1:410	Contig13624bb-410	ATTGCCTCCCTTGATGCACATGTTGCTAAGATTAATTGTGTTCTCTGGTGGCCATCTGGA[A/G]GACATGATAAGTTGCTCAGCATTGATGATGAAAATMTTTTCTTGTGGACTTTAGATTGTT
Contig13624bb-contig1:446	Contig13624bb-446	TGTGTTCTCTGGTGGCCATCTGGARGACATGATAAGTTGCTCAGCATTGATGATGAAAAT[C/A]TTTTCTTGTGGACTTTAGATTGTTCAAAAAAGGCTGCCCAGGTKCAATCTAAAGAGTCAT
Contig13624bb-contig1:490	Contig13624bb-490	CATTGATGATGAAAATMTTTTCTTGTGGACTTTAGATTGTTCAAAAAAGGCTGCCCAGGT[T/G]CAATCTAAAGAGTCATCTGGTATGCTTCATTACTTATCTGGTGGTGCATGGGATCCACAT
Contig13624bb-contig1:571	Contig13624bb-571	TATGCTTCATTACTTATCTGGTGGTGCATGGGATCCACATGACATGAATGCTGTTGCGAC[A/G]ACTTGTGAATCATCAGTCCAGTTTTGGGATCTACGTACAATGAAGAAGACAAATGCAATT
Contig13624bb-contig1:799	Contig13624bb-799	AAGTCCTGCCAAAGAGCTTCCTGGACATACACACTGGACATGGGCTGTCACTTGTAACCC[T/C]GAGTATGATGGGCTAATTCTGAGTGCTGGCACAGACTCAACTGTTAACTTGTGGCARGCT
Contig13624bb-contig1:856	Contig13624bb-856	CCCYGAGTATGATGGGCTAATTCTGAGTGCTGGCACAGACTCAACTGTTAACTTGTGGCA[A/G]GCTCCTAYATCTGCAGAAGATAAAGCAACATCTGAAAGCATAACTGAACCACTCAATCAA
Contig13624bb-contig1:864	Contig13624bb-864	ATGATGGGCTAATTCTGAGTGCTGGCACAGACTCAACTGTTAACTTGTGGCARGCTCCTA[T/C]ATCTGCAGAAGATAAAGCAACATCTGAAAGCATAACTGAACCACTCAATCAACAGGCCGA
Contig13639bb-contig1:312	Contig13639bb-312	GTCATCTTAATGGTGGCGATACGGTGAAAGGCTAAAATAATAGTACATCAATATCAAGTA[G/C]ACCATCCTACAATGATCCCTAACTTCCCCGACATAAACCAGACTTTTGAGTTCACTTGAC
Contig13639bb-contig1:36	Contig13639bb-36	AAACCAGGCATTAAATATAATTCCCATACAAGTTT[T/G]ACCGCAAACTGACTAATTTTTMMAAAAAAAATCTCGTACAATAATAGCTATTAACATTAA
Contig13639bb-contig1:58	Contig13639bb-58	AAACCAGGCATTAAATATAATTCCCATACAAGTTTKACCGCAAACTGACTAATTTTT[C/A]MAAAAAAAATCTCGTACAATAATAGCTATTAACATTAATGTTCTCAAAACCCTTGAATAT
Contig13639bb-contig1:59	Contig13639bb-59	AAACCAGGCATTAAATATAATTCCCATACAAGTTTKACCGCAAACTGACTAATTTTTM[C/A]AAAAAAAATCTCGTACAATAATAGCTATTAACATTAATGTTCTCAAAACCCTTGAATATT
Contig13646bb-contig1:158	Contig13646bb-158	ATCCAAGCACAATTTCAAACTACTGGAAAGCAAGCACTTCAGGATGCACTGAGATCTAGC[T/C]TGGAAACTTCTGTTATTCCAGCATTTGAGATGTCATGCAAATCAATGTTTGAGCAAATTG
Contig13646bb-contig1:255	Contig13646bb-255	GCAAATCAATGTTTGAGCAAATTGATGTCACATTTCATAAAGGGCTAATAGAACACACAG[G/C]AACTGCTCAGCAGCAATTTGAAAATTCACATTCTTCCCTTGCTGCTGCTCTACAGGAAGC
Contig13646bb-contig1:355	Contig13646bb-355	TGCTGCTGCTCTACAGGAAGCTATTAAATCTGCAACTTCAATCACACAAACCTTAAGTGG[T/C]GAACTGGCCAACGCGCAACGAAATCTTCTAGCTAKAGCAGCTGCAGGTGGCAACTCCAAT
Contig13646bb-contig1:390	Contig13646bb-390	CTTCAATCACACAAACCTTAAGTGGYGAACTGGCCAACGCGCAACGAAATCTTCTAGCTA[T/G]AGCAGCTGCAGGTGGCAACTCCAATGCAGGAAATCCCTTGGTTTCACAATTGAGTAATGG
Contig13646bb-contig1:483	Contig13646bb-483	ATCCCTTGGTTTCACAATTGAGTAATGGACCACTGACTCATCTGCATGAGATGCCTGAGG[T/C]ACACTTAGATCCAACTAAAGAGTTAGCAAGAWTGATAGCTGAAAAGAAATATGAAGAAGC
Contig13646bb-contig1:50	Contig13646bb-50	TATTACAGAGTCATTCCAGAAAGGCATTGGGGAGAGGGCAGTGAATCAT[T/C]TGGAGAAGTCAGTCAGTTCAAAACTTGAAGCAACAGTGGCCAGGCAAATCCAAGCACAAT
Contig13646bb-contig1:515	Contig13646bb-515	CTGACTCATCTGCATGAGATGCCTGAGGYACACTTAGATCCAACTAAAGAGTTAGCAAGA[T/A]TGATAGCTGAAAAGAAATATGAAGAAGCATTYACCTCAGCCCTGMATAGAAGCGATGTCT
Contig13646bb-contig1:547	Contig13646bb-547	CTTAGATCCAACTAAAGAGTTAGCAAGAWTGATAGCTGAAAAGAAATATGAAGAAGCATT[T/C]ACCTCAGCCCTGMATAGAAGCGATGTCTCTATAGTTTCCTGGTTGTGTTCTCAGGTTAAT
Contig13646bb-contig1:560	Contig13646bb-560	AAAGAGTTAGCAAGAWTGATAGCTGAAAAGAAATATGAAGAAGCATTYACCTCAGCCCTG[C/A]ATAGAAGCGATGTCTCTATAGTTTCCTGGTTGTGTTCTCAGGTTAATCTGCAAGGGATAT
Contig13646bb-contig1:662	Contig13646bb-662	GTTAATCTGCAAGGGATATTGTCAATGAAACCATGTCCACTGAGCCAAGGAGTATTGCTG[T/G]CACTTTTTCAGCAACTGGCTTKTGATRTCAACAAGGAAACWAGTAGAAAGCTTGTATGGA
Contig13646bb-contig1:684	Contig13646bb-684	CAATGAAACCATGTCCACTGAGCCAAGGAGTATTGCTGKCACTTTTTCAGCAACTGGCTT[T/G]TGATRTCAACAAGGAAACWAGTAGAAAGCTTGTATGGATGACTGATGTAGCTGTTGCCAT
Contig13646bb-contig1:689	Contig13646bb-689	AAACCATGTCCACTGAGCCAAGGAGTATTGCTGKCACTTTTTCAGCAACTGGCTTKTGAT[A/G]TCAACAAGGAAACWAGTAGAAAGCTTGTATGGATGACTGATGTAGCTGTTGCCATAATCC
Contig13646bb-contig1:703	Contig13646bb-703	GAGCCAAGGAGTATTGCTGKCACTTTTTCAGCAACTGGCTTKTGATRTCAACAAGGAAAC[T/A]AGTAGAAAGCTTGTATGGATGACTGATGTAGCTGTTGCCATAATCCCCTCKGATCCGACA
Contig13646bb-contig1:754	Contig13646bb-754	CAAGGAAACWAGTAGAAAGCTTGTATGGATGACTGATGTAGCTGTTGCCATAATCCCCTC[T/G]GATCCGACAATAGCCATGCATGTGGTACCAATMTTTAGRCAGGTGTCTCAGATTGTGGAT
Contig13671bb-contig1:131	Contig13671bb-131	ATTCGGAAGTGGTTAAATTCCAACCATCGAACCTGTCCAAAGACTGGACAAACTTTAGAA[C/A]ACTTGTCTCTAGCACCAAACTTCGCACTCCGCAACCTTATTCTGCAATGGTGTGAGAAGA
Contig13671bb-contig1:219	Contig13671bb-219	TCCGCAACCTTATTCTGCAATGGTGTGAGAAGAACAACCTTGAACTGCCCAAAAAGGATA[A/G]TTATGCWTCTTCAGTTAATTATTCTGCAGAAATCATGGAAGAAATSTCTTCATTGGTTCT
Contig13671bb-contig1:226	Contig13671bb-226	CCTTATTCTGCAATGGTGTGAGAAGAACAACCTTGAACTGCCCAAAAAGGATARTTATGC[T/A]TCTTCAGTTAATTATTCTGCAGAAATCATGGAAGAAATSTCTTCATTGGTTCTAAACCTA
Contig13671bb-contig1:265	Contig13671bb-265	GCCCAAAAAGGATARTTATGCWTCTTCAGTTAATTATTCTGCAGAAATCATGGAAGAAAT[G/C]TCTTCATTGGTTCTAAACCTATCTTCTAGTCAGCCAAATGTGCGTAGAGATGCCATTGTG
Contig13671bb-contig1:340	Contig13671bb-340	AAACCTATCTTCTAGTCAGCCAAATGTGCGTAGAGATGCCATTGTGAAGATCCGTATGCT[T/C]TCGAAAGAGAATCCGGAGAACAGAATTTTCATWGCCAACGATGGAGGAATCCCACGTTTA
Contig13671bb-contig1:373	Contig13671bb-373	AGATGCCATTGTGAAGATCCGTATGCTYTCGAAAGAGAATCCGGAGAACAGAATTTTCAT[T/A]GCCAACGATGGAGGAATCCCACGTTTAGTTCAGCTATTATCTTATCCAGATTCCAACATT
Contig13671bb-contig1:451	Contig13671bb-451	CCCACGTTTAGTTCAGCTATTATCTTATCCAGATTCCAACATTCAAGAACACACTGTCAC[T/C]GCCCTCTTGAACTTATCAATTGATGAGACCAACAAAAGGCTTATAGCTAGAGAAGGAGCT
Contig13671bb-contig1:658	Contig13671bb-658	TGATGAGAACAAAGTTCTTGTAGGGAACTTCAATGGGATCCCACCATTAGTAGCTCTGTT[A/G]AAAAACGGGACWATGAGGGGTAAAAAGGATGCAGCCACTGCACTTTTTAACTTGTCTTTG
Contig13671bb-contig1:670	Contig13671bb-670	AGTTCTTGTAGGGAACTTCAATGGGATCCCACCATTAGTAGCTCTGTTRAAAAACGGGAC[T/A]ATGAGGGGTAAAAAGGATGCAGCCACTGCACTTTTTAACTTGTCTTTGAACCAAGCCAAC
Contig13675bb-contig1:1013	Contig13675bb-1013	GGTGGGTATCTTGGGGARTATGTGCCTCTCAAGAGCAGCGTTCAAATGGAGAACTTGGAT[A/G]CTTGATTGGACTAGGATAAATTTGTATTTTGTGAAACCATGATGTAGGGACRAAATGTAT
Contig13675bb-contig1:1065	Contig13675bb-1065	ACTTGGATRCTTGATTGGACTAGGATAAATTTGTATTTTGTGAAACCATGATGTAGGGAC[A/G]AAATGTATTTCAAATGGGTATGCCAGTTCCTAAAACTCTTCGTGAAGACTGTGATATTCA
Contig13675bb-contig1:124	Contig13675bb-124	GCCGGAGGAGCTTCAGTTCTTGTCGTTGACMGATATCCTGAGGGAATCCGTTGCAATCCC[T/C]AAAAGATCCCCCAAAACCTTCTATCTTATRACCTTAGCTCTCATTTTCCCTCTCTCTTTT
Contig13675bb-contig1:154	Contig13675bb-154	MGATATCCTGAGGGAATCCGTTGCAATCCCYAAAAGATCCCCCAAAACCTTCTATCTTAT[A/G]ACCTTAGCTCTCATTTTCCCTCTCTCTTTTGCCATTTTAGCTCACTCGCTTTTCACCCAT
Contig13675bb-contig1:340	Contig13675bb-340	TCTCCTCTTAACCTTCCAGTTCTGTTACCTAATTTTCCTCTTTGCCTTCTCTCTTTTATC[T/A]ACGGCTGCAGTTGTATTTACGGTTGCATCTCTCTACACGTCGAAGCCAGTCTCTTTCACT
Contig13675bb-contig1:403	Contig13675bb-403	GGCTGCAGTTGTATTTACGGTTGCATCTCTCTACACGTCGAAGCCAGTCTCTTTCACTTC[C/A]ACGATCTCAGCCATACCCAAGGTTTTTAAGCGYCTTTTTATAACCTTCACATGGGTTTCT
Contig13675bb-contig1:436	Contig13675bb-436	CACGTCGAAGCCAGTCTCTTTCACTTCMACGATCTCAGCCATACCCAAGGTTTTTAAGCG[T/C]CTTTTTATAACCTTCACATGGGTTTCTCTCTTGATGTTTGTTTACAATGCCTTGTTGATC
Contig13675bb-contig1:547	Contig13675bb-547	CTTGTTGATCGGTTTCCTGGTCTTGTTTGTCATTGCCGTTGATTCCCGGAATGCCTTTTT[T/G]TCCTTCTTCTCWTTTATGGTGATCTTRGTGCTGTTTTTGGGCGTTCATGTTTACATCACR
Contig13675bb-contig1:559	Contig13675bb-559	TTTCCTGGTCTTGTTTGTCATTGCCGTTGATTCCCGGAATGCCTTTTTKTCCTTCTTCTC[T/A]TTTATGGTGATCTTRGTGCTGTTTTTGGGCGTTCATGTTTACATCACRGCGCTTTGGCAT
Contig13675bb-contig1:574	Contig13675bb-574	TGTCATTGCCGTTGATTCCCGGAATGCCTTTTTKTCCTTCTTCTCWTTTATGGTGATCTT[A/G]GTGCTGTTTTTGGGCGTTCATGTTTACATCACRGCGCTTTGGCATTTGGCCAGTGTGGTG
Contig13675bb-contig1:607	Contig13675bb-607	KTCCTTCTTCTCWTTTATGGTGATCTTRGTGCTGTTTTTGGGCGTTCATGTTTACATCAC[A/G]GCGCTTTGGCATTTGGCCAGTGTGGTGTCGGTGCTTGAGCCGATTTACGGCCTTGCAGCT
Contig13675bb-contig1:868	Contig13675bb-868	TTGGAGGATTGTGGTGGGGGGATTCTTGGTTGGAGTGTTGGTGATAGTGAATCTGGTGGG[G/C]TTGTTGGTGCAGAGTGTRTTCTACTATGTTTGTAAGAGTTATCATCATCARGGAATCGAC
Contig13675bb-contig1:886	Contig13675bb-886	GGGATTCTTGGTTGGAGTGTTGGTGATAGTGAATCTGGTGGGSTTGTTGGTGCAGAGTGT[A/G]TTCTACTATGTTTGTAAGAGTTATCATCATCARGGAATCGACAAAACAGCTCTKCATGAT
Contig13675bb-contig1:919	Contig13675bb-919	TCTGGTGGGSTTGTTGGTGCAGAGTGTRTTCTACTATGTTTGTAAGAGTTATCATCATCA[A/G]GGAATCGACAAAACAGCTCTKCATGATCATCTTGGTGGGTATCTTGGGGARTATGTGCCT
Contig13675bb-contig1:94	Contig13675bb-94	CCCTCCCTTGAAAGCGATCATGGATCTAGCGCCGGAGGAGCTTCAGTTCTTGTCGTTGAC[C/A]GATATCCTGAGGGAATCCGTTGCAATCCCYAAAAGATCCCCCAAAACCTTCTATCTTATR
Contig13675bb-contig1:940	Contig13675bb-940	GAGTGTRTTCTACTATGTTTGTAAGAGTTATCATCATCARGGAATCGACAAAACAGCTCT[T/G]CATGATCATCTTGGTGGGTATCTTGGGGARTATGTGCCTCTCAAGAGCAGCGTTCAAATG
Contig13675bb-contig1:970	Contig13675bb-970	TCATCATCARGGAATCGACAAAACAGCTCTKCATGATCATCTTGGTGGGTATCTTGGGGA[A/G]TATGTGCCTCTCAAGAGCAGCGTTCAAATGGAGAACTTGGATRCTTGATTGGACTAGGAT
Contig13715bb-contig1:1007	Contig13715bb-1007	ATCGAATTTCATGGAATTGTCGTAAGCGTTTTCATAAGCRGGATGGACAGCTGATACCGA[T/C]GATCCAACTTGGCCGTAYGGATTTGAATAGTAAGACGGATTAGGCGTGGRGTTAGGGTTG
Contig13715bb-contig1:1025	Contig13715bb-1025	GTCGTAAGCGTTTTCATAAGCRGGATGGACAGCTGATACCGAYGATCCAACTTGGCCGTA[T/C]GGATTTGAATAGTAAGACGGATTAGGCGTGGRGTTAGGGTTGGGGTTTGGAGGAGCWGGA
Contig13715bb-contig1:1057	Contig13715bb-1057	CTGATACCGAYGATCCAACTTGGCCGTAYGGATTTGAATAGTAAGACGGATTAGGCGTGG[A/G]GTTAGGGTTGGGGTTTGGAGGAGCWGGACCGTAGCTGGAAGCCGTCTGATGCTGATCATA
Contig13715bb-contig1:1082	Contig13715bb-1082	GTAYGGATTTGAATAGTAAGACGGATTAGGCGTGGRGTTAGGGTTGGGGTTTGGAGGAGC[T/A]GGACCGTAGCTGGAAGCCGTCTGATGCTGATCATACTGCTGGAAATAAGGAGGCTGGGAG
Contig13715bb-contig1:20	Contig13715bb-20	AGCTTGGAACTTGAACCTG[C/A]AAATGAACTGTGCATGTAGGACAGGCAACTTCCTTCATCCGCCTACCAGAGCCATCAGAC
Contig13715bb-contig1:344	Contig13715bb-344	ACATTTGTCACAGAAAATATCCCCGCAGTTCCTGCAGTGGTGCTTCCGCACAAAAGCCCC[C/A]AAATCTGTTGCACAAGCAGTGCATTTTGAAACAGCTTCATCAGGCACCCAGTGATCTTTC
Contig13715bb-contig1:554	Contig13715bb-554	GCTGCTAGGCTCAAGCATACGAATACCATCTAAACCAATCTGGCAAAGTACGTCCATGGG[G/C]CCRTGTGCTCCACTTTCAGACAACAACTTAACACGAAATTTCTGGACACCGCTYTTTACA
Contig13715bb-contig1:557	Contig13715bb-557	GCTAGGCTCAAGCATACGAATACCATCTAAACCAATCTGGCAAAGTACGTCCATGGGSCC[A/G]TGTGCTCCACTTTCAGACAACAACTTAACACGAAATTTCTGGACACCGCTYTTTACATCT
Contig13715bb-contig1:608	Contig13715bb-608	CATGGGSCCRTGTGCTCCACTTTCAGACAACAACTTAACACGAAATTTCTGGACACCGCT[T/C]TTTACATCTTGCTGGGTGTCATCCTTCGGCACCGCCCTCAAAATCTTACCRGCGGCTRAA
Contig13715bb-contig1:659	Contig13715bb-659	GACACCGCTYTTTACATCTTGCTGGGTGTCATCCTTCGGCACCGCCCTCAAAATCTTACC[A/G]GCGGCTRAACCTGACCCACCAGACGAGTCCTTCCCAGAAGGGATATTAATAGATCGCCCA
Contig13715bb-contig1:666	Contig13715bb-666	CTYTTTACATCTTGCTGGGTGTCATCCTTCGGCACCGCCCTCAAAATCTTACCRGCGGCT[A/G]AACCTGACCCACCAGACGAGTCCTTCCCAGAAGGGATATTAATAGATCGCCCATAATCAT
Contig13715bb-contig1:754	Contig13715bb-754	CAGAAGGGATATTAATAGATCGCCCATAATCATCGAATTGAACCCAAGTCGACGATTTTG[A/G]GGCTGTACCACGTGCCCCATAAGGCTCCGCCTTTCCTCCTKCATAAGCATAAACCCCGTC
Contig13715bb-contig1:795	Contig13715bb-795	ACCCAAGTCGACGATTTTGRGGCTGTACCACGTGCCCCATAAGGCTCCGCCTTTCCTCCT[T/G]CATAAGCATAAACCCCGTCACCATACCCACCATCATCACCGTATCGTGAATAGCTATCCG
Contig13715bb-contig1:860	Contig13715bb-860	AGCATAAACCCCGTCACCATACCCACCATCATCACCGTATCGTGAATAGCTATCCGATCG[G/C]TTTCCATAGAGATCGGATCCTAAATCGGATCTGTTGAGATTATATCCTCCTCCGTATTTA
Contig13715bb-contig1:986	Contig13715bb-986	GAAATAACTGCCACCGCCGTGATCGAATTTCATGGAATTGTCGTAAGCGTTTTCATAAGC[A/G]GGATGGACAGCTGATACCGAYGATCCAACTTGGCCGTAYGGATTTGAATAGTAAGACGGA
Contig13753bb-contig1:397	Contig13753bb-397	GCTGTATTTGACACTGCTCCAAGCACAAATTCGATAGTGTGTATAAGTTGGTGAACAAAG[A/G]CCTCACTGAACTCAAACTCTTCATGGCTACTGGAACCATGACGTACTTCCATTTCATCAG
Contig13753bb-contig1:597	Contig13753bb-597	CTTTGGAAATAACATCCACGGTACAGCAACTAGAGCTGCTAGCAGTAATACAATCTGGAG[A/G]AACTTCTGACCAAAGAAAAGTTGATTTTCACCAAGATCATCTGTAGGACTCAAGAACATG
Contig13783bb-contig1:243	Contig13783bb-243	TTCCACCCWGGAATCAACCCTGATCACTGGAAATATTGGCCTGGCAACATCTGATGAAAC[T/A]CAGGACAACTTATTTCAGAACTTGGAAACTAGTTCAAACACAAATGTTTTTCCTTCCAAA
Contig13783bb-contig1:314	Contig13783bb-314	TATTTCAGAACTTGGAAACTAGTTCAAACACAAATGTTTTTCCTTCCAAAACCAAAGAGT[T/C]GTCTTATATGGTTAATTCTATTTGTCAGACYTTGGGGTCTCAAACTGGCCAGATAGAGAA
Contig13783bb-contig1:345	Contig13783bb-345	AAATGTTTTTCCTTCCAAAACCAAAGAGTYGTCTTATATGGTTAATTCTATTTGTCAGAC[T/C]TTGGGGTCTCAAACTGGCCAGATAGAGAACTTAGAAAGTAGTGTCAACTTGGAAGGTCTA
Contig13783bb-contig1:417	Contig13783bb-417	AACTGGCCAGATAGAGAACTTAGAAAGTAGTGTCAACTTGGAAGGTCTATCTACTCCACA[T/A]CTGGRAATTAATGGCCYGAGTAGATTTGACACTTTGGAGACCACTGAAGGAGCTACACAT
Contig13783bb-contig1:422	Contig13783bb-422	GCCAGATAGAGAACTTAGAAAGTAGTGTCAACTTGGAAGGTCTATCTACTCCACAWCTGG[A/G]AATTAATGGCCYGAGTAGATTTGACACTTTGGAGACCACTGAAGGAGCTACACATAATGG
Contig13783bb-contig1:434	Contig13783bb-434	ACTTAGAAAGTAGTGTCAACTTGGAAGGTCTATCTACTCCACAWCTGGRAATTAATGGCC[T/C]GAGTAGATTTGACACTTTGGAGACCACTGAAGGAGCTACACATAATGGAACATCATCAGA
Contig13783bb-contig1:635	Contig13783bb-635	TTCATGTGATCTGCAATGGGAACGATGAGAGCCCTACTGCCAGTAAGCACAATGCACTTC[T/A]GCAATTAYATGAAATTTCTGTGGCTAATGATCTCTCTGTTTGGACCAAGTATGCCAATCA
Contig13783bb-contig1:643	Contig13783bb-643	ATCTGCAATGGGAACGATGAGAGCCCTACTGCCAGTAAGCACAATGCACTTCWGCAATTA[T/C]ATGAAATTTCTGTGGCTAATGATCTCTCTGTTTGGACCAAGTATGCCAATCAGATTTTGA
Contig13783bb-contig1:737	Contig13783bb-737	GGACCAAGTATGCCAATCAGATTTTGACAGCTGTACTTGAGGTTTTAGATGATTCTGATT[T/C]CTCAATCAGAGAGCTTGCCCTGTCATTGATAATTGAAATGCTTAAAAACCAGAAAGGTGT
Contig13783bb-contig1:826	Contig13783bb-826	ATAATTGAAATGCTTAAAAACCAGAAAGGTGTTATGGGAGATTCTGTTGAAATAGTGATC[A/G]AGAAGCTGCTTCATGTAATGAAGGATAWTGTTCCAAAAGTTTCAAATGAAGCTGAGCACT
Contig13783bb-contig1:854	Contig13783bb-854	GTGTTATGGGAGATTCTGTTGAAATAGTGATCRAGAAGCTGCTTCATGTAATGAAGGATA[T/A]TGTTCCAAAAGTTTCAAATGAAGCTGAGCACTGCTTGAACACTGTGTTGTCCGAGTATGA
Contig13813bb-contig1:140	Contig13813bb-140	TACTGTTTTAAATAGGACCTTGCTGTTCATGAACATGTAGAAATCCATGGTTCTCTTAGC[A/G]GCGTGTAGTCCMTCGTAGCCCGGATGTGATGGGAAAAAGAGTTCCTCATTAAAAACGGCT
Contig13813bb-contig1:152	Contig13813bb-152	TAGGACCTTGCTGTTCATGAACATGTAGAAATCCATGGTTCTCTTAGCRGCGTGTAGTCC[C/A]TCGTAGCCCGGATGTGATGGGAAAAAGAGTTCCTCATTAAAAACGGCTTGGTCCCATGAG
Contig13813bb-contig1:20	Contig13813bb-20	TCATTCTTCGAAGCTTATC[T/C]GGGTGGTAATTTACGTGAACGATTACGGGTTTTAACTTCTTGAGTTTAGCATCTTTCCTT
Contig13813bb-contig1:217	Contig13813bb-217	AGCCCGGATGTGATGGGAAAAAGAGTTCCTCATTAAAAACGGCTTGGTCCCATGAGTTTG[A/G]TTGTTTAGCTAGCCGRTCAGCTACACGGTCCAAAAGCTCGATTGAAGGGATTGTAGGTCT
Contig13813bb-contig1:233	Contig13813bb-233	GAAAAAGAGTTCCTCATTAAAAACGGCTTGGTCCCATGAGTTTGRTTGTTTAGCTAGCCG[A/G]TCAGCTACACGGTCCAAAAGCTCGATTGAAGGGATTGTAGGTCTTATAAAGAAGAAACCA
Contig13813bb-contig1:485	Contig13813bb-485	CCGGTAAAGATGGTTGAATGGGTTTTGTAAGTATATTATATCAACATCCGAGAGAAGGAC[A/G]CTRTAACCCAGTTGCAAAAACTCCCTTAAAATCCGGAACTTCAATCCAGAGACAGCATGA
Contig13813bb-contig1:488	Contig13813bb-488	GTAAAGATGGTTGAATGGGTTTTGTAAGTATATTATATCAACATCCGAGAGAAGGACRCT[A/G]TAACCCAGTTGCAAAAACTCCCTTAAAATCCGGAACTTCAATCCAGAGACAGCATGATTG
Contig13813bb-contig1:580	Contig13813bb-580	GGAACTTCAATCCAGAGACAGCATGATTGCCTCCTGATCTCCCAACGGCATCAATACCCG[C/A]ATCTGGATCCCTCTTGTACACCGGGACATCATTCGATTTGCAGAACTCTTCAATGTGRTC
Contig13813bb-contig1:638	Contig13813bb-638	CGMATCTGGATCCCTCTTGTACACCGGGACATCATTCGATTTGCAGAACTCTTCAATGTG[A/G]TCATCTAAAGCTATAACTAGGTAATTAGGTATACCGACTCTCTTGATGCTAGAAAACCAA
Contig13822bb-contig1:1015	Contig13822bb-1015	CGTTGGATTTCAACTCCGGGTTACCGGCTGACTCAGTGGTTGCTCCGTTAATAAGGAGCC[A/G]AAAGGTGGATACCTTTTATTACGTCGGTCTGACCGGGCTTAGCGTAGGCGGCCAACCTGT
Contig13822bb-contig1:1610	Contig13822bb-1610	TTCTTCTCTGGTAAAAGAAGGTGAAGAATATACCGAAGTTTGTTTGTTTGTAATATGTAT[A/G]GTAATTTTATATTTAGGTTGAATTTTTACCATTTAGTCGTACTTTTTTACATTGGGGAAA
Contig13822bb-contig1:1720	Contig13822bb-1720	CATTGGGGAAATAAATTCCAAAGAATGGAGAAGCAGTGTGGACGTGGGCGGTTAATGAAT[T/A]TAACCCGCCTTAGGATTGATTTACTTGTACYGTGAGGTAAGTTCAGTGTCATTATGTAGT
Contig13822bb-contig1:1751	Contig13822bb-1751	AGCAGTGTGGACGTGGGCGGTTAATGAATWTAACCCGCCTTAGGATTGATTTACTTGTAC[T/C]GTGAGGTAAGTTCAGTGTCATTATGTAGTAAATTTGTTGAAATTTGAAGGGCAATGAAAA
Contig13822bb-contig1:537	Contig13822bb-537	GAGTGGGGAGTATTTTACCCGGGTCGGAGTCGGTAACCCGGCTAAACAATTCTACATGGT[T/C]CTTGATACCGGGAGTGATGTTAATTGGATCCAATGTGAACCATGTACGGATTGTTACCAA
Contig13822bb-contig1:699	Contig13822bb-699	CAGTCCGGTTACTTGCGAGTCAAGGCAATGTTCTCTTCTACGACAATCGGCTTGTCGTGG[T/C]GGGAAATGTCTTTACCAGGTGTCCTACGGTGATGGATCTTACACAGTAGGGGATTTCGTG
Contig13848bb-contig1:1002	Contig13848bb-1002	AATGATTGGAACACCAGAAGCCCTTGATCTCCGAGGAAAGGCTGCTGTAGCWCAAGCAGC[T/C]CTGGCATATAGGCTCTACCAGAAGAAATTCCCGGTCCAAGATGGGARGCTTTGGTGAARA
Contig13848bb-contig1:104	Contig13848bb-104	CTCCGCTCTGTTCAGCCCGTGATCTTTTGATCTTTCTCYATGGCTACCATTTCCAAGCTC[T/G]CTAACCCCAACCCAGTCGCTTCTCTTTCATYATCTTYCAAACCCAGATCTTCTTCATCGC
Contig13848bb-contig1:1049	Contig13848bb-1049	TAGCWCAAGCAGCYCTGGCATATAGGCTCTACCAGAAGAAATTCCCGGTCCAAGATGGGA[A/G]GCTTTGGTGAARAAGGGTGCCAAGAAACAGAGGTTGCTCTGGGCYTCAACTAGTGTCAAG
Contig13848bb-contig1:1061	Contig13848bb-1061	CYCTGGCATATAGGCTCTACCAGAAGAAATTCCCGGTCCAAGATGGGARGCTTTGGTGAA[A/G]AAGGGTGCCAAGAAACAGAGGTTGCTCTGGGCYTCAACTAGTGTCAAGAACCCTGCCTAC
Contig13848bb-contig1:1094	Contig13848bb-1094	CGGTCCAAGATGGGARGCTTTGGTGAARAAGGGTGCCAAGAAACAGAGGTTGCTCTGGGC[T/C]TCAACTAGTGTCAAGAACCCTGCCTACCCTGACACCCTATATGTTGCTCCTCTCATTGGA
Contig13848bb-contig1:1199	Contig13848bb-1199	TGCTCCTCTCATTGGACCTGACACGGTCTCAACCATGCCTGACCAAGCACTCCAAGCCTT[T/C]ATAGACCAYGGCACAGTTTCAAGGACGATTGACGCAAACGTGTCTGAAGCTGAAGGCATC
Contig13848bb-contig1:1208	Contig13848bb-1208	CATTGGACCTGACACGGTCTCAACCATGCCTGACCAAGCACTCCAAGCCTTYATAGACCA[T/C]GGCACAGTTTCAAGGACGATTGACGCAAACGTGTCTGAAGCTGAAGGCATCTATAGTGCA
Contig13848bb-contig1:135	Contig13848bb-135	CTTTCTCYATGGCTACCATTTCCAAGCTCKCTAACCCCAACCCAGTCGCTTCTCTTTCAT[T/C]ATCTTYCAAACCCAGATCTTCTTCATCGCTTAAATGCTTCGTTGGGTTCCCTACCAGGCC
Contig13848bb-contig1:141	Contig13848bb-141	CYATGGCTACCATTTCCAAGCTCKCTAACCCCAACCCAGTCGCTTCTCTTTCATYATCTT[T/C]CAAACCCAGATCTTCTTCATCGCTTAAATGCTTCGTTGGGTTCCCTACCAGGCCTGSTTT
Contig13848bb-contig1:1441	Contig13848bb-1441	CAAACACTCTTAAATTTGTGATTTCTTAGATTTGCTGTCACTGCAAACACAATAAAAACA[A/G]GCGGGWGTTGGTTCCTGCTGTAAAAGAAAGTTGGTGRGCGAGCGTTATGYGAGACGTTGA
Contig13848bb-contig1:1447	Contig13848bb-1447	CTCTTAAATTTGTGATTTCTTAGATTTGCTGTCACTGCAAACACAATAAAAACARGCGGG[T/A]GTTGGTTCCTGCTGTAAAAGAAAGTTGGTGRGCGAGCGTTATGYGAGACGTTGAATATTA
Contig13848bb-contig1:1478	Contig13848bb-1478	TCACTGCAAACACAATAAAAACARGCGGGWGTTGGTTCCTGCTGTAAAAGAAAGTTGGTG[A/G]GCGAGCGTTATGYGAGACGTTGAATATTATGTAATATGAAGCAGCGAGTGTTTGTTTAAT
Contig13848bb-contig1:1491	Contig13848bb-1491	AATAAAAACARGCGGGWGTTGGTTCCTGCTGTAAAAGAAAGTTGGTGRGCGAGCGTTATG[T/C]GAGACGTTGAATATTATGTAATATGAAGCAGCGAGTGTTTGTTTAATGGAACTTTYGTTT
Contig13848bb-contig1:198	Contig13848bb-198	CTTYCAAACCCAGATCTTCTTCATCGCTTAAATGCTTCGTTGGGTTCCCTACCAGGCCTG[G/C]TTTCWGCTCTAAGCTGGTTTCATCTTCTAGCTTGTCCTCGATAAACACCCACCCTTTCAG
Contig13848bb-contig1:203	Contig13848bb-203	AAACCCAGATCTTCTTCATCGCTTAAATGCTTCGTTGGGTTCCCTACCAGGCCTGSTTTC[T/A]GCTCTAAGCTGGTTTCATCTTCTAGCTTGTCCTCGATAAACACCCACCCTTTCAGGGGCT
Contig13848bb-contig1:315	Contig13848bb-315	TCAGGGGCTCCTTGGTTGTCAGGTGTTCTCTTGCTGATGGAAACGGTAGTTCAGTGAAGA[G/C]GACTACTTTGCATGATCTGTATGAAAAAGAAGGGCAGAGTCCATGGTATGACAACCTTTG
Contig13848bb-contig1:43	Contig13848bb-43	CAGCATCRATTACTTTTATTTTTTCAGAGCCTCCTTCACCAA[C/A]CTCCGCTCTGTTCAGCCCGTGATCTTTTGATCTTTCTCYATGGCTACCATTTCCAAGCTC
Contig13848bb-contig1:540	Contig13848bb-540	TGATCAATTCAGGGAACTTGTGCAATCAGGAAAAGATATCGAAAGTGCTTATTGGGAGTT[A/G]GTGGTGAAGGACATCCAAGATGCCTGCAAACTTTTTGAGCCAATCTATGACCAAACAGAT
Contig13848bb-contig1:688	Contig13848bb-688	GTTTCTCCCAGACTTGCTGATGATACTAATGGGACCATTGAGGCAGCCAAATATCTTCAT[A/G]AAGTGGTTGATCGTCCCAATGTGTACATTAAGATCCCTGCAACAGCACCATGCATTCCTT
Contig13848bb-contig1:786	Contig13848bb-786	TGCAACAGCACCATGCATTCCTTCAATCAAGGAAGTTATTGCGAATGGCATAAGTGTGAA[T/C]GTCACTCTCATATTTTCGCTTGCTAGATAYGAGGCTGTYATTGATGCTTACTTGGACGGC
Contig13848bb-contig1:816	Contig13848bb-816	GGAAGTTATTGCGAATGGCATAAGTGTGAAYGTCACTCTCATATTTTCGCTTGCTAGATA[T/C]GAGGCTGTYATTGATGCTTACTTGGACGGCCTTGAGGCTTCTGGGTTGAGTGATCTCTCC
Contig13848bb-contig1:82	Contig13848bb-82	TTTCAGAGCCTCCTTCACCAAMCTCCGCTCTGTTCAGCCCGTGATCTTTTGATCTTTCTC[T/C]ATGGCTACCATTTCCAAGCTCKCTAACCCCAACCCAGTCGCTTCTCTTTCATYATCTTYC
Contig13848bb-contig1:825	Contig13848bb-825	TGCGAATGGCATAAGTGTGAAYGTCACTCTCATATTTTCGCTTGCTAGATAYGAGGCTGT[T/C]ATTGATGCTTACTTGGACGGCCTTGAGGCTTCTGGGTTGAGTGATCTCTCCAGGGTTACT
Contig13848bb-contig1:918	Contig13848bb-918	TGGGTTGAGTGATCTCTCCAGGGTTACTAGTGTAGCTTCCTTCTTTGTCAGTAGGGTAGA[T/C]ACCCTCATTGACAAAATGCTTGAAATGATTGGAACACCAGAAGCCCTTGATCTCCGAGGA
Contig13848bb-contig1:993	Contig13848bb-993	AATGCTTGAAATGATTGGAACACCAGAAGCCCTTGATCTCCGAGGAAAGGCTGCTGTAGC[T/A]CAAGCAGCYCTGGCATATAGGCTCTACCAGAAGAAATTCCCGGTCCAAGATGGGARGCTT
Contig13948bb-contig1:288	Contig13948bb-288	AATTCCGATGAAGAACCGGCGGTGTCTTCGTGGATCGGGGAGATCGAGAAGGTTTTGATG[A/G]AGGATGATAATTTTGATCMTAGGGTTGAGACTCAACCTGTCTCCGATGATGATTTCTTGG
Contig13948bb-contig1:307	Contig13948bb-307	CGGTGTCTTCGTGGATCGGGGAGATCGAGAAGGTTTTGATGRAGGATGATAATTTTGATC[C/A]TAGGGTTGAGACTCAACCTGTCTCCGATGATGATTTCTTGGCCGATTTACTGGTTGATTC
Contig13948bb-contig1:406	Contig13948bb-406	TGGCCGATTTACTGGTTGATTCACCTCCTAGTAGCGGCGGCGATGTGGCTGGCGTCGACG[A/G]TGCTGATTTGCACAAACAGAGCCRGACCCACACCGACGTCGATAAAGACGATCCCATTRY
Contig13948bb-contig1:430	Contig13948bb-430	CTCCTAGTAGCGGCGGCGATGTGGCTGGCGTCGACGRTGCTGATTTGCACAAACAGAGCC[A/G]GACCCACACCGACGTCGATAAAGACGATCCCATTRYTAAGAAACAGAGAAGGCAGTTGAG
Contig13948bb-contig1:465	Contig13948bb-465	GRTGCTGATTTGCACAAACAGAGCCRGACCCACACCGACGTCGATAAAGACGATCCCATT[A/G]YTAAGAAACAGAGAAGGCAGTTGAGAAACAGAGATGCAGCTGTGAGATCAAGGGAGARGA
Contig13948bb-contig1:466	Contig13948bb-466	RTGCTGATTTGCACAAACAGAGCCRGACCCACACCGACGTCGATAAAGACGATCCCATTR[T/C]TAAGAAACAGAGAAGGCAGTTGAGAAACAGAGATGCAGCTGTGAGATCAAGGGAGARGAA
Contig13948bb-contig1:523	Contig13948bb-523	TTRYTAAGAAACAGAGAAGGCAGTTGAGAAACAGAGATGCAGCTGTGAGATCAAGGGAGA[A/G]GAAGAAGATGTATGTCAAGGATCTTGAGATGAAGAGTAGGTATTTAGAAGGGGAATGTAG
Contig13948bb-contig1:641	Contig13948bb-641	TAGACGACTGAGCCGTGTGCTTCAGTGCTTCATTGCTGAGAATCAAGCTCTTCGTCTTAC[T/G]TTGCATAAGGGTTGTGCATTTGATRCATCCTCGRCCAAGCAGGAGTCTGCCGTGCTCTTG
Contig13948bb-contig1:666	Contig13948bb-666	TGCTTCATTGCTGAGAATCAAGCTCTTCGTCTTACKTTGCATAAGGGTTGTGCATTTGAT[A/G]CATCCTCGRCCAAGCAGGAGTCTGCCGTGCTCTTGTTGGAATCCCTGCTGTTGGGTTCCC
Contig13948bb-contig1:675	Contig13948bb-675	GCTGAGAATCAAGCTCTTCGTCTTACKTTGCATAAGGGTTGTGCATTTGATRCATCCTCG[A/G]CCAAGCAGGAGTCTGCCGTGCTCTTGTTGGAATCCCTGCTGTTGGGTTCCCTGCTTTGGT
Contig13948bb-contig1:778	Contig13948bb-778	TGGGTTCCCTGCTTTGGTTCCTGGGCATCATGTGCCTCTTCACCCTGCCAATACTGCCCA[A/G]GTCWGTTCTGGAGGCAGTTCCAATGGCAAACGAGGAAACACAAGGTCCCGAAAGAGTGGC
Contig13948bb-contig1:782	Contig13948bb-782	TTCCCTGCTTTGGTTCCTGGGCATCATGTGCCTCTTCACCCTGCCAATACTGCCCARGTC[T/A]GTTCTGGAGGCAGTTCCAATGGCAAACGAGGAAACACAAGGTCCCGAAAGAGTGGCTCCA
Contig13963bb-contig1:195	Contig13963bb-195	TCTAGTTCCAACAGAAGGTGAAGTACGGAGGAGTCAGAAATTGAGGATTGGGAGGTATTC[A/G]CAACATTTTGTTGATCTACTAATTATGGAGGAGACGCCAGTGCAGTATCTGCTTCGTCTT
Contig13963bb-contig1:329	Contig13963bb-329	AAGGACTTAGCAAGCAGGAGGCTGTTCGTGCAAAACTTGGGAAATTTGGACTTCCCAGCC[T/A]TAATCACCTCACTCCAATTRCAAAATTATCTGGAGGACAGAAAGCTCGAGTTGTCTTTAC
Contig13963bb-contig1:349	Contig13963bb-349	GCTGTTCGTGCAAAACTTGGGAAATTTGGACTTCCCAGCCWTAATCACCTCACTCCAATT[A/G]CAAAATTATCTGGAGGACAGAAAGCTCGAGTTGTCTTTACWTCAATTTCCATGTCAAAAC
Contig13968bb-contig1:687	Contig13968bb-687	TTGAGAAATAGGCGACTCTGAAAGTTGCTCRGGAGTGTSTCTTCTGCACTGACAACCTGA[T/G]GCAATACATGGCTATGATAAGCTTGCGGCTGTGGARGYRCAGGCTCATCAGCAAACTGTC
Contig13981bb-contig1:135	Contig13981bb-135	AGCTGGGGCTGCTGAAAAGGGGTTCCACTTTACAAACACATAGCTGATCTTTCTGGTAAA[T/A]CGAATGCAATCSTTCCAGTCCCTGCCTTCACAGTTATCAGTGGCGGAAAACATTCTGGAA
Contig13981bb-contig1:147	Contig13981bb-147	TGAAAAGGGGTTCCACTTTACAAACACATAGCTGATCTTTCTGGTAAAWCGAATGCAATC[G/C]TTCCAGTCCCTGCCTTCACAGTTATCAGTGGCGGAAAACATTCTGGAAATAGTCTGCCYG
Contig13981bb-contig1:206	Contig13981bb-206	CSTTCCAGTCCCTGCCTTCACAGTTATCAGTGGCGGAAAACATTCTGGAAATAGTCTGCC[T/C]GTTCAGGACATTATGATTCTCCCAACAGGAGCAGKCAGATTTGAGGAAGCTTTACAAATG
Contig13981bb-contig1:241	Contig13981bb-241	GAAAACATTCTGGAAATAGTCTGCCYGTTCAGGACATTATGATTCTCCCAACAGGAGCAG[T/G]CAGATTTGAGGAAGCTTTACAAATGGGCTCTGAGACCTATCATCACTTGAAGGCTGTTRT
Contig13981bb-contig1:446	Contig13981bb-446	TATTGGCAGAACAGGGTATAATGACAAAATAAAGATAGGAATTGGTGTTGCAGCTACTGA[T/A]TTTTGCATAGGTACAAAGTATGATTTAGAATTCAAATTCCAAATAAAWCTGGGCAAAATT
Contig13981bb-contig1:682	Contig13981bb-682	CRGTCTTGGACTATGTCAGGTGGTGGGGGATGACTTATTGATGTCAAATCCAAAGCGCAT[T/C]GAGAGAGCAATACATGAATCTGCTTGCAACTCTCTTCTTCTCAAGATAAATCAGATCGGA
Contig13981bb-contig1:745	Contig13981bb-745	GAGAGCAATACATGAATCTGCTTGCAACTCTCTTCTTCTCAAGATAAATCAGATCGGAAC[T/C]GTGACAGAGGCTGTTGACGTGGTAAAAATGGCAAAGGAAGCCCACTGGGGAGTGGTGGTA
Contig13995bb-contig1:190	Contig13995bb-190	ATATCTTCACGAGCTCGCGAATCCTCCGATTATTCATAGAGATGTCAAGTCCACGAACAT[C/A]TTATTAGACGAACGCTTAAATGCTAAAGTTGCTGATTTCGGGCTCTCGAAACCAATGGGT
Contig13995bb-contig1:262	Contig13995bb-262	ACGCTTAAATGCTAAAGTTGCTGATTTCGGGCTCTCGAAACCAATGGGTGATAGCGAAAA[A/G]GGTCATGTTACGACTCAAGTGAAGGGTACAATGGGTTATYTGGATCCTGAATATTATATG
Contig13995bb-contig1:302	Contig13995bb-302	CCAATGGGTGATAGCGAAAARGGTCATGTTACGACTCAAGTGAAGGGTACAATGGGTTAT[T/C]TGGATCCTGAATATTATATGACCCAACAATTG
Contig13995bb-contig1:82	Contig13995bb-82	GTATGTTGCCAATGGTTCTCTTGGTGATAGTCTATCAGGGAAGTCGGGAATCCGACTGGA[T/C]TGGGCCCGGCGACTAAAAGTAGCACTCGGTGCAGCTCGAGGTCTTGCATATCTTCACGAG
Contig14008bb-contig1:120	Contig14008bb-120	TTCAATCCCTATGATTTCAAAGGTTCCAACTATCATCCTTGGAATGGATGTATCTCATGG[T/C]TCTCCTGGGCARTCTGATGTGCCKTCAATAGCTGCGGTGGTTAGCTCCAGGCAATGGCCA
Contig14008bb-contig1:132	Contig14008bb-132	GATTTCAAAGGTTCCAACTATCATCCTTGGAATGGATGTATCTCATGGYTCTCCTGGGCA[A/G]TCTGATGTGCCKTCAATAGCTGCGGTGGTTAGCTCCAGGCAATGGCCATTGATTTCCCGC
Contig14008bb-contig1:144	Contig14008bb-144	TCCAACTATCATCCTTGGAATGGATGTATCTCATGGYTCTCCTGGGCARTCTGATGTGCC[T/G]TCAATAGCTGCGGTGGTTAGCTCCAGGCAATGGCCATTGATTTCCCGCTATAGGGCATCA
Contig14008bb-contig1:269	Contig14008bb-269	GTACACAGTCTCCGAAGCTTGAAATGATAGATTCTCTTTTCAAACCAGTTTCTGACAAAG[T/G]GGATGAGGGTATCATGAGGGARGCTCTCTTAGACTTYTATACAAGTTCAGGGAAGAGGAA
Contig14008bb-contig1:291	Contig14008bb-291	AATGATAGATTCTCTTTTCAAACCAGTTTCTGACAAAGKGGATGAGGGTATCATGAGGGA[A/G]GCTCTCTTAGACTTYTATACAAGTTCAGGGAAGAGGAAGCCTGATCAGATCATTATTTTC
Contig14008bb-contig1:306	Contig14008bb-306	TTTCAAACCAGTTTCTGACAAAGKGGATGAGGGTATCATGAGGGARGCTCTCTTAGACTT[T/C]TATACAAGTTCAGGGAAGAGGAAGCCTGATCAGATCATTATTTTCAGGGATGGGGTTAGC
Contig14008bb-contig1:522	Contig14008bb-522	TATTGTTGCACAAAAAAACCATCATACCAAGTTTTTCCAGCAGGGATCTCCTGACAATGT[T/G]YTACCTGGTACTGTMATTGACAACAAAGTATGCCATCCGAAGAACAATGATTTTTACCTT
Contig14008bb-contig1:523	Contig14008bb-523	ATTGTTGCACAAAAAAACCATCATACCAAGTTTTTCCAGCAGGGATCTCCTGACAATGTK[T/C]TACCTGGTACTGTMATTGACAACAAAGTATGCCATCCGAAGAACAATGATTTTTACCTTT
Contig14008bb-contig1:537	Contig14008bb-537	AAACCATCATACCAAGTTTTTCCAGCAGGGATCTCCTGACAATGTKYTACCTGGTACTGT[C/A]ATTGACAACAAAGTATGCCATCCGAAGAACAATGATTTTTACCTTTGTGCTCATGCTGGA
Contig14029bb-contig1:117	Contig14029bb-117	GGAAACTCWCACACCAACATGGAATTGTTCAAGATACTGAGTACTTTGTGAACTTAGAAA[T/C]GGTGAGYTACACCACTCAATGAGAAACTGAAAAACTAGTGCWATTTATCAGGTAACCTTC
Contig14029bb-contig1:12	Contig14029bb-12	AACATYAGATA[T/C]CACACAACATTGTTTATACCACCAGCAAAATACAAGAAAGATTAGGAAACTCWCACACCA
Contig14029bb-contig1:124	Contig14029bb-124	CWCACACCAACATGGAATTGTTCAAGATACTGAGTACTTTGTGAACTTAGAAAYGGTGAG[T/C]TACACCACTCAATGAGAAACTGAAAAACTAGTGCWATTTATCAGGTAACCTTCATAACYT
Contig14029bb-contig1:159	Contig14029bb-159	ACTTTGTGAACTTAGAAAYGGTGAGYTACACCACTCAATGAGAAACTGAAAAACTAGTGC[T/A]ATTTATCAGGTAACCTTCATAACYTATGGCTCCACAAGAATCTTGCCAGTGGCATGGCCG
Contig14029bb-contig1:183	Contig14029bb-183	GYTACACCACTCAATGAGAAACTGAAAAACTAGTGCWATTTATCAGGTAACCTTCATAAC[T/C]TATGGCTCCACAAGAATCTTGCCAGTGGCATGGCCGTCAATGCTYTTSGCCCAAGCCTCT
Contig14029bb-contig1:228	Contig14029bb-228	GGTAACCTTCATAACYTATGGCTCCACAAGAATCTTGCCAGTGGCATGGCCGTCAATGCT[T/C]TTSGCCCAAGCCTCTTCAGCCTTACTTAGAGGATGTACTGAATCAATTACTGGCTTAAGC
Contig14029bb-contig1:231	Contig14029bb-231	AACCTTCATAACYTATGGCTCCACAAGAATCTTGCCAGTGGCATGGCCGTCAATGCTYTT[G/C]GCCCAAGCCTCTTCAGCCTTACTTAGAGGATGTACTGAATCAATTACTGGCTTAAGCTTT
Contig14029bb-contig1:309	Contig14029bb-309	CTTACTTAGAGGATGTACTGAATCAATTACTGGCTTAAGCTTTCCTTCTTTCACCAACTT[C/A]ACAAGAAATTCRAGGTTYTCTTTCTTAGGTGAGGTRAACAAKGGTATGAGTTGCYTCTTT
Contig14029bb-contig1:321	Contig14029bb-321	ATGTACTGAATCAATTACTGGCTTAAGCTTTCCTTCTTTCACCAACTTMACAAGAAATTC[A/G]AGGTTYTCTTTCTTAGGTGAGGTRAACAAKGGTATGAGTTGCYTCTTTGCGAATGTTACT
Contig14029bb-contig1:327	Contig14029bb-327	TGAATCAATTACTGGCTTAAGCTTTCCTTCTTTCACCAACTTMACAAGAAATTCRAGGTT[T/C]TCTTTCTTAGGTGAGGTRAACAAKGGTATGAGTTGCYTCTTTGCGAATGTTACTTTTTGA
Contig14029bb-contig1:345	Contig14029bb-345	AAGCTTTCCTTCTTTCACCAACTTMACAAGAAATTCRAGGTTYTCTTTCTTAGGTGAGGT[A/G]AACAAKGGTATGAGTTGCYTCTTTGCGAATGTTACTTTTTGAAAGCAACACTCATCAAAG
Contig14029bb-contig1:351	Contig14029bb-351	TCCTTCTTTCACCAACTTMACAAGAAATTCRAGGTTYTCTTTCTTAGGTGAGGTRAACAA[T/G]GGTATGAGTTGCYTCTTTGCGAATGTTACTTTTTGAAAGCAACACTCATCAAAGTRCCGA
Contig14029bb-contig1:364	Contig14029bb-364	AACTTMACAAGAAATTCRAGGTTYTCTTTCTTAGGTGAGGTRAACAAKGGTATGAGTTGC[T/C]TCTTTGCGAATGTTACTTTTTGAAAGCAACACTCATCAAAGTRCCGAAACCAGGAGTGGT
Contig14029bb-contig1:407	Contig14029bb-407	ACAAKGGTATGAGTTGCYTCTTTGCGAATGTTACTTTTTGAAAGCAACACTCATCAAAGT[A/G]CCGAAACCAGGAGTGGTATCTACTACCTTCCCTTTTGAAGTCAAGTTAGCCTCAAAGGTA
Contig14029bb-contig1:488	Contig14029bb-488	TACTACCTTCCCTTTTGAAGTCAAGTTAGCCTCAAAGGTAGACCAAGGAATGTTGTGTGC[A/G]CAGTGGATGATTACATCGTATTTTCGACCAGAAGGGCTCTTGAGAGCCMCCCCATCAGGA
Contig14029bb-contig1:537	Contig14029bb-537	ATGTTGTGTGCRCAGTGGATGATTACATCGTATTTTCGACCAGAAGGGCTCTTGAGAGCC[C/A]CCCCATCAGGAGTTTTGTAGTCAAGAACCTCATCAGCCCCCAGGCTCCTGACTAAATCTA
Contig14029bb-contig1:635	Contig14029bb-635	CCCCAGGCTCCTGACTAAATCTATGTTACGAGCCCCACAAGTGGCTGTAATGTGTGCATT[T/A]GCRARCTTTAGGAGTTGAACGGCATATTGACCTACACCACCTGAAGCAGCGGTAACCAAT
Contig14029bb-contig1:638	Contig14029bb-638	CAGGCTCCTGACTAAATCTATGTTACGAGCCCCACAAGTGGCTGTAATGTGTGCATTWGC[A/G]ARCTTTAGGAGTTGAACGGCATATTGACCTACACCACCTGAAGCAGCGGTAACCAATACA
Contig14029bb-contig1:640	Contig14029bb-640	GGCTCCTGACTAAATCTATGTTACGAGCCCCACAAGTGGCTGTAATGTGTGCATTWGCRA[A/G]CTTTAGGAGTTGAACGGCATATTGACCTACACCACCTGAAGCAGCGGTAACCAATACATT
Contig14029bb-contig1:65	Contig14029bb-65	TYAGATAYCACACAACATTGTTTATACCACCAGCAAAATACAAGAAAGATTAGGAAACTC[T/A]CACACCAACATGGAATTGTTCAAGATACTGAGTACTTTGTGAACTTAGAAAYGGTGAGYT
Contig14029bb-contig1:707	Contig14029bb-707	GAGTTGAACGGCATATTGACCTACACCACCTGAAGCAGCGGTAACCAATACATTCACTTC[T/C]GGGCCGGTTCCATCGAGTTTGAKCCCAGCAAGCTGGGTGAGTGACTGGTGAGCTGCGAGG
Contig14029bb-contig1:730	Contig14029bb-730	CACCACCTGAAGCAGCGGTAACCAATACATTCACTTCYGGGCCGGTTCCATCGAGTTTGA[T/G]CCCAGCAAGCTGGGTGAGTGACTGGTGAGCTGCGAGGCCAGCAATTGGCAAAGCYGCMGC
Contig14029bb-contig1:785	Contig14029bb-785	TTTGAKCCCAGCAAGCTGGGTGAGTGACTGGTGAGCTGCGAGGCCAGCAATTGGCAAAGC[T/C]GCMGCTTCACGGGCTGATACCTCTGGAGGCCTTGAAACTGTGGAACCTTCATTAGCSACA
Contig14029bb-contig1:788	Contig14029bb-788	GAKCCCAGCAAGCTGGGTGAGTGACTGGTGAGCTGCGAGGCCAGCAATTGGCAAAGCYGC[C/A]GCTTCACGGGCTGATACCTCTGGAGGCCTTGAAACTGTGGAACCTTCATTAGCSACAGCA
Contig14029bb-contig1:842	Contig14029bb-842	AGCYGCMGCTTCACGGGCTGATACCTCTGGAGGCCTTGAAACTGTGGAACCTTCATTAGC[G/C]ACAGCATAYTCAGCTAGTGCACCTCCATTACCAAGTACGGCAACAACGTTCTCCCCAACT
Contig14029bb-contig1:851	Contig14029bb-851	TTCACGGGCTGATACCTCTGGAGGCCTTGAAACTGTGGAACCTTCATTAGCSACAGCATA[T/C]TCAGCTAGTGCACCTCCATTACCAAGTACGGCAACAACGTTCTCCCCAACTTTGAAACTC
Contig14066bb-contig1:793	Contig14066bb-793	GAATCACAACGGTCCGGTTTTCTTAGACCGTTTTACTGAAGCTCTCCATTATTATTCTAC[T/C]CTTTTCGACTCGTTGGAAGGTTCRGGGGTGGCGCCASCGAGTCAAGACCTGGCTATGTCC
Contig14066bb-contig1:817	Contig14066bb-817	AGACCGTTTTACTGAAGCTCTCCATTATTATTCTACYCTTTTCGACTCGTTGGAAGGTTC[A/G]GGGGTGGCGCCASCGAGTCAAGACCTGGCTATGTCCGAGTTATACTTAGGAAGACAGATT
Contig14066bb-contig1:830	Contig14066bb-830	GAAGCTCTCCATTATTATTCTACYCTTTTCGACTCGTTGGAAGGTTCRGGGGTGGCGCCA[G/C]CGAGTCAAGACCTGGCTATGTCCGAGTTATACTTAGGAAGACAGATTTGTAACGTGGTTG
Contig14066bb-contig1:916	Contig14066bb-916	GTTATACTTAGGAAGACAGATTTGTAACGTGGTTGCTTGTGAAGGGATGGACCGAGTTGA[A/G]CGACACGAGCCGCTGACTCAGTGGAGAACTCGGATGGAAACGGCCGGGTTTAGCMCTGTT
Contig14066bb-contig1:971	Contig14066bb-971	GTTGARCGACACGAGCCGCTGACTCAGTGGAGAACTCGGATGGAAACGGCCGGGTTTAGC[C/A]CTGTTCATTTGGGTTCCAATGCTTATAAACAAGCTAGTATGTTGTTGGCCCTCTTCGCCA
Contig14141bb-contig1:1009	Contig14141bb-1009	CAGGTGATGCCTCTCAAACAGGGTTTCATTTTGGCGGGGGTGAGCTTCCTGTTCCTTCAG[T/G]GGGATTCARTTTCAGYTAGAGGTATGTAGTGCTGCTGTTTGCATGCATTTGTTTTTGTGT
Contig14141bb-contig1:1018	Contig14141bb-1018	CCTCTCAAACAGGGTTTCATTTTGGCGGGGGTGAGCTTCCTGTTCCTTCAGKGGGATTCA[A/G]TTTCAGYTAGAGGTATGTAGTGCTGCTGTTTGCATGCATTTGTTTTTGTGTTGGTGCACT
Contig14141bb-contig1:1025	Contig14141bb-1025	AACAGGGTTTCATTTTGGCGGGGGTGAGCTTCCTGTTCCTTCAGKGGGATTCARTTTCAG[T/C]TAGAGGTATGTAGTGCTGCTGTTTGCATGCATTTGTTTTTGTGTTGGTGCACTAGTGGGA
Contig14141bb-contig1:314	Contig14141bb-314	TACAAATGACAAAATCCAAGCTGTTATAGAAGCAGGTGTTTGTGGGCGTCTGGTGGAGCT[C/A]TTGATGCACCCATSTCCTTCAGTKCTAATACCWGCTCTTCGCACAGTTGGAAATATTGTC
Contig14141bb-contig1:338	Contig14141bb-338	TATAGAAGCAGGTGTTTGTGGGCGTCTGGTGGAGCTMTTGATGCACCCATSTCCTTCAGT[T/G]CTAATACCWGCTCTTCGCACAGTTGGAAATATTGTCACAGGWGATGATGGTCAAACCCAG
Contig14141bb-contig1:347	Contig14141bb-347	AGGTGTTTGTGGGCGTCTGGTGGAGCTMTTGATGCACCCATSTCCTTCAGTKCTAATACC[T/A]GCTCTTCGCACAGTTGGAAATATTGTCACAGGWGATGATGGTCAAACCCAGTGTATTATC
Contig14141bb-contig1:380	Contig14141bb-380	GCACCCATSTCCTTCAGTKCTAATACCWGCTCTTCGCACAGTTGGAAATATTGTCACAGG[T/A]GATGATGGTCAAACCCAGTGTATTATCAATCATCAAGYGTTGCCATGCCTTYTAAACCTC
Contig14141bb-contig1:418	Contig14141bb-418	CAGTTGGAAATATTGTCACAGGWGATGATGGTCAAACCCAGTGTATTATCAATCATCAAG[T/C]GTTGCCATGCCTTYTAAACCTCTTGACAAATAATTTCAAAAAGAGCATCAAGAAGGAAGC
Contig14141bb-contig1:432	Contig14141bb-432	GTCACAGGWGATGATGGTCAAACCCAGTGTATTATCAATCATCAAGYGTTGCCATGCCTT[T/C]TAAACCTCTTGACAAATAATTTCAAAAAGAGCATCAAGAAGGAAGCTTGTTGGACAATCT
Contig14141bb-contig1:506	Contig14141bb-506	AAATAATTTCAAAAAGAGCATCAAGAAGGAAGCTTGTTGGACAATCTCAAATATCACAGC[T/C]GGAAATAAGGAGCAGATACAGGCTGTAATTGAAGCTAATATTATATCTCCACTGGTTCAT
Contig14141bb-contig1:725	Contig14141bb-725	TAGTCAAGGTTGTATAAAGCCATTGTGTGATCTTCTTAACTGCCCTGATCCAAGGATTGT[T/A]ACAGTCTGTTTAGAAGGGCTTGAAAACATTTTGAAGGTAGGAGAAGCTGATAAGAACCTG
Contig14143bb-contig1:1006	Contig14143bb-1006	CCCTTGAATACCCATTGCAAGACCRATGTCAGCCTCATGYAGGGCAGGAGCATCATTGGT[A/G]CCATCYCCAGTTACAGCAACAACATGTCCCTTCCTCCTTAATGCTTGCACAAGCAGAAGY
Contig14143bb-contig1:1012	Contig14143bb-1012	AATACCCATTGCAAGACCRATGTCAGCCTCATGYAGGGCAGGAGCATCATTGGTRCCATC[T/C]CCAGTTACAGCAACAACATGTCCCTTCCTCCTTAATGCTTGCACAAGCAGAAGYTTATCA
Contig14143bb-contig1:1066	Contig14143bb-1066	RCCATCYCCAGTTACAGCAACAACATGTCCCTTCCTCCTTAATGCTTGCACAAGCAGAAG[T/C]TTATCATTTGGTGATGATCGGCCCATCACAGAWATTTTCTCCGCAACTTCTTCCCTTTCT
Contig14143bb-contig1:1099	Contig14143bb-1099	CCTCCTTAATGCTTGCACAAGCAGAAGYTTATCATTTGGTGATGATCGGCCCATCACAGA[T/A]ATTTTCTCCGCAACTTCTTCCCTTTCTGAAKCAGATAGTGAACGGAAAACTTTCCCTTCA
Contig14143bb-contig1:1130	Contig14143bb-1130	TCATTTGGTGATGATCGGCCCATCACAGAWATTTTCTCCGCAACTTCTTCCCTTTCTGAA[T/G]CAGATAGTGAACGGAAAACTTTCCCTTCAATGAGACTAGACTCRGGAGCATCTGATGATA
Contig14143bb-contig1:1174	Contig14143bb-1174	TTCTTCCCTTTCTGAAKCAGATAGTGAACGGAAAACTTTCCCTTCAATGAGACTAGACTC[A/G]GGAGCATCTGATGATARTATCCCACACTCTAAAGCAATTGCCCTAGCTGTTTTAAGATTG
Contig14143bb-contig1:1191	Contig14143bb-1191	CAGATAGTGAACGGAAAACTTTCCCTTCAATGAGACTAGACTCRGGAGCATCTGATGATA[A/G]TATCCCACACTCTAAAGCAATTGCCCTAGCTGTTTTAAGATTGTCACCAGTGACCATGCG
Contig14143bb-contig1:1288	Contig14143bb-1288	AAGATTGTCACCAGTGACCATGCGTACCTTTACACCAGCCTTTTGGCATAACTGCACTGA[T/A]TYTTTGACACTAGGACGACAAGGATCCTTTATGCCAACAAYAGCCAGTAAAACAAGGTCA
Contig14143bb-contig1:1290	Contig14143bb-1290	GATTGTCACCAGTGACCATGCGTACCTTTACACCAGCCTTTTGGCATAACTGCACTGAWT[T/C]TTTGACACTAGGACGACAAGGATCCTTTATGCCAACAAYAGCCAGTAAAACAAGGTCATC
Contig14143bb-contig1:1329	Contig14143bb-1329	TTTGGCATAACTGCACTGAWTYTTTGACACTAGGACGACAAGGATCCTTTATGCCAACAA[T/C]AGCCAGTAAAACAAGGTCATCCTCAGGTAAGGCCCATTTAGCAAGCTCTTCTTCATTAGT
Contig14143bb-contig1:1405	Contig14143bb-1405	GTCATCCTCAGGTAAGGCCCATTTAGCAAGCTCTTCTTCATTAGTCGGAACCTTTTCACT[T/G]TCATATGATCTGTATGCAATTGCAACACAGCGCAAACTACCAGCTGCCATAGTTTCCTTC
Contig14143bb-contig1:191	Contig14143bb-191	ATTTGAGTCCTCATGCTTTTGACTACCTGAAACATTTTGATTTCTTCGACGGTAGAACAT[T/C]CTAGAAAAGACCCGACTGACTGGAGTTTCTGGAACCGGTATGAACTTCCCAAGGRTAGCA
Contig14143bb-contig1:246	Contig14143bb-246	AACATYCTAGAAAAGACCCGACTGACTGGAGTTTCTGGAACCGGTATGAACTTCCCAAGG[A/G]TAGCAAGGGGCCAACTGATAAAACCGATACCAATCGATACCAGCCACAGCTGCCAGCTAA
Contig14143bb-contig1:314	Contig14143bb-314	GGGCCAACTGATAAAACCGATACCAATCGATACCAGCCACAGCTGCCAGCTAAGCTTCTC[T/A]GTTTTAGCAAACTTCCCAAGAAACTCAACGATAATAGCCTGAAGTATTATGGTTATCGCC
Contig14143bb-contig1:428	Contig14143bb-428	TATCGCCACTATTCCGATGAACAGATAGTTTTTGCTAAGTCCACGGAAAATGTTCACTTC[T/A]TCYGGCTTCCGAGCATTGAACTCATTAAAGATTTGASAAAGGACAAATGCATTRAATATC
Contig14143bb-contig1:431	Contig14143bb-431	CGCCACTATTCCGATGAACAGATAGTTTTTGCTAAGTCCACGGAAAATGTTCACTTCWTC[T/C]GGCTTCCGAGCATTGAACTCATTAAAGATTTGASAAAGGACAAATGCATTRAATATCAGC
Contig14143bb-contig1:465	Contig14143bb-465	AGTCCACGGAAAATGTTCACTTCWTCYGGCTTCCGAGCATTGAACTCATTAAAGATTTGA[G/C]AAAGGACAAATGCATTRAATATCAGCGTATTCTTYACTCTKTTAGCATGCTCCYTGCTTT
Contig14143bb-contig1:482	Contig14143bb-482	CACTTCWTCYGGCTTCCGAGCATTGAACTCATTAAAGATTTGASAAAGGACAAATGCATT[A/G]AATATCAGCGTATTCTTYACTCTKTTAGCATGCTCCYTGCTTTCATGCTCCAGATKCAAT
Contig14143bb-contig1:500	Contig14143bb-500	AGCATTGAACTCATTAAAGATTTGASAAAGGACAAATGCATTRAATATCAGCGTATTCTT[T/C]ACTCTKTTAGCATGCTCCYTGCTTTCATGCTCCAGATKCAATATCTTCTTRCCATCAAAA
Contig14143bb-contig1:506	Contig14143bb-506	GAACTCATTAAAGATTTGASAAAGGACAAATGCATTRAATATCAGCGTATTCTTYACTCT[T/G]TTAGCATGCTCCYTGCTTTCATGCTCCAGATKCAATATCTTCTTRCCATCAAAATTGAGG
Contig14143bb-contig1:519	Contig14143bb-519	ATTTGASAAAGGACAAATGCATTRAATATCAGCGTATTCTTYACTCTKTTAGCATGCTCC[T/C]TGCTTTCATGCTCCAGATKCAATATCTTCTTRCCATCAAAATTGAGGACGAGTAGAACRG
Contig14143bb-contig1:538	Contig14143bb-538	CATTRAATATCAGCGTATTCTTYACTCTKTTAGCATGCTCCYTGCTTTCATGCTCCAGAT[T/G]CAATATCTTCTTRCCATCAAAATTGAGGACGAGTAGAACRGTCACTTGGTATATGGCCTG
Contig14143bb-contig1:551	Contig14143bb-551	CGTATTCTTYACTCTKTTAGCATGCTCCYTGCTTTCATGCTCCAGATKCAATATCTTCTT[A/G]CCATCAAAATTGAGGACGAGTAGAACRGTCACTTGGTATATGGCCTGTATAAGCAAGTTC
Contig14143bb-contig1:578	Contig14143bb-578	CYTGCTTTCATGCTCCAGATKCAATATCTTCTTRCCATCAAAATTGAGGACGAGTAGAAC[A/G]GTCACTTGGTATATGGCCTGTATAAGCAAGTTCCTCCACATGATATTAGTTATAAGAGGT
Contig14143bb-contig1:670	Contig14143bb-670	TCCTCCACATGATATTAGTTATAAGAGGTTCCCTACGACCAACAGGGGGCCGGTGCATCA[A/G]GTGGTCGGTTGGAGGCTCAGTAGCTAATGCTAATGCTCCAAGAGTATCCATAATAAGATT
Contig14143bb-contig1:811	Contig14143bb-811	CATTCAGTGGAACATCACCAGAAGAAACTGCGGCTACAACATTTAAACAAGAGCTGCAAC[A/G]TTAACTGTAAGTTGAAACTGGATRAACTTTTGGATATTTGCATATACAGATCGACCCCAT
Contig14143bb-contig1:835	Contig14143bb-835	AAACTGCGGCTACAACATTTAAACAAGAGCTGCAACRTTAACTGTAAGTTGAAACTGGAT[A/G]AACTTTTGGATATTTGCATATACAGATCGACCCCATCGGACAACCTTCACAACYGAAGCA
Contig14143bb-contig1:889	Contig14143bb-889	CTGGATRAACTTTTGGATATTTGCATATACAGATCGACCCCATCGGACAACCTTCACAAC[T/C]GAAGCAAAATTATCATCCAAAATGATGATATCTGAACTCTCTTTTKCAACTTCTGTCCCT
Contig14143bb-contig1:935	Contig14143bb-935	ACAACCTTCACAACYGAAGCAAAATTATCATCCAAAATGATGATATCTGAACTCTCTTTT[T/G]CAACTTCTGTCCCTTGAATACCCATTGCAAGACCRATGTCAGCCTCATGYAGGGCAGGAG
Contig14143bb-contig1:970	Contig14143bb-970	AATGATGATATCTGAACTCTCTTTTKCAACTTCTGTCCCTTGAATACCCATTGCAAGACC[A/G]ATGTCAGCCTCATGYAGGGCAGGAGCATCATTGGTRCCATCYCCAGTTACAGCAACAACA
Contig14143bb-contig1:985	Contig14143bb-985	ACTCTCTTTTKCAACTTCTGTCCCTTGAATACCCATTGCAAGACCRATGTCAGCCTCATG[T/C]AGGGCAGGAGCATCATTGGTRCCATCYCCAGTTACAGCAACAACATGTCCCTTCCTCCTT
Contig14167bb-contig1:176	Contig14167bb-176	AATGAATCATTACTTGTGGAGTTTCTTGTGTGGTTTGGGGGAGGCTATGTATTTGAATAG[A/G]ACATTTGTGATGGACTTGAGCGTATGTTTATCGGCAACTTATAATCCAAGCAATAGGGAY
Contig14167bb-contig1:236	Contig14167bb-236	RACATTTGTGATGGACTTGAGCGTATGTTTATCGGCAACTTATAATCCAAGCAATAGGGA[T/C]GAGGAGGGAAAAGATTTCCGGTTTTATTTTGATTTTGAGCATCTTAAGGAGGTAGCATCT
Contig14167bb-contig1:321	Contig14167bb-321	TATTTTGATTTTGAGCATCTTAAGGAGGTAGCATCTGTTGTGGAGGAGAGTGAGTTCTTG[A/G]GAGGTTGGAAGAAATGGAATAGGGGCCGTAAAAGAAAAGTGCCAGTCAAGAAGGTTACAA
Contig14167bb-contig1:469	Contig14167bb-469	AGAAGGATAAGAGCACGATAATTTGGAGGCAGTTTGATGCACCAGAGCCGGAAAACTATT[G/C]GTACAGGGTATGTGAGGGGCAAGCAGCTAAGTACATTCAGAGGCCATGGCATGCTTTATG
Contig14192bb-contig1:190	Contig14192bb-190	CTAGTGCAGGAGCTTGGATGATTGCATGGACATTATTGGATTCTTCTGAAACAATCCTGT[T/G]GAATGAAGTTATGATTCCGCCCTCGTAGCTTTTGCCTTTGATMCCTGTTTCATCTTCTGG
Contig14192bb-contig1:233	Contig14192bb-233	TTCTGAAACAATCCTGTKGAATGAAGTTATGATTCCGCCCTCGTAGCTTTTGCCTTTGAT[C/A]CCTGTTTCATCTTCTGGAAAGTAKCCCCAAGCTACWAGCGCTGGRTGCAAATGA
Contig14192bb-contig1:89	Contig14192bb-89	TATCAGCGTGAAAAGGTGAGCCAATCTTGGATACCTCACCATTCTTTCCTTCAGCTCCCT[T/C]CCTGAAACCCATGGAGATATGGCTGCGAACGATGCTGGTCCTAGTGCAGGAGCTTGGATG
Contig14278bb-contig1:136	Contig14278bb-136	GTCTTTCAGGTTTAGTTTTTGTTCTCAAGTTGAACTCGAAGCCATCACTGCAAATTCTTT[A/G]AGTTCAGCTACTGTTTTGATGGTGAATTTGGATAATGGGGTTAGTGAMGATAGAGCTAAR
Contig14278bb-contig1:184	Contig14278bb-184	TGCAAATTCTTTRAGTTCAGCTACTGTTTTGATGGTGAATTTGGATAATGGGGTTAGTGA[C/A]GATAGAGCTAARGAATTGAAATGGAGAAGGATTGAGTCTCTGGAAAGAAGTATTTCACCA
Contig14278bb-contig1:196	Contig14278bb-196	RAGTTCAGCTACTGTTTTGATGGTGAATTTGGATAATGGGGTTAGTGAMGATAGAGCTAA[A/G]GAATTGAAATGGAGAAGGATTGAGTCTCTGGAAAGAAGTATTTCACCAGTCRCCAAGTCT
Contig14278bb-contig1:248	Contig14278bb-248	AGAGCTAARGAATTGAAATGGAGAAGGATTGAGTCTCTGGAAAGAAGTATTTCACCAGTC[A/G]CCAAGTCTTTGGTCAGATTCAGCTATGGTGAAATTGTTTCAGCTACTAGAAATTTTTCCA
Contig14278bb-contig1:351	Contig14278bb-351	CTACTAGAAATTTTTCCAAAGGGAGGGTTTTGGGGAGAGGAGCATTGAGCTTTGTTTTTA[A/G]AGGCRAAGTTGGACTATTGAAGACRACTGTGGCTATTAAGAGGCTGGATAAAGAAGATAA
Contig14278bb-contig1:356	Contig14278bb-356	AGAAATTTTTCCAAAGGGAGGGTTTTGGGGAGAGGAGCATTGAGCTTTGTTTTTARAGGC[A/G]AAGTTGGACTATTGAAGACRACTGTGGCTATTAAGAGGCTGGATAAAGAAGATAAGGAAT
Contig14278bb-contig1:376	Contig14278bb-376	GGTTTTGGGGAGAGGAGCATTGAGCTTTGTTTTTARAGGCRAAGTTGGACTATTGAAGAC[A/G]ACTGTGGCTATTAAGAGGCTGGATAAAGAAGATAAGGAATMTGCAAAGGCCTTTTGCAGA
Contig14278bb-contig1:417	Contig14278bb-417	AAGTTGGACTATTGAAGACRACTGTGGCTATTAAGAGGCTGGATAAAGAAGATAAGGAAT[C/A]TGCAAAGGCCTTTTGCAGAGARCTGATGATTGCTAGTTCTTTGCATCACCCAAATATTGT
Contig14278bb-contig1:439	Contig14278bb-439	TGTGGCTATTAAGAGGCTGGATAAAGAAGATAAGGAATMTGCAAAGGCCTTTTGCAGAGA[A/G]CTGATGATTGCTAGTTCTTTGCATCACCCAAATATTGTCCCTCTATTGGGGTTTTGTATT
Contig14278bb-contig1:700	Contig14278bb-700	TGCAGAGGCTATTGCATATCTACACAATGGAACTGAAAGATGTGTTGTTCATAGAGACAT[G/C]AAGCCCTCTAACATTCTTCTTTCTTCCAACAAAACACCCAAGTTGTGTGATTTTGGATTA
Contig14278bb-contig1:844	Contig14278bb-844	AATCCCATTCCTTTGCAAAACTGTTAAAGGCACATTTGGGTATTTGGCACCTGAGTATTT[T/C]CAACAYGGAAAAGTATCTGATAAAACYGATGTTTATGCTTTTGGGGTGGTCTTGTTGGAG
Contig14278bb-contig1:850	Contig14278bb-850	ATTCCTTTGCAAAACTGTTAAAGGCACATTTGGGTATTTGGCACCTGAGTATTTYCAACA[T/C]GGAAAAGTATCTGATAAAACYGATGTTTATGCTTTTGGGGTGGTCTTGTTGGAGCTGATA
Contig14278bb-contig1:871	Contig14278bb-871	AGGCACATTTGGGTATTTGGCACCTGAGTATTTYCAACAYGGAAAAGTATCTGATAAAAC[T/C]GATGTTTATGCTTTTGGGGTGGTCTTGTTGGAGCTGATAACCAGACGCAAACCAATCGAG
Contig14290bb-contig1:1047	Contig14290bb-1047	TTCTCGGGATGAGGAAGAGAAGAGCAAGAAAGCAATGGAAAGCTTAGCTTCGGCATTACA[T/C]GAAGTTTCTGCAGAAGCTAGGGAAGCTAARGAGAAGCTGTTATCGAGTGCAGCCGAGCAT
Contig14290bb-contig1:1077	Contig14290bb-1077	AGCAATGGAAAGCTTAGCTTCGGCATTACAYGAAGTTTCTGCAGAAGCTAGGGAAGCTAA[A/G]GAGAAGCTGTTATCGAGTGCAGCCGAGCATGAACATTACGAGGCGCAGTTAGAGGATCTA
Contig14290bb-contig1:1161	Contig14290bb-1161	CGAGCATGAACATTACGAGGCGCAGTTAGAGGATCTAAGATTGGTCTTGAAAGCAAAAAA[T/C]GATAAGTAYGAAACCATGCTTGATGATGCAAAGAATGAGATCGATCTTCTTACAAATACC
Contig14290bb-contig1:1170	Contig14290bb-1170	ACATTACGAGGCGCAGTTAGAGGATCTAAGATTGGTCTTGAAAGCAAAAAAYGATAAGTA[T/C]GAAACCATGCTTGATGATGCAAAGAATGAGATCGATCTTCTTACAAATACCATTGAACAG
Contig14290bb-contig1:1260	Contig14290bb-1260	GATCGATCTTCTTACAAATACCATTGAACAGTCCAAGAACGAATACCAGAATTCGAAAAT[T/C]GAATGGGAACAGAAAGAAATGCATTTAGTRGATTGCRTAAAAAAATCRGAAGAAGAAAGC
Contig14290bb-contig1:1290	Contig14290bb-1290	GTCCAAGAACGAATACCAGAATTCGAAAATYGAATGGGAACAGAAAGAAATGCATTTAGT[A/G]GATTGCRTAAAAAAATCRGAAGAAGAAAGCTCTTCTCTCGAAAAAGAAGTTAATAGGCTG
Contig14290bb-contig1:1297	Contig14290bb-1297	AACGAATACCAGAATTCGAAAATYGAATGGGAACAGAAAGAAATGCATTTAGTRGATTGC[A/G]TAAAAAAATCRGAAGAAGAAAGCTCTTCTCTCGAAAAAGAAGTTAATAGGCTGGTGAATT
Contig14290bb-contig1:1308	Contig14290bb-1308	GAATTCGAAAATYGAATGGGAACAGAAAGAAATGCATTTAGTRGATTGCRTAAAAAAATC[A/G]GAAGAAGAAAGCTCTTCTCTCGAAAAAGAAGTTAATAGGCTGGTGAATTTGTTGAAACAA
Contig14290bb-contig1:1372	Contig14290bb-1372	GAAGAAAGCTCTTCTCTCGAAAAAGAAGTTAATAGGCTGGTGAATTTGTTGAAACAATCC[A/G]AGGAAGAAGCTTCGGCATCGAAGGAAGAAGAAGCTCAGTTGAAAGAGAGCCTAAAGGAAG
Contig14290bb-contig1:1434	Contig14290bb-1434	GGAAGAAGCTTCGGCATCGAAGGAAGAAGAAGCTCAGTTGAAAGAGAGCCTAAAGGAAGT[T/C]GAATCCGAGGTGATTTRTTTGCAAGAAGCTCTAAAGGARGTCAAAACYGAGAGCAKGAAA
Contig14290bb-contig1:1451	Contig14290bb-1451	CGAAGGAAGAAGAAGCTCAGTTGAAAGAGAGCCTAAAGGAAGTYGAATCCGAGGTGATTT[A/G]TTTGCAAGAAGCTCTAAAGGARGTCAAAACYGAGAGCAKGAAATTGAAGGAGAGTTTGTT
Contig14290bb-contig1:1473	Contig14290bb-1473	GAAAGAGAGCCTAAAGGAAGTYGAATCCGAGGTGATTTRTTTGCAAGAAGCTCTAAAGGA[A/G]GTCAAAACYGAGAGCAKGAAATTGAAGGAGAGTTTGTTGGACAAAGAAACKGAATTGCAG
Contig14290bb-contig1:1482	Contig14290bb-1482	CCTAAAGGAAGTYGAATCCGAGGTGATTTRTTTGCAAGAAGCTCTAAAGGARGTCAAAAC[T/C]GAGAGCAKGAAATTGAAGGAGAGTTTGTTGGACAAAGAAACKGAATTGCAGAGTGTCACT
Contig14290bb-contig1:1490	Contig14290bb-1490	AAGTYGAATCCGAGGTGATTTRTTTGCAAGAAGCTCTAAAGGARGTCAAAACYGAGAGCA[T/G]GAAATTGAAGGAGAGTTTGTTGGACAAAGAAACKGAATTGCAGAGTGTCACTCAAGAAAA
Contig14290bb-contig1:1524	Contig14290bb-1524	TCTAAAGGARGTCAAAACYGAGAGCAKGAAATTGAAGGAGAGTTTGTTGGACAAAGAAAC[T/G]GAATTGCAGAGTGTCACTCAAGAAAACGAGGAACTCCRAGCTAAGGAAGCTGCTTCTCTT
Contig14290bb-contig1:1562	Contig14290bb-1562	AGAGTTTGTTGGACAAAGAAACKGAATTGCAGAGTGTCACTCAAGAAAACGAGGAACTCC[A/G]AGCTAAGGAAGCTGCTTCTCTTAAGAAAATCGAGCAGTTGTYRAAGTTGTTAGAAGAAGC
Contig14290bb-contig1:1604	Contig14290bb-1604	AAGAAAACGAGGAACTCCRAGCTAAGGAAGCTGCTTCTCTTAAGAAAATCGAGCAGTTGT[T/C]RAAGTTGTTAGAAGAAGCTACAATCGAAAAGCAAAATGAGGAGAACGGMGAGTTATCGGA
Contig14290bb-contig1:1605	Contig14290bb-1605	AGAAAACGAGGAACTCCRAGCTAAGGAAGCTGCTTCTCTTAAGAAAATCGAGCAGTTGTY[A/G]AAGTTGTTAGAAGAAGCTACAATCGAAAAGCAAAATGAGGAGAACGGMGAGTTATCGGAC
Contig14290bb-contig1:1653	Contig14290bb-1653	CGAGCAGTTGTYRAAGTTGTTAGAAGAAGCTACAATCGAAAAGCAAAATGAGGAGAACGG[C/A]GAGTTATCGGACAGTGAGAAGGACTAYGATTKGCTGCCTAAGGTAGTTGAATTCTCTGAA
Contig14290bb-contig1:1680	Contig14290bb-1680	AGCTACAATCGAAAAGCAAAATGAGGAGAACGGMGAGTTATCGGACAGTGAGAAGGACTA[T/C]GATTKGCTGCCTAAGGTAGTTGAATTCTCTGAAGRGAATGGACATGGAAKTGAMGAAAAG
Contig14290bb-contig1:1685	Contig14290bb-1685	CAATCGAAAAGCAAAATGAGGAGAACGGMGAGTTATCGGACAGTGAGAAGGACTAYGATT[T/G]GCTGCCTAAGGTAGTTGAATTCTCTGAAGRGAATGGACATGGAAKTGAMGAAAAGCCTAA
Contig14290bb-contig1:1715	Contig14290bb-1715	AGTTATCGGACAGTGAGAAGGACTAYGATTKGCTGCCTAAGGTAGTTGAATTCTCTGAAG[A/G]GAATGGACATGGAAKTGAMGAAAAGCCTAAGCTAGAGCTGTCATCGGAACAACCTGATGA
Contig14290bb-contig1:1730	Contig14290bb-1730	AGAAGGACTAYGATTKGCTGCCTAAGGTAGTTGAATTCTCTGAAGRGAATGGACATGGAA[T/G]TGAMGAAAAGCCTAAGCTAGAGCTGTCATCGGAACAACCTGATGAGCCTAAAAAAGAATC
Contig14290bb-contig1:1734	Contig14290bb-1734	GGACTAYGATTKGCTGCCTAAGGTAGTTGAATTCTCTGAAGRGAATGGACATGGAAKTGA[C/A]GAAAAGCCTAAGCTAGAGCTGTCATCGGAACAACCTGATGAGCCTAAAAAAGAATCCCCG
Contig14290bb-contig1:1798	Contig14290bb-1798	AAGCCTAAGCTAGAGCTGTCATCGGAACAACCTGATGAGCCTAAAAAAGAATCCCCGGAC[T/C]TAAACRATGACTCGAAAGATGAGCCTCTTCAAGCAGAGGGTGCCAAAGAGGAGAACKTGA
Contig14290bb-contig1:1804	Contig14290bb-1804	AAGCTAGAGCTGTCATCGGAACAACCTGATGAGCCTAAAAAAGAATCCCCGGACYTAAAC[A/G]ATGACTCGAAAGATGAGCCTCTTCAAGCAGAGGGTGCCAAAGAGGAGAACKTGAAWGGAA
Contig14290bb-contig1:1855	Contig14290bb-1855	GACYTAAACRATGACTCGAAAGATGAGCCTCTTCAAGCAGAGGGTGCCAAAGAGGAGAAC[T/G]TGAAWGGAAAAGCGAACAACAACGAAACGAAAGGCAAAGAGGATGAATCAGTTGAARTTG
Contig14290bb-contig1:1860	Contig14290bb-1860	AAACRATGACTCGAAAGATGAGCCTCTTCAAGCAGAGGGTGCCAAAGAGGAGAACKTGAA[T/A]GGAAAAGCGAACAACAACGAAACGAAAGGCAAAGAGGATGAATCAGTTGAARTTGAATTC
Contig14290bb-contig1:1912	Contig14290bb-1912	AACKTGAAWGGAAAAGCGAACAACAACGAAACGAAAGGCAAAGAGGATGAATCAGTTGAA[A/G]TTGAATTCAAAATGTGGGAAAGCTGCAAAATCGAAAAGAAAGAATTTTCACCCGAAAGGG
Contig14290bb-contig1:2057	Contig14290bb-2057	AGGAAGTAGAGTCAAAGGTGGAGAACACCGAAGCTGAAGGCTTTGATCAAATAAACGGTT[T/C]KACGGAAAATGCTGACGACGGCAAAATCTCCCCATCAAAGCAGCAGCAGCAACAGCAACA
Contig14290bb-contig1:2058	Contig14290bb-2058	GGAAGTAGAGTCAAAGGTGGAGAACACCGAAGCTGAAGGCTTTGATCAAATAAACGGTTY[T/G]ACGGAAAATGCTGACGACGGCAAAATCTCCCCATCAAAGCAGCAGCAGCAACAGCAACAA
Contig14290bb-contig1:518	Contig14290bb-518	AAACGRGAACTCGAGAAAGCAAAGATCTACAAGGAGAAGTTGATGGAAAAGGAAGCTGTC[A/G]TTGAACAWCTTAATGTTGAGTTAGAAGCTGCGAGAATGRCTGAATCTTATGCGCGCAATG
Contig14290bb-contig1:526	Contig14290bb-526	ACTCGAGAAAGCAAAGATCTACAAGGAGAAGTTGATGGAAAAGGAAGCTGTCRTTGAACA[T/A]CTTAATGTTGAGTTAGAAGCTGCGAGAATGRCTGAATCTTATGCGCGCAATGTATTAGAG
Contig14290bb-contig1:557	Contig14290bb-557	TTGATGGAAAAGGAAGCTGTCRTTGAACAWCTTAATGTTGAGTTAGAAGCTGCGAGAATG[A/G]CTGAATCTTATGCGCGCAATGTATTAGAGGAATGCAAAAATAGGGTCGAAGAATTAGWAA
Contig14290bb-contig1:615	Contig14290bb-615	TGRCTGAATCTTATGCGCGCAATGTATTAGAGGAATGCAAAAATAGGGTCGAAGAATTAG[T/A]AATGCAGATTGAGGAAACGAAGAAGTTGGAACGATCRGCATCGGAATCTCTGGAATCRGT
Contig14290bb-contig1:652	Contig14290bb-652	CAAAAATAGGGTCGAAGAATTAGWAATGCAGATTGAGGAAACGAAGAAGTTGGAACGATC[A/G]GCATCGGAATCTCTGGAATCRGTTATGAAGCAACTAGAGGACAACAACGATGCACTGCAT
Contig14290bb-contig1:673	Contig14290bb-673	AGWAATGCAGATTGAGGAAACGAAGAAGTTGGAACGATCRGCATCGGAATCTCTGGAATC[A/G]GTTATGAAGCAACTAGAGGACAACAACGATGCACTGCATGATGCTGAATCTGAAATTGCT
Contig14290bb-contig1:751	Contig14290bb-751	GGACAACAACGATGCACTGCATGATGCTGAATCTGAAATTGCTGCTCTTAAAGAGAAGGT[T/C]GGRTTATTGGAAATGACAATCAGTAGACAAAGAGGCGATCTTGAGGAATCTGAAYGTCGC
Contig14290bb-contig1:754	Contig14290bb-754	CAACAACGATGCACTGCATGATGCTGAATCTGAAATTGCTGCTCTTAAAGAGAAGGTYGG[A/G]TTATTGGAAATGACAATCAGTAGACAAAGAGGCGATCTTGAGGAATCTGAAYGTCGCATT
Contig14290bb-contig1:806	Contig14290bb-806	AAGGTYGGRTTATTGGAAATGACAATCAGTAGACAAAGAGGCGATCTTGAGGAATCTGAA[T/C]GTCGCATTCATAAGGCAAAGGAAGAAACTGCAGAYGCAGAGAAATTGGTYGACTCTCTAA
Contig14290bb-contig1:841	Contig14290bb-841	AAGAGGCGATCTTGAGGAATCTGAAYGTCGCATTCATAAGGCAAAGGAAGAAACTGCAGA[T/C]GCAGAGAAATTGGTYGACTCTCTAAAGTCCGAGTTAGAAACTATGAAGGAAGAAAAGATC
Contig14290bb-contig1:856	Contig14290bb-856	GGAATCTGAAYGTCGCATTCATAAGGCAAAGGAAGAAACTGCAGAYGCAGAGAAATTGGT[T/C]GACTCTCTAAAGTCCGAGTTAGAAACTATGAAGGAAGAAAAGATCCAAGCTCTAGATAAC
Contig14298bb-contig1:1035	Contig14298bb-1035	CTCTTCTTCAGAAACATCCACTAAAATGAACTTCACATCTTTATCCCATTTAGGACTCTC[T/C]CCAAAGTGYAATARCCAATTGAGCCTTGCCCCAACAACCAATGCAACATCACATTTGCCA
Contig14298bb-contig1:1044	Contig14298bb-1044	AGAAACATCCACTAAAATGAACTTCACATCTTTATCCCATTTAGGACTCTCYCCAAAGTG[T/C]AATARCCAATTGAGCCTTGCCCCAACAACCAATGCAACATCACATTTGCCAATGGCGAGT
Contig14298bb-contig1:1049	Contig14298bb-1049	CATCCACTAAAATGAACTTCACATCTTTATCCCATTTAGGACTCTCYCCAAAGTGYAATA[A/G]CCAATTGAGCCTTGCCCCAACAACCAATGCAACATCACATTTGCCAATGGCGAGTGACCT
Contig14298bb-contig1:1119	Contig14298bb-1119	CCTTGCCCCAACAACCAATGCAACATCACATTTGCCAATGGCGAGTGACCTTGCAGCACT[A/G]GCGGCCARCTCATGATCGTCGTTCACCAGCCCTTTACCCATTGGAGTTGGCAAAAAGGGG
Contig14298bb-contig1:1127	Contig14298bb-1127	CAACAACCAATGCAACATCACATTTGCCAATGGCGAGTGACCTTGCAGCACTRGCGGCCA[A/G]CTCATGATCGTCGTTCACCAGCCCTTTACCCATTGGAGTTGGCAAAAAGGGGATTCCCGT
Contig14298bb-contig1:1197	Contig14298bb-1197	GTCGTTCACCAGCCCTTTACCCATTGGAGTTGGCAAAAAGGGGATTCCCGTTCTTTCAAC[T/C]AACTTTTTTAGTTCCCCTTCAGCTCGGGCATAAGCCGCCCCTTTGCCGAAAACAATCAAT
Contig14298bb-contig1:1294	Contig14298bb-1294	GCCCCTTTGCCGAAAACAATCAATGGCCTTTCCGCCTTCCTCAACACACTAACCGCCTTT[T/G]CGATTTCAGAACTCGGCGGTGCTTTTGTTGCTTCAAAAACCCTTCCTTTCTCGACCTCGG
Contig14298bb-contig1:1387	Contig14298bb-1387	TCAAAAACCCTTCCTTTCTCGACCTCGGTTAACAATTTCTCAGCTTCGGATTCAGTTATC[A/G]TCTGATGTAATACATCAGTCGGTAAATCCAAATAACACCCACCGGGTCGACCCGAAACTG
Contig14298bb-contig1:156	Contig14298bb-156	TATCACAAGTGAGCACAAATCCGATTATTCATTGACATAGAAAGACCAGCTCGGTAAGTG[A/G]TGGAAAAAGAAATTTAACGAAACAAAACYGAAACTMCCTCAATTCTTGTGCTGCATTCTC
Contig14298bb-contig1:185	Contig14298bb-185	CATTGACATAGAAAGACCAGCTCGGTAAGTGRTGGAAAAAGAAATTTAACGAAACAAAAC[T/C]GAAACTMCCTCAATTCTTGTGCTGCATTCTCCCACTTTCTGCACCRGCAAAGGGATCGAT
Contig14298bb-contig1:192	Contig14298bb-192	ATAGAAAGACCAGCTCGGTAAGTGRTGGAAAAAGAAATTTAACGAAACAAAACYGAAACT[C/A]CCTCAATTCTTGTGCTGCATTCTCCCACTTTCTGCACCRGCAAAGGGATCGATTATCACA
Contig14298bb-contig1:231	Contig14298bb-231	TAACGAAACAAAACYGAAACTMCCTCAATTCTTGTGCTGCATTCTCCCACTTTCTGCACC[A/G]GCAAAGGGATCGATTATCACATTTATCACARCCGGCTTCCTTGCAGAGAAGGATTCAGAA
Contig14298bb-contig1:262	Contig14298bb-262	TTGTGCTGCATTCTCCCACTTTCTGCACCRGCAAAGGGATCGATTATCACATTTATCACA[A/G]CCGGCTTCCTTGCAGAGAAGGATTCAGAAAGGGCAGATTTTAATTCRTCAGGTGTCCCGA
Contig14298bb-contig1:309	Contig14298bb-309	CACATTTATCACARCCGGCTTCCTTGCAGAGAAGGATTCAGAAAGGGCAGATTTTAATTC[A/G]TCAGGTGTCCCGACAAGGTAACCCTTTCCCCCRAAAGCTTCGATTAAAGTATGGTAAGCA
Contig14298bb-contig1:342	Contig14298bb-342	GGATTCAGAAAGGGCAGATTTTAATTCRTCAGGTGTCCCGACAAGGTAACCCTTTCCCCC[A/G]AAAGCTTCGATTAAAGTATGGTAAGCAGCACCAGGAACAAAGGAAGTGGGCGCAGGGTCA
Contig14298bb-contig1:453	Contig14298bb-453	CGCAGGGTCATCTTTGAAAGGGCCACTTACTTCTTCAGGGCTCCTTCGGTCACCACCGTA[A/G]ACACCACCGTTGTTAAAGACTATCACAACAACAGGCAAMTTGTATCGAACCAATGTCTCA
Contig14298bb-contig1:492	Contig14298bb-492	GCTCCTTCGGTCACCACCGTARACACCACCGTTGTTAAAGACTATCACAACAACAGGCAA[C/A]TTGTATCGAACCAATGTCTCAACCTCCATAGCACTGAACCCGAATCCCGAGTCCCCTTCG
Contig14298bb-contig1:568	Contig14298bb-568	GTCTCAACCTCCATAGCACTGAACCCGAATCCCGAGTCCCCTTCGACTGCAACCACAAGC[T/C]GTTCTGGATTAGCCACAGCAGCGGCAATGCAATAACCTAAACCAACTCCCATTGTCCCCC
Contig14298bb-contig1:642	Contig14298bb-642	CACAGCAGCGGCAATGCAATAACCTAAACCAACTCCCATTGTCCCCCAAGTCCCTGCATC[T/C]AACCTAGTCCTAGGCTCGGTCTGAACCAGCACAGACCTTCCAACATCCATWGTATTYGCY
Contig14298bb-contig1:693	Contig14298bb-693	CCCTGCATCYAACCTAGTCCTAGGCTCGGTCTGAACCAGCACAGACCTTCCAACATCCAT[T/A]GTATTYGCYCCTTCTGAAACCACCACCGGWGCTGGACTCCCAACCCCCAAAATAGCATCT
Contig14298bb-contig1:699	Contig14298bb-699	ATCYAACCTAGTCCTAGGCTCGGTCTGAACCAGCACAGACCTTCCAACATCCATWGTATT[T/C]GCYCCTTCTGAAACCACCACCGGWGCTGGACTCCCAACCCCCAAAATAGCATCTCTTATA
Contig14298bb-contig1:702	Contig14298bb-702	YAACCTAGTCCTAGGCTCGGTCTGAACCAGCACAGACCTTCCAACATCCATWGTATTYGC[T/C]CCTTCTGAAACCACCACCGGWGCTGGACTCCCAACCCCCAAAATAGCATCTCTTATAATC
Contig14298bb-contig1:723	Contig14298bb-723	CTGAACCAGCACAGACCTTCCAACATCCATWGTATTYGCYCCTTCTGAAACCACCACCGG[T/A]GCTGGACTCCCAACCCCCAAAATAGCATCTCTTATAATCCTCATAGGAGTCAAAAAGTTA
Contig14298bb-contig1:75	Contig14298bb-75	ATATTTTATCAATGTCMTATACAACACAGTGCACACTGCATTTGACTACAAAAGTCAAAA[G/C]ACATGATCTCCTWTCTGTTCTATCACAAGTGAGCACAAATCCGATTATTCATTGACATAG
Contig14298bb-contig1:812	Contig14298bb-812	CTCTTATAATCCTCATAGGAGTCAAAAAGTTAAACGGCACAACATCTTTCGCCAACTGAG[C/A]TTCCATTTTCGACACATTATCCTTCACCTTCTTCGAAATAGCCTCCACCCAAGGATGAGA
Contig14298bb-contig1:88	Contig14298bb-88	GTCMTATACAACACAGTGCACACTGCATTTGACTACAAAAGTCAAAASACATGATCTCCT[T/A]TCTGTTCTATCACAAGTGAGCACAAATCCGATTATTCATTGACATAGAAAGACCAGCTCG
Contig14299bb-contig1:215	Contig14299bb-215	TCTTCTGGGTCCTTCTTCCGCCACGCTGCTGAAGATGGGGGCTTTACATGTGAAGGAAGT[A/G]GTTGATGGAGACCAAGGATGGCGTCTCATCACTTGCAATTGGTTACATGGAGGGGTTTTT
Contig14299bb-contig1:358	Contig14299bb-358	GTCTTTTAGTCATTGGAATCCGGCTTGAAAGGAATTCGGATTCATACGGGTTGGATTGAT[C/A]TATATCATCTCTGGATTTGGAGGGAGCTTGATGTCTGCTCTTTTCCTCCAGTCAAACTCT
Contig14299bb-contig1:420	Contig14299bb-420	ATATCATCTCTGGATTTGGAGGGAGCTTGATGTCTGCTCTTTTCCTCCAGTCAAACTCTC[T/A]GTTGGTGCCTCTGGTGCACTTTTTGGAATACTTGGAWGCATGCTCTCYGAACTCATTACT
Contig14299bb-contig1:457	Contig14299bb-457	TCTTTTCCTCCAGTCAAACTCTCWGTTGGTGCCTCTGGTGCACTTTTTGGAATACTTGGA[T/A]GCATGCTCTCYGAACTCATTACTAATTGGACAATATATGCTAATAAGGTGGCATCATTTG
Contig14299bb-contig1:468	Contig14299bb-468	AGTCAAACTCTCWGTTGGTGCCTCTGGTGCACTTTTTGGAATACTTGGAWGCATGCTCTC[T/C]GAACTCATTACTAATTGGACAATATATGCTAATAAGGTGGCATCATTTGTGACTCTCCTG
Contig14299bb-contig1:573	Contig14299bb-573	ATTTGTGACTCTCCTGGTCATCATTGCCGTTAATTTAGCAGTTGGAATCCTACCACATGT[T/C]GACAACTTTGCTCACATTGGAGGATTTCTCACCGGTTTCCTTCTTGGATTTGTATTTCTC
Contig14299bb-contig1:740	Contig14299bb-740	GACATTCAAGTTCAGCCCGACCTAAATTCAAGAAGTATCAGTGCATTTTGTGGGCTGTTT[C/A]TTTGATCCTYGTAATTGTGGGTTTGAGTCTTGGATTGRTTATGCTCCTACGWGGAGTCAA
Contig14299bb-contig1:750	Contig14299bb-750	TTCAGCCCGACCTAAATTCAAGAAGTATCAGTGCATTTTGTGGGCTGTTTMTTTGATCCT[T/C]GTAATTGTGGGTTTGAGTCTTGGATTGRTTATGCTCCTACGWGGAGTCAATGCAAAYGAT
Contig14299bb-contig1:778	Contig14299bb-778	CAGTGCATTTTGTGGGCTGTTTMTTTGATCCTYGTAATTGTGGGTTTGAGTCTTGGATTG[A/G]TTATGCTCCTACGWGGAGTCAATGCAAAYGATCATTGTTCTTGGTGTCATTACTTGTCCT
Contig14299bb-contig1:792	Contig14299bb-792	GGCTGTTTMTTTGATCCTYGTAATTGTGGGTTTGAGTCTTGGATTGRTTATGCTCCTACG[T/A]GGAGTCAATGCAAAYGATCATTGTTCTTGGTGTCATTACTTGTCCTGGTACCTACTTCAA
Contig14299bb-contig1:807	Contig14299bb-807	CCTYGTAATTGTGGGTTTGAGTCTTGGATTGRTTATGCTCCTACGWGGAGTCAATGCAAA[T/C]GATCATTGTTCTTGGTGTCATTACTTGTCCTGGTACCTACTTCAAGATGGAGCTGCAATA
Contig14299bb-contig1:95	Contig14299bb-95	TGTTGCTAACACTGTTATGTTTATCATCACCATGTACGTCAACAATTGTCCCAAGAATTC[T/C]GTTTCTTGCGTTGCTGATTTCTTAGGCAGATTCTCCTTTCAGCCTTTTAAGGAGAATCCT
Contig14314bb-contig1:322	Contig14314bb-322	CCGGTTTACCAATCCCTTGTAAACAAACCTCATTCTCAGCGGACTCCAAGTCTTTTTTCA[C/A]AGAGAAATCACTTAATTTACGATCATCTGACCGATCACTACCCGAATCGGACCAAAAAWC
Contig14314bb-contig1:381	Contig14314bb-381	AMAGAGAAATCACTTAATTTACGATCATCTGACCGATCACTACCCGAATCGGACCAAAAA[T/A]CACCCGAATTATTCCTCCTAAACTGAGTCTCCGGCTTGGGATCAATCCAACTCGGATTAT
Contig14314bb-contig1:467	Contig14314bb-467	AGTCTCCGGCTTGGGATCAATCCAACTCGGATTATCTGACTCAATAGAGCCTTCTTCACT[T/C]GCATCCCCTTCCTTCGCATACATACTCTATTATCAAGAGAAAAGTAATCAGACCTWATCA
Contig14314bb-contig1:91	Contig14314bb-91	TCCGCCCCTTTTCCATACAATCACCAAAATCAATGCTAGCCTCTTTTTCAACATCCTTAA[T/A]CTTCATTGAAACCAAACCATCTCCGCCAGCATCAGGCCACAACTCGCCCAAATCCTTATT
Contig14339bb-contig1:343	Contig14339bb-343	GGGCCAACTGATAAAACCGATACCAATCGATACCAGCCACAGCTGCCAGCTAAGCTTCTC[T/A]GTTTTAGCAAACTTCCCAAGAAACTCAACGATAATAGCCTGAAGTATTATGGTTATCGCC
Contig14339bb-contig1:457	Contig14339bb-457	TATCGCCACTATTCCGATGAACAGATAGTTTTTGCTAAGTCCACGGAAAATGTTCACTTC[T/A]TCYGGCTTCCGAGCATTGAACTCATTAAAGATTTGACAAAGGACAAATGCATTAAATATC
Contig14339bb-contig1:460	Contig14339bb-460	CGCCACTATTCCGATGAACAGATAGTTTTTGCTAAGTCCACGGAAAATGTTCACTTCWTC[T/C]GGCTTCCGAGCATTGAACTCATTAAAGATTTGACAAAGGACAAATGCATTAAATATCAGC
Contig14362bb-contig1:154	Contig14362bb-154	GAGTCAATCTCGAAAATTTTCAAACATAAATCAAAATGAAGAATAACATGTAAAAATCCA[T/G]ATTTCTAGATGTGAATTGGCTTGTCATAGGTGGCCATTGCAGCTTCCTTCAATGCCTCAC
Contig14362bb-contig1:219	Contig14362bb-219	CTAGATGTGAATTGGCTTGTCATAGGTGGCCATTGCAGCTTCCTTCAATGCCTCACTCAT[T/C]GTAGGATGTGCAWGGCACACTCGAGCGATGTCCTCACTTGATGCATCATAATTAATGGCA
Contig14362bb-contig1:232	Contig14362bb-232	GGCTTGTCATAGGTGGCCATTGCAGCTTCCTTCAATGCCTCACTCATYGTAGGATGTGCA[T/A]GGCACACTCGAGCGATGTCCTCACTTGATGCATCATAATTAATGGCAARRRCTGCTTCAT
Contig14362bb-contig1:281	Contig14362bb-281	TAGGATGTGCAWGGCACACTCGAGCGATGTCCTCACTTGATGCATCATAATTAATGGCAA[A/G]RRCTGCTTCATGRATGAGCTCTCCCGCATTTGGTGCCATAATATGGACTCCAAGAATTTT
Contig14362bb-contig1:282	Contig14362bb-282	AGGATGTGCAWGGCACACTCGAGCGATGTCCTCACTTGATGCATCATAATTAATGGCAAR[A/G]RCTGCTTCATGRATGAGCTCTCCCGCATTTGGTGCCATAATATGGACTCCAAGAATTTTG
Contig14362bb-contig1:283	Contig14362bb-283	GGATGTGCAWGGCACACTCGAGCGATGTCCTCACTTGATGCATCATAATTAATGGCAARR[A/G]CTGCTTCATGRATGAGCTCTCCCGCATTTGGTGCCATAATATGGACTCCAAGAATTTTGT
Contig14362bb-contig1:294	Contig14362bb-294	GCACACTCGAGCGATGTCCTCACTTGATGCATCATAATTAATGGCAARRRCTGCTTCATG[A/G]ATGAGCTCTCCCGCATTTGGTGCCATAATATGGACTCCAAGAATTTTGTCTGTCTCCTTG
Contig14362bb-contig1:32	Contig14362bb-32	TGTAAACGATGAATGGCAAATGTCTATTCAA[A/G]CACGCCATCTGTTTCGAGTAAGGACAAACAAGAAAATGAACAGTTTGTGCTGACTGCTGC
Contig14362bb-contig1:726	Contig14362bb-726	ATTGACTAAAATCCGTCCTATCTTATCAGTTTCCACTCCTATCTTGTCCAAGCCAAGTCC[A/G]GCAGTGAATGGAGATCTACCAGCAGAGACGAGAACAACATCGGCTTCAAGTGTGGTCTGA
Contig14362bb-contig1:810	Contig14362bb-810	AGAGACGAGAACAACATCGGCTTCAAGTGTGGTCTGATCACCACCAGCAGCGGGTTCAAC[C/A]GTCAACTTCACAYCATTTCCACTAGTATCAACACCTACCACCTTAGTTTTGAGCATGAAT
Contig14362bb-contig1:823	Contig14362bb-823	ACATCGGCTTCAAGTGTGGTCTGATCACCACCAGCAGCGGGTTCAACMGTCAACTTCACA[T/C]CATTTCCACTAGTATCAACACCTACCACCTTAGTTTTGAGCATGAATTTCATCTTCTGCT
Contig14362bb-contig1:969	Contig14362bb-969	GCGGATTTCTGCATCCATTGATGGAACAATATCTGGGGCAAACTCAACAACAGTAACTTC[T/A]GACCCCAATCGGCCCCAAACTGAACCCATCTCAAGCCCTATGTACCCTGCCCCAATGACT
Contig14394bb-contig1:334	Contig14394bb-334	GGTTCCTTCCGGAGTTAAATTCTACAATATATACGGGATCAATCTTGAGACACCACACAG[T/C]GTTTGCTACGGAAGTGAGGAGRCACCGGTCACGAATATAYAGGACTTACGGTTTTTTCAG
Contig14394bb-contig1:356	Contig14394bb-356	TACAATATATACGGGATCAATCTTGAGACACCACACAGYGTTTGCTACGGAAGTGAGGAG[A/G]CACCGGTCACGAATATAYAGGACTTACGGTTTTTTCAGCCCRAATATATATGCGTTGATG
Contig14394bb-contig1:374	Contig14394bb-374	AATCTTGAGACACCACACAGYGTTTGCTACGGAAGTGAGGAGRCACCGGTCACGAATATA[T/C]AGGACTTACGGTTTTTTCAGCCCRAATATATATGCGTTGATGGTGATGGAACAGTYCCRG
Contig14394bb-contig1:398	Contig14394bb-398	TGCTACGGAAGTGAGGAGRCACCGGTCACGAATATAYAGGACTTACGGTTTTTTCAGCCC[A/G]AATATATATGCGTTGATGGTGATGGAACAGTYCCRGCTGAATCAGCTAAGGCAGATGGAC
Contig14394bb-contig1:430	Contig14394bb-430	TATAYAGGACTTACGGTTTTTTCAGCCCRAATATATATGCGTTGATGGTGATGGAACAGT[T/C]CCRGCTGAATCAGCTAAGGCAGATGGACTCCATGCAGAAGCAAGGGTTGCAGTCCCCGGT
Contig14394bb-contig1:433	Contig14394bb-433	AYAGGACTTACGGTTTTTTCAGCCCRAATATATATGCGTTGATGGTGATGGAACAGTYCC[A/G]GCTGAATCAGCTAAGGCAGATGGACTCCATGCAGAAGCAAGGGTTGCAGTCCCCGGTGAG
Contig14394bb-contig1:514	Contig14394bb-514	TGGACTCCATGCAGAAGCAAGGGTTGCAGTCCCCGGTGAGCACCGGGGAATTCTTTGTGA[A/G]CCTCACGTCTTCCGAATCCTCAAGSACTGGTTGAGGGCTGGTGAACCGGACCCTTTCTAY
Contig14394bb-contig1:539	Contig14394bb-539	GCAGTCCCCGGTGAGCACCGGGGAATTCTTTGTGARCCTCACGTCTTCCGAATCCTCAAG[G/C]ACTGGTTGAGGGCTGGTGAACCGGACCCTTTCTAYAACCCAATAAACGATTATGTTA
Contig14394bb-contig1:574	Contig14394bb-574	RCCTCACGTCTTCCGAATCCTCAAGSACTGGTTGAGGGCTGGTGAACCGGACCCTTTCTA[T/C]AACCCAATAAACGATTATGTTA
Contig14431bb-contig1:198	Contig14431bb-198	TGGTAGTGTTCCTTCCAAGGAACAAAGAGATCAAGCTGTGCAGTTGGATGCTCGATTAAC[A/G]CKTCTTGTGCTGCGTGAAATTAGTAAAGTTTTGCTGCTGATYRCAGAACGAGCTGAATAT
Contig14431bb-contig1:200	Contig14431bb-200	GTAGTGTTCCTTCCAAGGAACAAAGAGATCAAGCTGTGCAGTTGGATGCTCGATTAACRC[T/G]TCTTGTGCTGCGTGAAATTAGTAAAGTTTTGCTGCTGATYRCAGAACGAGCTGAATATCT
Contig14431bb-contig1:240	Contig14431bb-240	GTTGGATGCTCGATTAACRCKTCTTGTGCTGCGTGAAATTAGTAAAGTTTTGCTGCTGAT[T/C]RCAGAACGAGCTGAATATCTGATATCCACTGGTCCTGAAGCACGCCAAGTATCTGGTCCT
Contig14431bb-contig1:241	Contig14431bb-241	TTGGATGCTCGATTAACRCKTCTTGTGCTGCGTGAAATTAGTAAAGTTTTGCTGCTGATY[A/G]CAGAACGAGCTGAATATCTGATATCCACTGGTCCTGAAGCACGCCAAGTATCTGGTCCTG
Contig14431bb-contig1:364	Contig14431bb-364	ACGGCAGCTCAGGTCAAGAATTTTGCATTATGTCAGCATCTACAAGAAATTCATACTCGC[T/G]TAACTTCTATGATTATGGGGCTTCCAACTATAGCTGCAGATGTATTRTCACCTTCACTTG
Contig14431bb-contig1:411	Contig14431bb-411	AATTCATACTCGCKTAACTTCTATGATTATGGGGCTTCCAACTATAGCTGCAGATGTATT[A/G]TCACCTTCACTTGGTKCAATATATGGYGTTGCTTGTGATTCTATAACATCCTTGTTCCAG
Contig14431bb-contig1:427	Contig14431bb-427	ACTTCTATGATTATGGGGCTTCCAACTATAGCTGCAGATGTATTRTCACCTTCACTTGGT[T/G]CAATATATGGYGTTGCTTGTGATTCTATAACATCCTTGTTCCAGGCAATGATTGATCGKC
Contig14431bb-contig1:438	Contig14431bb-438	TATGGGGCTTCCAACTATAGCTGCAGATGTATTRTCACCTTCACTTGGTKCAATATATGG[T/C]GTTGCTTGTGATTCTATAACATCCTTGTTCCAGGCAATGATTGATCGKCTGGAGTCTTGC
Contig14431bb-contig1:486	Contig14431bb-486	TKCAATATATGGYGTTGCTTGTGATTCTATAACATCCTTGTTCCAGGCAATGATTGATCG[T/G]CTGGAGTCTTGCATCTTRCAAATCCATGACCAGAACTTTTCTGCCCTTGGCATGGATGCT
Contig14431bb-contig1:504	Contig14431bb-504	TTGTGATTCTATAACATCCTTGTTCCAGGCAATGATTGATCGKCTGGAGTCTTGCATCTT[A/G]CAAATCCATGACCAGAACTTTTCTGCCCTTGGCATGGATGCTGCTATGGACAACAATGCY
Contig14431bb-contig1:564	Contig14431bb-564	RCAAATCCATGACCAGAACTTTTCTGCCCTTGGCATGGATGCTGCTATGGACAACAATGC[T/C]TCGCCTTACATGGAGGAGTTGCAAAAGTGCATTCTTCMCTTTCGTCGTGAGTTCCTATCA
Contig14431bb-contig1:602	Contig14431bb-602	ATGCTGCTATGGACAACAATGCYTCGCCTTACATGGAGGAGTTGCAAAAGTGCATTCTTC[C/A]CTTTCGTCGTGAGTTCCTATCAAGGCTGTTGCCATCTTCAGCCAACGCTACAACTGCAGG
Contig14435bb-contig1:240	Contig14435bb-240	CATCCTGTCATTAGACAAAGTGAYGAATTGAAGGTGTTTTTGCAGGTGGAAGGGAGACTT[C/A]CTTTGTCGATGAGCACTGATGTGGCTTCTCGGATGCTCGATGGAGCCKTGAAATTGCCCA
Contig14435bb-contig1:288	Contig14435bb-288	GAAGGGAGACTTMCTTTGTCGATGAGCACTGATGTGGCTTCTCGGATGCTCGATGGAGCC[T/G]TGAAATTGCCCAAGCAGTTATTTGGGGAAAGTACTGCAGTGRTGGCGCCACACGAGGTGG
Contig14435bb-contig1:330	Contig14435bb-330	CGGATGCTCGATGGAGCCKTGAAATTGCCCAAGCAGTTATTTGGGGAAAGTACTGCAGTG[A/G]TGGCGCCACACGAGGTGGTGCAGCCCGCGAAAGGTGGGAGGGATTTGTTGCGTTTGTTTA
Contig14508bb-contig1:158	Contig14508bb-158	TGTTGTTGAAGATATCGGAGCACAAACAGCTTCCACAGACAACCGCTTCAACACGTTCGG[T/G]CATGGATCTTGCCCGAAGTTACTGTTGGCTATGGTGACCACACATCTTTGCTTCCCTACA
Contig14508bb-contig1:244	Contig14508bb-244	TGGCTATGGTGACCACACATCTTTGCTTCCCTACACATTTCTTCTCCACGATGGCATATG[T/A]AGCAGGAGCATGGCAAGGGCCTTGCTGGTAACTTCCACAAGTTCCCAAAGGAGTTCCAAA
Contig14518bb-contig1:229	Contig14518bb-229	AACACCATTTTCATATGGAGTCCCAGCTGGCCCTTCAATGTCAGCATAAATGATCGAAAA[A/G]TCATCATCATTTACACCMACTTTAATKCCTTCCGGAGGTGATTCGTCAAGACCCTTCAAT
Contig14518bb-contig1:247	Contig14518bb-247	AGTCCCAGCTGGCCCTTCAATGTCAGCATAAATGATCGAAAARTCATCATCATTTACACC[C/A]ACTTTAATKCCTTCCGGAGGTGATTCGTCAAGACCCTTCAATTCCTTTGCCAGTTGCTTT
Contig14518bb-contig1:256	Contig14518bb-256	TGGCCCTTCAATGTCAGCATAAATGATCGAAAARTCATCATCATTTACACCMACTTTAAT[T/G]CCTTCCGGAGGTGATTCGTCAAGACCCTTCAATTCCTTTGCCAGTTGCTTTATAACATTT
Contig14518bb-contig1:366	Contig14518bb-366	TTATAACATTTGGTGGAAGATTTTCATTGGTTGCCATGCTAAGGAAGAACAAGAATCCTC[A/G]AATGAAGGCTCTGAACCTMAGWAAGAACACGTCCCCAAAAGTTCACCGACTTTTGCACTT
Contig14518bb-contig1:385	Contig14518bb-385	ATTTTCATTGGTTGCCATGCTAAGGAAGAACAAGAATCCTCRAATGAAGGCTCTGAACCT[C/A]AGWAAGAACACGTCCCCAAAAGTTCACCGACTTTTGCACTTATTTACAGCGAGAAAAGTG
Contig14518bb-contig1:388	Contig14518bb-388	TTCATTGGTTGCCATGCTAAGGAAGAACAAGAATCCTCRAATGAAGGCTCTGAACCTMAG[T/A]AAGAACACGTCCCCAAAAGTTCACCGACTTTTGCACTTATTTACAGCGAGAAAAGTGAGA
Contig14518bb-contig1:70	Contig14518bb-70	TACATGTCGTAATCCAAGACTTGGATTCCAATCCTTTTTTAGTGTGTTTACACAAATTTC[C/A]CCATTGGGTGCAATATTTGGATGAAAAATCTTGGTCAGAAAGTAGCCTTTCGGAGGAGAA
Contig14533bb-contig1:141	Contig14533bb-141	CTGTTATCAAAAAGCTTGATGAGGTTCAAGAATGGTTGTATACTGATGGTGAAGATGCGA[A/G]TGCCTCGGAGTTTCAAGATCGTCTAAATTCATTAAAAGCRACAGCTGATCCAATATTTTT
Contig14533bb-contig1:181	Contig14533bb-181	TACTGATGGTGAAGATGCGARTGCCTCGGAGTTTCAAGATCGTCTAAATTCATTAAAAGC[A/G]ACAGCTGATCCAATATTTTTCCGATTTAAGGAGTTGACTGCACGGCCAGAAGCRGTAGAA
Contig14533bb-contig1:235	Contig14533bb-235	AAAAGCRACAGCTGATCCAATATTTTTCCGATTTAAGGAGTTGACTGCACGGCCAGAAGC[A/G]GTAGAAGTTGCTCGACAATATCTCTCTGTATTCRTGGGTGGGAGACAGAAAAACCCTGGC
Contig14533bb-contig1:370	Contig14533bb-370	ATAGATGAGTTGTCRTTGGTTGGATGAGAAGGAGGCAGAGCAAAAGAAGACGTCTGGATA[T/C]RGCACACCTGTTTTCACATCTGAAGAAGTATACGAGAAGGTGTTCAATTTGCAAGACAAG
Contig14533bb-contig1:371	Contig14533bb-371	TAGATGAGTTGTCRTTGGTTGGATGAGAAGGAGGCAGAGCAAAAGAAGACGTCTGGATAY[A/G]GCACACCTGTTTTCACATCTGAAGAAGTATACGAGAAGGTGTTCAATTTGCAAGACAAGG
Contig14533bb-contig1:73	Contig14533bb-73	TGCTACGAAAGAGAAGCTTGAAACATCTGAAGACTTTGAAAAAGTATCTTCAAATGATGA[A/G]CGCCAATCTGTTATCAAAAAGCTTGATGAGGTTCAAGAATGGTTGTATACTGATGGTGAA
Contig14538bb-contig1:139	Contig14538bb-139	ATCAAGTCTTTCTAAAMTCTTCCTCTTGCTTCCGTTATTGTTGGGCTCTGCAAATCTCTT[C/A]GAGCTCTCTTTATCTACACCCAACTMCTTCACAAGAGATTCTGTAGAGGGAGTTCTGCYC
Contig14538bb-contig1:165	Contig14538bb-165	TGCTTCCGTTATTGTTGGGCTCTGCAAATCTCTTMGAGCTCTCTTTATCTACACCCAACT[C/A]CTTCACAAGAGATTCTGTAGAGGGAGTTCTGCYCTTGCCTGYCKTCACAGTTCCAATCTG
Contig14538bb-contig1:198	Contig14538bb-198	TMGAGCTCTCTTTATCTACACCCAACTMCTTCACAAGAGATTCTGTAGAGGGAGTTCTGC[T/C]CTTGCCTGYCKTCACAGTTCCAATCTGTCGGTARTCAGTTGGTGCAGTGGCCATCTTCTG
Contig14538bb-contig1:207	Contig14538bb-207	CTTTATCTACACCCAACTMCTTCACAAGAGATTCTGTAGAGGGAGTTCTGCYCTTGCCTG[T/C]CKTCACAGTTCCAATCTGTCGGTARTCAGTTGGTGCAGTGGCCATCTTCTGGGCCTTGCT
Contig14538bb-contig1:209	Contig14538bb-209	TTATCTACACCCAACTMCTTCACAAGAGATTCTGTAGAGGGAGTTCTGCYCTTGCCTGYC[T/G]TCACAGTTCCAATCTGTCGGTARTCAGTTGGTGCAGTGGCCATCTTCTGGGCCTTGCTGA
Contig14538bb-contig1:232	Contig14538bb-232	AAGAGATTCTGTAGAGGGAGTTCTGCYCTTGCCTGYCKTCACAGTTCCAATCTGTCGGTA[A/G]TCAGTTGGTGCAGTGGCCATCTTCTGGGCCTTGCTGACTTTCAGGTCGGCATTAGCATCA
Contig14538bb-contig1:565	Contig14538bb-565	ACTTACGTGCCTCTTTGCTCTAACACTTTCTCCACTAGAGCTGCTTCCATATCTTAATTC[T/C]TCAATCTGTCTTGYWGCAGTCWCTAGTTTGGAATTGAGATTTAAGTTCTCCAGCATTGCA
Contig14538bb-contig1:579	Contig14538bb-579	TTGCTCTAACACTTTCTCCACTAGAGCTGCTTCCATATCTTAATTCYTCAATCTGTCTTG[T/C]WGCAGTCWCTAGTTTGGAATTGAGATTTAAGTTCTCCAGCATTGCAAGCTTTTCCATTTC
Contig14538bb-contig1:580	Contig14538bb-580	TGCTCTAACACTTTCTCCACTAGAGCTGCTTCCATATCTTAATTCYTCAATCTGTCTTGY[T/A]GCAGTCWCTAGTTTGGAATTGAGATTTAAGTTCTCCAGCATTGCAAGCTTTTCCATTTCC
Contig14538bb-contig1:587	Contig14538bb-587	ACACTTTCTCCACTAGAGCTGCTTCCATATCTTAATTCYTCAATCTGTCTTGYWGCAGTC[T/A]CTAGTTTGGAATTGAGATTTAAGTTCTCCAGCATTGCAAGCTTTTCCATTTCCAGAACTG
Contig14538bb-contig1:736	Contig14538bb-736	GATACCCTGCAAGTCGGAAAAGSCATTGGGAACCAAGCCAATTTGACCTTCACTTGTTGG[T/C]TGACAGTTTTCAGCATGAAATTCAGTCCCCAGATTGGGGTCCTCTTCATTATAATCTGTA
Contig14547bb-contig1:286	Contig14547bb-286	GTTGAATGATCCTGTTGTACAACGTCAACGATTCGCTGAACAACTGAAGGATCGGCAATC[A/G]GGTGATGATGAAGCAATGGCTTTGGATGTGAGTACGGATTGCCACCAACA
Contig14557bb-contig1:106	Contig14557bb-106	GCATACTTCCTCCTGTTTKCAATACCCRTCTTKACAAYGGTGCTAACTGGTACYGTCTCC[A/G]TTRTTGCCYTAGCTGCYTACRTYACTTACCTGGACTTTATGAACAATATGGGCCACTGCA
Contig14557bb-contig1:109	Contig14557bb-109	TACTTCCTCCTGTTTKCAATACCCRTCTTKACAAYGGTGCTAACTGGTACYGTCTCCRTT[A/G]TTGCCYTAGCTGCYTACRTYACTTACCTGGACTTTATGAACAATATGGGCCACTGCAATT
Contig14557bb-contig1:115	Contig14557bb-115	CTCCTGTTTKCAATACCCRTCTTKACAAYGGTGCTAACTGGTACYGTCTCCRTTRTTGCC[T/C]TAGCTGCYTACRTYACTTACCTGGACTTTATGAACAATATGGGCCACTGCAATTTCGAGC
Contig14557bb-contig1:123	Contig14557bb-123	TKCAATACCCRTCTTKACAAYGGTGCTAACTGGTACYGTCTCCRTTRTTGCCYTAGCTGC[T/C]TACRTYACTTACCTGGACTTTATGAACAATATGGGCCACTGCAATTTCGAGCTTATTCCT
Contig14557bb-contig1:127	Contig14557bb-127	ATACCCRTCTTKACAAYGGTGCTAACTGGTACYGTCTCCRTTRTTGCCYTAGCTGCYTAC[A/G]TYACTTACCTGGACTTTATGAACAATATGGGCCACTGCAATTTCGAGCTTATTCCTARCT
Contig14557bb-contig1:129	Contig14557bb-129	ACCCRTCTTKACAAYGGTGCTAACTGGTACYGTCTCCRTTRTTGCCYTAGCTGCYTACRT[T/C]ACTTACCTGGACTTTATGAACAATATGGGCCACTGCAATTTCGAGCTTATTCCTARCTGG
Contig14557bb-contig1:185	Contig14557bb-185	ACRTYACTTACCTGGACTTTATGAACAATATGGGCCACTGCAATTTCGAGCTTATTCCTA[A/G]CTGGCTCTTCACCCTTMTCCCTCCTCTCAAGTACATCATTTATACTCCATCGTTTCAYTC
Contig14557bb-contig1:202	Contig14557bb-202	TTTATGAACAATATGGGCCACTGCAATTTCGAGCTTATTCCTARCTGGCTCTTCACCCTT[C/A]TCCCTCCTCTCAAGTACATCATTTATACTCCATCGTTTCAYTCGCTGCACCACGTACAGT
Contig14557bb-contig1:24	Contig14557bb-24	ACTGAGCCTATTACTTCTGTGAT[T/C]CATCCATTTGCAGAGCACATWGCATACTTCCTCCTGTTTKCAATACCCRTCTTKACAAYG
Contig14557bb-contig1:243	Contig14557bb-243	TARCTGGCTCTTCACCCTTMTCCCTCCTCTCAAGTACATCATTTATACTCCATCGTTTCA[T/C]TCGCTGCACCACGTACAGTTTAGAACCAATTACTCGTTGTTTATGCCATTTTATGATTAC
Contig14557bb-contig1:333	Contig14557bb-333	TTACTCGTTGTTTATGCCATTTTATGATTACATCTATGGCACAATGGACAAATCTAGTGA[T/C]ASCTTATATGAAAAATCACTGAGAAGGAAAGAAGAATCACCCYATGTGGTGCATCTAACG
Contig14557bb-contig1:335	Contig14557bb-335	ACTCGTTGTTTATGCCATTTTATGATTACATCTATGGCACAATGGACAAATCTAGTGAYA[G/C]CTTATATGAAAAATCACTGAGAAGGAAAGAAGAATCACCCYATGTGGTGCATCTAACGCA
Contig14557bb-contig1:376	Contig14557bb-376	ATGGACAAATCTAGTGAYASCTTATATGAAAAATCACTGAGAAGGAAAGAAGAATCACCC[T/C]ATGTGGTGCATCTAACGCACCTAACCACACCCGAGTCTATTTATCATCTCCGMCTTGGAT
Contig14557bb-contig1:429	Contig14557bb-429	ATCACCCYATGTGGTGCATCTAACGCACCTAACCACACCCGAGTCTATTTATCATCTCCG[C/A]CTTGGATTTGCCTCTTTCGCYTCTAAACCRTACACACCATCAACTTGGCACATGTGGCTY
Contig14557bb-contig1:45	Contig14557bb-45	ACTGAGCCTATTACTTCTGTGATYCATCCATTTGCAGAGCACAT[T/A]GCATACTTCCTCCTGTTTKCAATACCCRTCTTKACAAYGGTGCTAACTGGTACYGTCTCC
Contig14557bb-contig1:450	Contig14557bb-450	AACGCACCTAACCACACCCGAGTCTATTTATCATCTCCGMCTTGGATTTGCCTCTTTCGC[T/C]TCTAAACCRTACACACCATCAACTTGGCACATGTGGCTYCTTTGGCCTGTCACACTGTGT
Contig14557bb-contig1:459	Contig14557bb-459	AACCACACCCGAGTCTATTTATCATCTCCGMCTTGGATTTGCCTCTTTCGCYTCTAAACC[A/G]TACACACCATCAACTTGGCACATGTGGCTYCTTTGGCCTGTCACACTGTGTTCMATGATG
Contig14557bb-contig1:489	Contig14557bb-489	MCTTGGATTTGCCTCTTTCGCYTCTAAACCRTACACACCATCAACTTGGCACATGTGGCT[T/C]CTTTGGCCTGTCACACTGTGTTCMATGATGCTTACCTGGATATATTGTTYCACTTTTGTT
Contig14557bb-contig1:513	Contig14557bb-513	TAAACCRTACACACCATCAACTTGGCACATGTGGCTYCTTTGGCCTGTCACACTGTGTTC[C/A]ATGATGCTTACCTGGATATATTGTTYCACTTTTGTTGTCGAAAGCAATCGGTTTCATAAT
Contig14557bb-contig1:539	Contig14557bb-539	ACATGTGGCTYCTTTGGCCTGTCACACTGTGTTCMATGATGCTTACCTGGATATATTGTT[T/C]CACTTTTGTTGTCGAAAGCAATCGGTTTCATAATATCAKACTACAGACCTGGRCTATACC
Contig14557bb-contig1:578	Contig14557bb-578	TGCTTACCTGGATATATTGTTYCACTTTTGTTGTCGAAAGCAATCGGTTTCATAATATCA[T/G]ACTACAGACCTGGRCTATACCCAAGTACAACATACAGTACCGCTCGAAATCRCAAAAACA
Contig14557bb-contig1:592	Contig14557bb-592	TATTGTTYCACTTTTGTTGTCGAAAGCAATCGGTTTCATAATATCAKACTACAGACCTGG[A/G]CTATACCCAAGTACAACATACAGTACCGCTCGAAATCRCAAAAACAATCSAYCAATAACT
Contig14557bb-contig1:630	Contig14557bb-630	TAATATCAKACTACAGACCTGGRCTATACCCAAGTACAACATACAGTACCGCTCGAAATC[A/G]CAAAAACAATCSAYCAATAACTTGATTGAAGAAGMCATATTAGAGGCAGAGGRAAAAGGT
Contig14557bb-contig1:64	Contig14557bb-64	GAGCCTATTACTTCTGTGATYCATCCATTTGCAGAGCACATWGCATACTTCCTCCTGTTT[T/G]CAATACCCRTCTTKACAAYGGTGCTAACTGGTACYGTCTCCRTTRTTGCCYTAGCTGCYT
Contig14557bb-contig1:642	Contig14557bb-642	ACAGACCTGGRCTATACCCAAGTACAACATACAGTACCGCTCGAAATCRCAAAAACAATC[G/C]AYCAATAACTTGATTGAAGAAGMCATATTAGAGGCAGAGGRAAAAGGTGYTAGAGTGTTG
Contig14557bb-contig1:644	Contig14557bb-644	AGACCTGGRCTATACCCAAGTACAACATACAGTACCGCTCGAAATCRCAAAAACAATCSA[T/C]CAATAACTTGATTGAAGAAGMCATATTAGAGGCAGAGGRAAAAGGTGYTAGAGTGTTGAG
Contig14557bb-contig1:665	Contig14557bb-665	ACAACATACAGTACCGCTCGAAATCRCAAAAACAATCSAYCAATAACTTGATTGAAGAAG[C/A]CATATTAGAGGCAGAGGRAAAAGGTGYTAGAGTGTTGAGTCTAGGCCTCATGAACCAGGS
Contig14557bb-contig1:683	Contig14557bb-683	CGAAATCRCAAAAACAATCSAYCAATAACTTGATTGAAGAAGMCATATTAGAGGCAGAGG[A/G]AAAAGGTGYTAGAGTGTTGAGTCTAGGCCTCATGAACCAGGSTGAAGAGCTGAACATGTA
Contig14557bb-contig1:692	Contig14557bb-692	AAAAACAATCSAYCAATAACTTGATTGAAGAAGMCATATTAGAGGCAGAGGRAAAAGGTG[T/C]TAGAGTGTTGAGTCTAGGCCTCATGAACCAGGSTGAAGAGCTGAACATGTATGGTGGGGT
Contig14557bb-contig1:725	Contig14557bb-725	MCATATTAGAGGCAGAGGRAAAAGGTGYTAGAGTGTTGAGTCTAGGCCTCATGAACCAGG[G/C]TGAAGAGCTGAACATGTATGGTGGGGTGYWYATRCAAAARCATCCCCAGCTTAAAGTGAA
Contig14557bb-contig1:73	Contig14557bb-73	ACTTCTGTGATYCATCCATTTGCAGAGCACATWGCATACTTCCTCCTGTTTKCAATACCC[A/G]TCTTKACAAYGGTGCTAACTGGTACYGTCTCCRTTRTTGCCYTAGCTGCYTACRTYACTT
Contig14557bb-contig1:754	Contig14557bb-754	AGAGTGTTGAGTCTAGGCCTCATGAACCAGGSTGAAGAGCTGAACATGTATGGTGGGGTG[T/C]WYATRCAAAARCATCCCCAGCTTAAAGTGAAGTTGGTAGATGGGAGTAGCTTGGCAATCC
Contig14557bb-contig1:755	Contig14557bb-755	GAGTGTTGAGTCTAGGCCTCATGAACCAGGSTGAAGAGCTGAACATGTATGGTGGGGTGY[T/A]YATRCAAAARCATCCCCAGCTTAAAGTGAAGTTGGTAGATGGGAGTAGCTTGGCAATCCA
Contig14557bb-contig1:756	Contig14557bb-756	AGTGTTGAGTCTAGGCCTCATGAACCAGGSTGAAGAGCTGAACATGTATGGTGGGGTGYW[T/C]ATRCAAAARCATCCCCAGCTTAAAGTGAAGTTGGTAGATGGGAGTAGCTTGGCAATCCAA
Contig14557bb-contig1:759	Contig14557bb-759	GTTGAGTCTAGGCCTCATGAACCAGGSTGAAGAGCTGAACATGTATGGTGGGGTGYWYAT[A/G]CAAAARCATCCCCAGCTTAAAGTGAAGTTGGTAGATGGGAGTAGCTTGGCAATCCAATAT
Contig14557bb-contig1:765	Contig14557bb-765	TCTAGGCCTCATGAACCAGGSTGAAGAGCTGAACATGTATGGTGGGGTGYWYATRCAAAA[A/G]CATCCCCAGCTTAAAGTGAAGTTGGTAGATGGGAGTAGCTTGGCAATCCAATATTTCATC
Contig14557bb-contig1:78	Contig14557bb-78	TGTGATYCATCCATTTGCAGAGCACATWGCATACTTCCTCCTGTTTKCAATACCCRTCTT[T/G]ACAAYGGTGCTAACTGGTACYGTCTCCRTTRTTGCCYTAGCTGCYTACRTYACTTACCTG
Contig14557bb-contig1:83	Contig14557bb-83	TYCATCCATTTGCAGAGCACATWGCATACTTCCTCCTGTTTKCAATACCCRTCTTKACAA[T/C]GGTGCTAACTGGTACYGTCTCCRTTRTTGCCYTAGCTGCYTACRTYACTTACCTGGACTT
Contig14557bb-contig1:99	Contig14557bb-99	GCACATWGCATACTTCCTCCTGTTTKCAATACCCRTCTTKACAAYGGTGCTAACTGGTAC[T/C]GTCTCCRTTRTTGCCYTAGCTGCYTACRTYACTTACCTGGACTTTATGAACAATATGGGC
Contig14566bb-contig1:158	Contig14566bb-158	TATTTGCCCCAATGTTGGCTTTACTGGCTGGAAGAACTCATCAACAACATTTTGTGCTCT[T/A]AAATCCTCTGAAGGTGAACAGGCTCCAGAAGGCATCAATGTTGCATTTGAYTGGGYACTG
Contig14576bb-contig1:1030	Contig14576bb-1030	AACGAAAGACAAGGCCGAGACACTGCTTAACGACAGCTGAACCACCCAATCATAAGGCCT[T/A]GTATGTGTAGCATCACAAGTGGAACAAGCTAACTAAAGTGGGAMCCAAAGGAACAAGGAG
Contig14576bb-contig1:724	Contig14576bb-724	CAGGACACACACGAGGAAGAAGACCGTGGTTCGGTAGAGCCAGGAACATAACTCCATGAC[A/G]CAGGCYACTGTGTCACTCAACCACACAATGCCTAAGAAAGGAATTTGGGAAGCACCAGAG
Contig14576bb-contig1:730	Contig14576bb-730	ACACACGAGGAAGAAGACCGTGGTTCGGTAGAGCCAGGAACATAACTCCATGACRCAGGC[T/C]ACTGTGTCACTCAACCACACAATGCCTAAGAAAGGAATTTGGGAAGCACCAGAGGCATAC
Contig14585bb-contig1:219	Contig14585bb-219	ATAAATTGCAGATAAGGTATTTTGCATGCTTGAAGGGACTATATTCATTACCCAAACAGG[A/G]TATTCATTCAAAGCTGCAGCAAAACCACCAAAAAGGGCATTCATGTCCATCACATTTCGT
Contig14585bb-contig1:530	Contig14585bb-530	TCATTAGAGGAGTCTTCCATGATGGTTTAGTCTCGTCTACGGCATCACAAATATCAATGA[G/C]TTTCAACTCTGCATTATGCTTAAGGCATGATGGATCTTCCTCTTTGATCCAGATAGCAGT
Contig14585bb-contig1:650	Contig14585bb-650	TCTGAACCTTTCGAGCAATAAGTTTCCAGCACATTCCTGTAGTCAGATCAACCAACTTGT[T/C]CCAAATTACTGGATAATCTTTATCCTTCCTATAAGCTGGTGGAGCCGAATAGACAAAATA
Contig1461bb-contig1:179	Contig1461bb-179	ACCAGATTCATATGGGCTACTGAGGAGTAAGCAATGATCTTCTTAAGATCGATCTGTCTT[A/G]AAGTGGTCAAGGAAGTATATATTATAGCAATCGCGCTTAAAGTATAAATGAAAGGAGTAA
Contig1461bb-contig1:256	Contig1461bb-256	ATATATTATAGCAATCGCGCTTAAAGTATAAATGAAAGGAGTAAAACAAAGTGTCGCTTC[A/G]GGAAACATGGGTATTGAAAATCTTAAAAACCCGTAGGTTCCTAATTTTAAARGAATTCCT
Contig1461bb-contig1:308	Contig1461bb-308	GTCGCTTCRGGAAACATGGGTATTGAAAATCTTAAAAACCCGTAGGTTCCTAATTTTAAA[A/G]GAATTCCTGCCAAGATGACGGATCCTGCCGTAGGTGCCTCTACATGAGCTTCGGGTAACC
Contig14638bb-contig1:1145	Contig14638bb-1145	AGACAACCTTGTCACTAAGAGGGTAGATCCTACTAGCTGTGCTGTTGAAATGTTGAACTC[T/C]ATTAGTGATTCCAAAGAAATGTCCACTGATTCTGAAGTAAGTGTTAGCAATGTTGACAAA
Contig14638bb-contig1:1368	Contig14638bb-1368	GAGCCCACTCGAAACTTACCAGAAGCTGATATGATGACTGTAAGTAAAAAAGATGCGGAG[A/G]CACTTTGTGACATGCAGGTTCTTGAAGCWGCAAAAGATGTTCTGGATCTGCCGGTTCTTG
Contig14638bb-contig1:1397	Contig14638bb-1397	TATGATGACTGTAAGTAAAAAAGATGCGGAGRCACTTTGTGACATGCAGGTTCTTGAAGC[T/A]GCAAAAGATGTTCTGGATCTGCCGGTTCTTGGTAGATCAGAGGATTCCAGTAAATTGACA
Contig14638bb-contig1:1661	Contig14638bb-1661	TTACTTGTCATCGGAAAGCAATGCTGCACCTCCGTGTAAAGATGAAGTAGGAGCAACATC[A/G]GAGACGAACACTTGCTCCATTCTAACAGAGAAAGATGGTGGCCGACCAGTTCARTTGACA
Contig14638bb-contig1:1715	Contig14638bb-1715	AACATCRGAGACGAACACTTGCTCCATTCTAACAGAGAAAGATGGTGGCCGACCAGTTCA[A/G]TTGACAGCAAGTGATGTGTCRCTGCTGAGTAGACTAACAGYRTTGAGTAGTGATGAAATT
Contig14638bb-contig1:1736	Contig14638bb-1736	CTCCATTCTAACAGAGAAAGATGGTGGCCGACCAGTTCARTTGACAGCAAGTGATGTGTC[A/G]CTGCTGAGTAGACTAACAGYRTTGAGTAGTGATGAAATTAAGAGTGYGTGGGAGAATCCA
Contig14638bb-contig1:438	Contig14638bb-438	GAAAATCTGCAAATGGATGACTCAATTACTSTTAGCCGTGGACTACCTACACTCGAACCG[T/C]GTTCTTCATAGGGATCTGAAATGTTCAAATATATTCCTTACAAAGGACAATGACATCCGG
Contig14638bb-contig1:555	Contig14638bb-555	CCGGCTTGGTGACTTTGGACTTGCGAAATTACTTAACACGGAAGACCTAGCTTCCTCGGT[T/C]GTTGGCACACCCAACTATATGTGTCCAGAGCTGCTGGCRGATATACCTTATGGATATAAA
Contig14638bb-contig1:594	Contig14638bb-594	GGAAGACCTAGCTTCCTCGGTYGTTGGCACACCCAACTATATGTGTCCAGAGCTGCTGGC[A/G]GATATACCTTATGGATATAAATCTGATATATGGTCACTTGGTTGCTGTATGTTTGAGATT
Contig14638bb-contig1:672	Contig14638bb-672	TAAATCTGATATATGGTCACTTGGTTGCTGTATGTTTGAGATTGCTGCACATCACCCAGC[A/G]TTTCGAGCTCCTGATATGGCYGGACTCATTAACAAGATCAACAGATCCTCCATTTCTCCT
Contig14638bb-contig1:693	Contig14638bb-693	TGGTTGCTGTATGTTTGAGATTGCTGCACATCACCCAGCRTTTCGAGCTCCTGATATGGC[T/C]GGACTCATTAACAAGATCAACAGATCCTCCATTTCTCCTCTCCCGATTTTGTATTCTTCC
Contig14638bb-contig1:825	Contig14638bb-825	AATAATCAAGAGTATGCTAAGGAAGAACCCGGAACACAGACCAAATGCTGCTGAACTCTT[A/G]AGGACCCCCACTTGCAGCCGCATCTCCTTCGCTGCAGAAACCTATCTTCTGTCTATCTTC
Contig14639bb-contig1:127	Contig14639bb-127	GAGGCTTTGCTGCCTCCGGCCGTATTGGGAATGGAAAAACGAGCCCGATCACCTTCTTGT[T/G]CTTGTTCATATTTATGCMAGTTCGTGTAATTCGCATRCTAAAACCTTTGCCGGGGTTGCA
Contig14642bb-contig1:128	Contig14642bb-128	AAGAGGCGATGAAGTGATTGTTATCGATAATTTCTTCACTGGGAGGAAAGAAAACGTGGT[T/C]CATCTTTTTGGGAATCCGAGGTTCGAATTGATTCGACATGACGTCGTTGAACCGATTCTC
Contig14642bb-contig1:374	Contig14642bb-374	AGTTGGGGCCAGGTTTTTGCTTACGAGCACGAGTGAGGTTTACGGTGATCCCCTTCAGCA[T/C]CCTCAGAAAGAAACCTATTGGGGAAATGTTAATCCRATCGGTGAGAGGAGTTGCTACGAT
Contig14642bb-contig1:410	Contig14642bb-410	GGTTTACGGTGATCCCCTTCAGCAYCCTCAGAAAGAAACCTATTGGGGAAATGTTAATCC[A/G]ATCGGTGAGAGGAGTTGCTACGATGAAGGAAAAAGGACTGCTGAAACCTTAACCATGGAT
Contig14642bb-contig1:683	Contig14642bb-683	AACACGAAGCTTCCAATATGTTTCTGATTTGGTTGATGGACTCGTTGCTTTAATGGAAGG[T/G]GAGCACATAGGACCTTTTAATCTYGGCAACCCGGGAGAATTCACCATGCTCGAATTAGCG
Contig14642bb-contig1:707	Contig14642bb-707	TGATTTGGTTGATGGACTCGTTGCTTTAATGGAAGGKGAGCACATAGGACCTTTTAATCT[T/C]GGCAACCCGGGAGAATTCACCATGCTCGAATTAGCGGAGGTYGTCAAAGACACGATYGAT
Contig14642bb-contig1:749	Contig14642bb-749	CATAGGACCTTTTAATCTYGGCAACCCGGGAGAATTCACCATGCTCGAATTAGCGGAGGT[T/C]GTCAAAGACACGATYGATCCAAGTGCAACGATAGAATATAAACCAAAYACCGCGGACGAT
Contig14642bb-contig1:764	Contig14642bb-764	TCTYGGCAACCCGGGAGAATTCACCATGCTCGAATTAGCGGAGGTYGTCAAAGACACGAT[T/C]GATCCAAGTGCAACGATAGAATATAAACCAAAYACCGCGGACGATCCACATATGAGGAAA
Contig14642bb-contig1:797	Contig14642bb-797	ATTAGCGGAGGTYGTCAAAGACACGATYGATCCAAGTGCAACGATAGAATATAAACCAAA[T/C]ACCGCGGACGATCCACATATGAGGAAACCGGACATCAGCAAAGCAAAGGAGCTGCTGAAC
Contig14642bb-contig1:866	Contig14642bb-866	CGATCCACATATGAGGAAACCGGACATCAGCAAAGCAAAGGAGCTGCTGAACTGGGAGCC[A/G]AAAATACCCCTAAGAGAAGGGTTACCCCTTATGGTGAACGATTTCCGGAATCGTATTTTG
Contig14653bb-contig1:1001	Contig14653bb-1001	TTTCTTCAACCAAATAGACTCCTTAGCTTGTTTGGAAAGCAACAGGGTTTCTATMCCACT[T/A]ATCTTATCRTTTCCATCAACGGTGCTTTCATTGACTAGAAAAGACTCACTCAAGGTTGGR
Contig14653bb-contig1:1010	Contig14653bb-1010	CCAAATAGACTCCTTAGCTTGTTTGGAAAGCAACAGGGTTTCTATMCCACTWATCTTATC[A/G]TTTCCATCAACGGTGCTTTCATTGACTAGAAAAGACTCACTCAAGGTTGGRGTTAGCACT
Contig14653bb-contig1:1061	Contig14653bb-1061	WATCTTATCRTTTCCATCAACGGTGCTTTCATTGACTAGAAAAGACTCACTCAAGGTTGG[A/G]GTTAGCACTGTGCTTGGTTCAGAAGTACCATCTCTAACAGTAAAKCTTGTGGGAGCTTTT
Contig14653bb-contig1:1106	Contig14653bb-1106	CTCACTCAAGGTTGGRGTTAGCACTGTGCTTGGTTCAGAAGTACCATCTCTAACAGTAAA[T/G]CTTGTGGGAGCTTTTAGTTCTGGTTCAAAGGATGCTTCTCTAGTTGAAAGCCAGGAACTT
Contig14653bb-contig1:1167	Contig14653bb-1167	CTTGTGGGAGCTTTTAGTTCTGGTTCAAAGGATGCTTCTCTAGTTGAAAGCCAGGAACTT[A/G]ATTTTGACAAGRCATCTGGGCTACATATCTTGAACGRCTTGCCGAAGAGTATTGATGTTG
Contig14653bb-contig1:1179	Contig14653bb-1179	TTTAGTTCTGGTTCAAAGGATGCTTCTCTAGTTGAAAGCCAGGAACTTRATTTTGACAAG[A/G]CATCTGGGCTACATATCTTGAACGRCTTGCCGAAGAGTATTGATGTTGGAAGTTACACAT
Contig14653bb-contig1:1204	Contig14653bb-1204	CTCTAGTTGAAAGCCAGGAACTTRATTTTGACAAGRCATCTGGGCTACATATCTTGAACG[A/G]CTTGCCGAAGAGTATTGATGTTGGAAGTTACACATTTGTTTTTGAGRTTGTGCTTCATGA
Contig14653bb-contig1:1251	Contig14653bb-1251	CATATCTTGAACGRCTTGCCGAAGAGTATTGATGTTGGAAGTTACACATTTGTTTTTGAG[A/G]TTGTGCTTCATGAACCTRAGCATGAAGAGGTTTATTTTAWGGGAAGCCAAACAAAAGTAC
Contig14653bb-contig1:1269	Contig14653bb-1269	CCGAAGAGTATTGATGTTGGAAGTTACACATTTGTTTTTGAGRTTGTGCTTCATGAACCT[A/G]AGCATGAAGAGGTTTATTTTAWGGGAAGCCAAACAAAAGTACCAATATCTGTCACTGGAC
Contig14653bb-contig1:1291	Contig14653bb-1291	GTTACACATTTGTTTTTGAGRTTGTGCTTCATGAACCTRAGCATGAAGAGGTTTATTTTA[T/A]GGGAAGCCAAACAAAAGTACCAATATCTGTCACTGGACTTATCAAGRTTGAAAATTCAGA
Contig14653bb-contig1:1338	Contig14653bb-1338	GAGGTTTATTTTAWGGGAAGCCAAACAAAAGTACCAATATCTGTCACTGGACTTATCAAG[A/G]TTGAAAATTCAGAAATTGCAGTTCTTGACAGTGATCTTGGGAGTATAGAATCGCAGAAAA
Contig14653bb-contig1:1659	Contig14653bb-1659	TTTCTTGGGCTGGTTGAGAAGTTCTTCTATCTCTCAGGCAAATATGACATGGAGCTCACT[A/G]TTGGTGATGCYGCTATGGAGAACTCTYTGTTAGTRGCTATCGGACATATTGAGTTAGATC
Contig14653bb-contig1:1670	Contig14653bb-1670	GGTTGAGAAGTTCTTCTATCTCTCAGGCAAATATGACATGGAGCTCACTRTTGGTGATGC[T/C]GCTATGGAGAACTCTYTGTTAGTRGCTATCGGACATATTGAGTTAGATCTACCAGAAGCA
Contig14653bb-contig1:1686	Contig14653bb-1686	TATCTCTCAGGCAAATATGACATGGAGCTCACTRTTGGTGATGCYGCTATGGAGAACTCT[T/C]TGTTAGTRGCTATCGGACATATTGAGTTAGATCTACCAGAAGCACCCGAGAAGGCACCCC
Contig14653bb-contig1:1694	Contig14653bb-1694	AGGCAAATATGACATGGAGCTCACTRTTGGTGATGCYGCTATGGAGAACTCTYTGTTAGT[A/G]GCTATCGGACATATTGAGTTAGATCTACCAGAAGCACCCGAGAAGGCACCCCGCCCTCCT
Contig14653bb-contig1:1764	Contig14653bb-1764	CATATTGAGTTAGATCTACCAGAAGCACCCGAGAAGGCACCCCGCCCTCCTCCTCAGCCC[A/G]TAGATCCATACTCAAGATATGGACCCAAAGCAGAGATAACACACATCTTCAGGGCTCCTG
Contig14653bb-contig1:1843	Contig14653bb-1843	ATGGACCCAAAGCAGAGATAACACACATCTTCAGGGCTCCTGAAAAGCGTCCACCTCAGG[A/G]GCTTTCCCTTGCTTTCCTGGGGCTTACTATCTTGCCATTGCTTGGATTTTTGATTGGGCT
Contig14653bb-contig1:1922	Contig14653bb-1922	GGGGCTTACTATCTTGCCATTGCTTGGATTTTTGATTGGGCTATTACGTCTAGGGGTGAA[T/C]CTGAAGAACTTTCCCACCAAACCCKTACCTGCCACATTTGCCRTTCTYTTCCATGTTGGC
Contig14653bb-contig1:1947	Contig14653bb-1947	GGATTTTTGATTGGGCTATTACGTCTAGGGGTGAAYCTGAAGAACTTTCCCACCAAACCC[T/G]TACCTGCCACATTTGCCRTTCTYTTCCATGTTGGCATTGGAGCAGTTCTATTGCTCTRTG
Contig14653bb-contig1:1965	Contig14653bb-1965	TTACGTCTAGGGGTGAAYCTGAAGAACTTTCCCACCAAACCCKTACCTGCCACATTTGCC[A/G]TTCTYTTCCATGTTGGCATTGGAGCAGTTCTATTGCTCTRTGTGTTTTTCTGGGTGAAGT
Contig14653bb-contig1:1970	Contig14653bb-1970	TCTAGGGGTGAAYCTGAAGAACTTTCCCACCAAACCCKTACCTGCCACATTTGCCRTTCT[T/C]TTCCATGTTGGCATTGGAGCAGTTCTATTGCTCTRTGTGTTTTTCTGGGTGAAGTTGGAT
Contig14653bb-contig1:2005	Contig14653bb-2005	CCKTACCTGCCACATTTGCCRTTCTYTTCCATGTTGGCATTGGAGCAGTTCTATTGCTCT[A/G]TGTGTTTTTCTGGGTGAAGTTGGATCTATTCCAAACACTGAAGMTACTTGGTTTCTTGGG
Contig14653bb-contig1:2049	Contig14653bb-2049	GCAGTTCTATTGCTCTRTGTGTTTTTCTGGGTGAAGTTGGATCTATTCCAAACACTGAAG[C/A]TACTTGGTTTCTTGGGAGKAWTCCTTGTGTTTGTTGGGCATAGAATCCTATCCCACCTGG
Contig14653bb-contig1:2068	Contig14653bb-2068	TGTTTTTCTGGGTGAAGTTGGATCTATTCCAAACACTGAAGMTACTTGGTTTCTTGGGAG[T/G]AWTCCTTGTGTTTGTTGGGCATAGAATCCTATCCCACCTGGCCGCTGCGTCAGCCAAGTT
Contig14653bb-contig1:2070	Contig14653bb-2070	TTTTTCTGGGTGAAGTTGGATCTATTCCAAACACTGAAGMTACTTGGTTTCTTGGGAGKA[T/A]TCCTTGTGTTTGTTGGGCATAGAATCCTATCCCACCTGGCCGCTGCGTCAGCCAAGTTGA
Contig14653bb-contig1:324	Contig14653bb-324	GCCTGATTTAACAGCTACAGCTTGCCGCTCAATTTCTGAAACTGTTGGGTCATCTTCATC[A/G]ACTGCAAAGGATCTTTTCTATGCTTTAAAAGCAAATAGTATAGYGGAATGCAAGATTGAC
Contig14653bb-contig1:368	Contig14653bb-368	TTGGGTCATCTTCATCRACTGCAAAGGATCTTTTCTATGCTTTAAAAGCAAATAGTATAG[T/C]GGAATGCAAGATTGACAAGAAAGCTTCTAAGGGCATTATTTCAAGACTTAAWGCTGCCGT
Contig14653bb-contig1:420	Contig14653bb-420	TAGTATAGYGGAATGCAAGATTGACAAGAAAGCTTCTAAGGGCATTATTTCAAGACTTAA[T/A]GCTGCCGTAAGTGGTGCGAGTTCATTGCTTGACTTCTACTATTCAGTAGGAGGTTTGGTA
Contig14653bb-contig1:483	Contig14653bb-483	TGCCGTAAGTGGTGCGAGTTCATTGCTTGACTTCTACTATTCAGTAGGAGGTTTGGTACT[T/C]ATCAAGGATCAAAGTTCTGAAGCTGATGTTCATCTTGCTGATGCTGAGGGAGTGTTCCGC
Contig14653bb-contig1:597	Contig14653bb-597	GTTCCGCTCTGTCAAGGCTTTCAGCCAGAGTGATGGCAGGTGGCGTTATAGTTCAAATAA[T/C]CCCGAATCTAGTGCTTTTGCTGCTGGAATTGCACTTGAAACGCWTGCTGGAATTGTTTCG
Contig14653bb-contig1:641	Contig14653bb-641	GTTATAGTTCAAATAAYCCCGAATCTAGTGCTTTTGCTGCTGGAATTGCACTTGAAACGC[T/A]TGCTGGAATTGTTTCGTTAGCATCTTCAGAAATTGACCAATCTTTGATTAGTACTCTAAA
Contig14653bb-contig1:726	Contig14653bb-726	TTCAGAAATTGACCAATCTTTGATTAGTACTCTAAAGAATGATATAATCAAGCTTTTTGA[T/C]AGCATCGAGAAATATGATGATGGGGCCCTTTACTTTGATGATAAACTTGTTGATGGTCAT
Contig14653bb-contig1:802	Contig14653bb-802	GATGATGGGGCCCTTTACTTTGATGATAAACTTGTTGATGGTCATGAATACCAAGGTCCT[T/G]TATCAACCACCTCATCTGTTCTTAGAGGCCTAACAGCATTTGCTGCAGTGACTGCTGAAA
Contig14653bb-contig1:888	Contig14653bb-888	AGGCCTAACAGCATTTGCTGCAGTGACTGCTGAAAATCTCAATCTTCCAGGGGACAAAAT[T/G]CTTGGATTAGCTAAATTCTTCCTTGGTATTKGTGTTCCTGGTGATGCCAAAGTTTCTTCA
Contig14653bb-contig1:919	Contig14653bb-919	GAAAATCTCAATCTTCCAGGGGACAAAATKCTTGGATTAGCTAAATTCTTCCTTGGTATT[T/G]GTGTTCCTGGTGATGCCAAAGTTTCTTCAACCAAATAGACTCCTTAGCTTGTTTGGAAAG
Contig14653bb-contig1:995	Contig14653bb-995	CCAAAGTTTCTTCAACCAAATAGACTCCTTAGCTTGTTTGGAAAGCAACAGGGTTTCTAT[C/A]CCACTWATCTTATCRTTTCCATCAACGGTGCTTTCATTGACTAGAAAAGACTCACTCAAG
Contig14685bb-contig1:68	Contig14685bb-68	TCATGAGAAGCTCTTGCAGATCCAGCATATAAAACCGGAATCAAACCACGAAAGACTAAG[G/C]TGTGCCTTGCTGGAGTTTCATCACTGCATGACCAATCGAAAGAATCAGTCTTGATCTCAG
Contig14772bb-contig1:252	Contig14772bb-252	GTTATTCGAGGGACTAAAGGCGTATAGGAAGGAAGACGAGGGGATTCTGCTCTTCCGACC[T/C]CAAGAGAATGCTCTGAGGATGAAGATSGGTGCGGATCGAATGTGCATGCCATCACCAACC
Contig14772bb-contig1:279	Contig14772bb-279	GAAGGAAGACGAGGGGATTCTGCTCTTCCGACCYCAAGAGAATGCTCTGAGGATGAAGAT[G/C]GGTGCGGATCGAATGTGCATGCCATCACCAACCGTTGACCAATTCATAGATGCTGTCAAA
Contig14773bb-contig1:240	Contig14773bb-240	GTAGCCGGAACTTCTCGGTGGCCACCAATTTTTTCTTCAAAAAAATCTCTATATCAACCA[A/G]AACTCCTTGTAAAACGAAGAACCAAGTAATTTCCCACGTAGGCTTTTTGCGGATTATATG
Contig14773bb-contig1:332	Contig14773bb-332	TCCCACGTAGGCTTTTTGCGGATTATATGATAATATATCAGTTCATGCATAAAACCCGAA[G/C]TGACAAATGTTGCRAAAACAGCAGGCAATGAAGCCCATCTGGATCCAATTACACGGGAAG
Contig14773bb-contig1:346	Contig14773bb-346	TTTGCGGATTATATGATAATATATCAGTTCATGCATAAAACCCGAASTGACAAATGTTGC[A/G]AAAACAGCAGGCAATGAAGCCCATCTGGATCCAATTACACGGGAAGAAATGGTTTTTATA
Contig14815bb-contig1:172	Contig14815bb-172	TGGTTTGCCCGTACTGTTGAACCACTGCCTTGCACTCCTGACTAACTACTCCAGTGGCAC[T/C]AATTGCATGGTTTATCATGGTTATCACAGTCGTTGGWCCTGCGAGCAAAGAAGTTCCAGA
Contig14815bb-contig1:209	Contig14815bb-209	CTGACTAACTACTCCAGTGGCACYAATTGCATGGTTTATCATGGTTATCACAGTCGTTGG[T/A]CCTGCGAGCAAAGAAGTTCCAGAATCTGCAATTGCCGCACAGCCGCCAGCACAAAATCCA
Contig14815bb-contig1:400	Contig14815bb-400	ATGTGTGTTTTCCTTTGTAATGGTCTGGATCAACCCCACCAAACACAATTTCACCACCCA[T/C]TTCTTCCCCTACGTTCCGGTTAAGCCAAAATGAAAATACTGGTTCCTTGATAAGACCCTG
Contig14815bb-contig1:529	Contig14815bb-529	TGTTGTACCACACTGGGACAGCTTTCCCAACTGAAATCTCCTTAAACCCAAGTCCTAAAA[T/A]CCCATCAAACTTGGCCGCCAAAAATATAAGACCTGGCTCCTTAGTAGTCTCAATAAATTC
Contig14830bb-contig1:175	Contig14830bb-175	CTTTTTATCCCAGGGATTCCACACCACAGCATCAGGGAGCCCATCTTTGCGTAATACAAG[A/G]GTTCTCTTCTTTTCATGATCCAGAATTGCAATTTTAGTYGGAGTACTGAGGTATATCTTG
Contig14830bb-contig1:214	Contig14830bb-214	CCCATCTTTGCGTAATACAAGRGTTCTCTTCTTTTCATGATCCAGAATTGCAATTTTAGT[T/C]GGAGTACTGAGGTATATCTTGTCCACTTCAGCTTCAAATGTTATTGCATCTCCCTGTTCA
Contig14830bb-contig1:352	Contig14830bb-352	CAGTAAATTATCCAGATAATCAAGTGTCTCTAATCCTTCAACACGAACTTCACTGATATC[A/G]GAAACGGAAAAATATGTGTGATATGCRAATGTGAATGTAAAYGGCTTTCCATCAGTATTT
Contig14830bb-contig1:379	Contig14830bb-379	CTCTAATCCTTCAACACGAACTTCACTGATATCRGAAACGGAAAAATATGTGTGATATGC[A/G]AATGTGAATGTAAAYGGCTTTCCATCAGTATTTGTATTCCTGATGCGAGATGTTAACATT
Contig14830bb-contig1:394	Contig14830bb-394	ACGAACTTCACTGATATCRGAAACGGAAAAATATGTGTGATATGCRAATGTGAATGTAAA[T/C]GGCTTTCCATCAGTATTTGTATTCCTGATGCGAGATGTTAACATTAGATCCCCTCCAGGT
Contig14830bb-contig1:540	Contig14830bb-540	CATAACTGTGAGGCCAAATCTTCATATCTTCTTCAGAAGGCTTAAGGATCAAATCAATGT[A/G]AGCTTTGYTGGATGAGTTTGTCGGAAAAGCAGRAGGGTCAGTGTCAATGCTCCAAAGTYT
Contig14830bb-contig1:548	Contig14830bb-548	TGAGGCCAAATCTTCATATCTTCTTCAGAAGGCTTAAGGATCAAATCAATGTRAGCTTTG[T/C]TGGATGAGTTTGTCGGAAAAGCAGRAGGGTCAGTGTCAATGCTCCAAAGTYTATTTCTGG
Contig14851bb-contig1:566	Contig14851bb-566	TGGATGGGTCTAGAAATGTATGCTTATGCTGTGGCATCGGCTTTGCATGGCGTGCAACAT[A/G]TACTTCAAAAAGACTTCATGCTTCAGCCACCGTGGGATCTGGAAATAGGGAAAAAGTACA
Contig14865bb-contig1:195	Contig14865bb-195	GGCGTCAAAATTGCAGCAGTTGCAATCTAAGGCGTGTCAAGCGTCGAAGTTTGTGGCAAA[A/G]AACGGAACTGCTTACTACAAGCAATTGTTGGARCAGAATAAGCAATATATTCAGGAGCCA
Contig14865bb-contig1:228	Contig14865bb-228	GTGTCAAGCGTCGAAGTTTGTGGCAAARAACGGAACTGCTTACTACAAGCAATTGTTGGA[A/G]CAGAATAAGCAATATATTCAGGAGCCACCAACAGTGGAGAAGTGCAATGAGCTGTCTAAG
Contig14865bb-contig1:402	Contig14865bb-402	GAAGGAGCTTGATTATGTCAAGAATCTGTGGAAGAATAGGCAAGAACTGAAGGTTGAAGA[T/C]GCTGGTATTGCTGCATTGTTTGGACTGGAATGCTTTGCATGGTTTTGTGCTGGTGAGATA
Contig14865bb-contig1:468	Contig14865bb-468	TATTGCTGCATTGTTTGGACTGGAATGCTTTGCATGGTTTTGTGCTGGTGAGATAGTGGG[A/G]AGGGGTTTTACTTTTACTGGTTACTATCCCTAAGGAAAATCAGCTAGTAGAAGGCAGGGA
Contig14865bb-contig1:59	Contig14865bb-59	GATCCCARAAGCGTGGGTCTTCTTTCTAAGGTAAAGCGGCGTTAGAAGCCAAGAGCAG[T/C]CCTCCACYCACCTATCTATCRTCTTTGCCTTCAATCGATAACGCGCTCTCTTTTTCTCTC
Contig14865bb-contig1:67	Contig14865bb-67	ARAAGCGTGGGTCTTCTTTCTAAGGTAAAGCGGCGTTAGAAGCCAAGAGCAGYCCTCCAC[T/C]CACCTATCTATCRTCTTTGCCTTCAATCGATAACGCGCTCTCTTTTTCTCTCATCGAAGG
Contig14865bb-contig1:80	Contig14865bb-80	TTCTTTCTAAGGTAAAGCGGCGTTAGAAGCCAAGAGCAGYCCTCCACYCACCTATCTATC[A/G]TCTTTGCCTTCAATCGATAACGCGCTCTCTTTTTCTCTCATCGAAGGTTTTGATGGCGTC
Contig14872bb-contig1:232	Contig14872bb-232	RAATTTCAATTCTTTGAGGAAWGACTCATTATGCATGACATCAAGCGCATTGAAAACGTC[T/A]AAATCCTTCTGCTTAGCAACGATTAAAGCATCATTCATCAGCTGAAGCAATGGAGTCTTA
Contig14872bb-contig1:391	Contig14872bb-391	CGAATAGTTCTGGTTGCCAAGAATAGACGAGGGAAGCGTGTAGAAGCTGCAGAAGTCAGT[T/A]ACRTCATGCGWCTCTGGGCTCTCAACCAAGTAACTATCCACGACGCCMTCGGTRGGAAGC
Contig14872bb-contig1:394	Contig14872bb-394	ATAGTTCTGGTTGCCAAGAATAGACGAGGGAAGCGTGTAGAAGCTGCAGAAGTCAGTWAC[A/G]TCATGCGWCTCTGGGCTCTCAACCAAGTAACTATCCACGACGCCMTCGGTRGGAAGCAGC
Contig14872bb-contig1:402	Contig14872bb-402	GGTTGCCAAGAATAGACGAGGGAAGCGTGTAGAAGCTGCAGAAGTCAGTWACRTCATGCG[T/A]CTCTGGGCTCTCAACCAAGTAACTATCCACGACGCCMTCGGTRGGAAGCAGCCAGTGCTC
Contig14872bb-contig1:439	Contig14872bb-439	GCAGAAGTCAGTWACRTCATGCGWCTCTGGGCTCTCAACCAAGTAACTATCCACGACGCC[C/A]TCGGTRGGAAGCAGCCAGTGCTCCACATCRTTCTCATCAAAATCTGGAGAAACGACAAAC
Contig14872bb-contig1:445	Contig14872bb-445	GTCAGTWACRTCATGCGWCTCTGGGCTCTCAACCAAGTAACTATCCACGACGCCMTCGGT[A/G]GGAAGCAGCCAGTGCTCCACATCRTTCTCATCAAAATCTGGAGAAACGACAAACTGGCTC
Contig14872bb-contig1:469	Contig14872bb-469	GCTCTCAACCAAGTAACTATCCACGACGCCMTCGGTRGGAAGCAGCCAGTGCTCCACATC[A/G]TTCTCATCAAAATCTGGAGAAACGACAAACTGGCTCAAGTAGYTTCTAAGCAACCTTGTA
Contig14872bb-contig1:512	Contig14872bb-512	AGCCAGTGCTCCACATCRTTCTCATCAAAATCTGGAGAAACGACAAACTGGCTCAAGTAG[T/C]TTCTAAGCAACCTTGTAACAGCAGGGACATCATGAAGCTCCATCTTTCTGAACCCAGGGG
Contig14872bb-contig1:724	Contig14872bb-724	CTTAGGGTTCAGCGACCGATGCCAGTACTGGCAAGTAGTAATTGGTGTTGGAAGAACAAC[T/A]CCGGCAGTRTAAGCWGCCTGCCAAATATTCTCCAAATGAACTCTCCTAGTAACCTCCTTA
Contig14872bb-contig1:733	Contig14872bb-733	CAGCGACCGATGCCAGTACTGGCAAGTAGTAATTGGTGTTGGAAGAACAACWCCGGCAGT[A/G]TAAGCWGCCTGCCAAATATTCTCCAAATGAACTCTCCTAGTAACCTCCTTAATCATYACR
Contig14872bb-contig1:739	Contig14872bb-739	CCGATGCCAGTACTGGCAAGTAGTAATTGGTGTTGGAAGAACAACWCCGGCAGTRTAAGC[T/A]GCCTGCCAAATATTCTCCAAATGAACTCTCCTAGTAACCTCCTTAATCATYACRGGTGCA
Contig14872bb-contig1:790	Contig14872bb-790	AGTRTAAGCWGCCTGCCAAATATTCTCCAAATGAACTCTCCTAGTAACCTCCTTAATCAT[T/C]ACRGGTGCAAGTCTYTTTGATCTCAGCTTCTTATGAACACAYAAGAAATTGATCTCRGCC
Contig14872bb-contig1:793	Contig14872bb-793	RTAAGCWGCCTGCCAAATATTCTCCAAATGAACTCTCCTAGTAACCTCCTTAATCATYAC[A/G]GGTGCAAGTCTYTTTGATCTCAGCTTCTTATGAACACAYAAGAAATTGATCTCRGCCATC
Contig14872bb-contig1:805	Contig14872bb-805	CCAAATATTCTCCAAATGAACTCTCCTAGTAACCTCCTTAATCATYACRGGTGCAAGTCT[T/C]TTTGATCTCAGCTTCTTATGAACACAYAAGAAATTGATCTCRGCCATCTTCACAAYYTCA
Contig14872bb-contig1:832	Contig14872bb-832	AGTAACCTCCTTAATCATYACRGGTGCAAGTCTYTTTGATCTCAGCTTCTTATGAACACA[T/C]AAGAAATTGATCTCRGCCATCTTCACAAYYTCATYWCGCACCCTTATYCTWGCRGGGACA
Contig14872bb-contig1:847	Contig14872bb-847	CATYACRGGTGCAAGTCTYTTTGATCTCAGCTTCTTATGAACACAYAAGAAATTGATCTC[A/G]GCCATCTTCACAAYYTCATYWCGCACCCTTATYCTWGCRGGGACACCAGTAATGAAAGCA
Contig14872bb-contig1:861	Contig14872bb-861	GTCTYTTTGATCTCAGCTTCTTATGAACACAYAAGAAATTGATCTCRGCCATCTTCACAA[T/C]YTCATYWCGCACCCTTATYCTWGCRGGGACACCAGTAATGAAAGCAACAAGCTTCTTYGA
Contig14872bb-contig1:862	Contig14872bb-862	TCTYTTTGATCTCAGCTTCTTATGAACACAYAAGAAATTGATCTCRGCCATCTTCACAAY[T/C]TCATYWCGCACCCTTATYCTWGCRGGGACACCAGTAATGAAAGCAACAAGCTTCTTYGAA
Contig14872bb-contig1:867	Contig14872bb-867	TTGATCTCAGCTTCTTATGAACACAYAAGAAATTGATCTCRGCCATCTTCACAAYYTCAT[T/C]WCGCACCCTTATYCTWGCRGGGACACCAGTAATGAAAGCAACAAGCTTCTTYGAAGCCTT
Contig14872bb-contig1:868	Contig14872bb-868	TGATCTCAGCTTCTTATGAACACAYAAGAAATTGATCTCRGCCATCTTCACAAYYTCATY[T/A]CGCACCCTTATYCTWGCRGGGACACCAGTAATGAAAGCAACAAGCTTCTTYGAAGCCTTA
Contig14872bb-contig1:880	Contig14872bb-880	CTTATGAACACAYAAGAAATTGATCTCRGCCATCTTCACAAYYTCATYWCGCACCCTTAT[T/C]CTWGCRGGGACACCAGTAATGAAAGCAACAAGCTTCTTYGAAGCCTTAGCWCGRACMCCA
Contig14872bb-contig1:883	Contig14872bb-883	ATGAACACAYAAGAAATTGATCTCRGCCATCTTCACAAYYTCATYWCGCACCCTTATYCT[T/A]GCRGGGACACCAGTAATGAAAGCAACAAGCTTCTTYGAAGCCTTAGCWCGRACMCCAATG
Contig14872bb-contig1:886	Contig14872bb-886	AACACAYAAGAAATTGATCTCRGCCATCTTCACAAYYTCATYWCGCACCCTTATYCTWGC[A/G]GGGACACCAGTAATGAAAGCAACAAGCTTCTTYGAAGCCTTAGCWCGRACMCCAATGTGC
Contig14872bb-contig1:919	Contig14872bb-919	AAYYTCATYWCGCACCCTTATYCTWGCRGGGACACCAGTAATGAAAGCAACAAGCTTCTT[T/C]GAAGCCTTAGCWCGRACMCCAATGTGCCAGCTCTTRTAATAACCAGGAGGACGCAAAGCC
Contig14872bb-contig1:931	Contig14872bb-931	CACCCTTATYCTWGCRGGGACACCAGTAATGAAAGCAACAAGCTTCTTYGAAGCCTTAGC[T/A]CGRACMCCAATGTGCCAGCTCTTRTAATAACCAGGAGGACGCAAAGCCCASCTAAGAAAC
Contig14872bb-contig1:934	Contig14872bb-934	CCTTATYCTWGCRGGGACACCAGTAATGAAAGCAACAAGCTTCTTYGAAGCCTTAGCWCG[A/G]ACMCCAATGTGCCAGCTCTTRTAATAACCAGGAGGACGCAAAGCCCASCTAAGAAACTCC
Contig14872bb-contig1:937	Contig14872bb-937	TATYCTWGCRGGGACACCAGTAATGAAAGCAACAAGCTTCTTYGAAGCCTTAGCWCGRAC[C/A]CCAATGTGCCAGCTCTTRTAATAACCAGGAGGACGCAAAGCCCASCTAAGAAACTCCTTG
Contig14872bb-contig1:955	Contig14872bb-955	AGTAATGAAAGCAACAAGCTTCTTYGAAGCCTTAGCWCGRACMCCAATGTGCCAGCTCTT[A/G]TAATAACCAGGAGGACGCAAAGCCCASCTAAGAAACTCCTTGGAATAATTGAACCTAAAC
Contig14878bb-contig1:195	Contig14878bb-195	ACATCACATTACCATACRAGCAGGTTTGCTGATGTTGACATTGCGTTGTTGCTGAAATTG[T/C]TGAWATCATGGCCAGTTGCCATGATATTTCCTGTTATTGACATGCTGAGGATGACCGTTC
Contig14878bb-contig1:199	Contig14878bb-199	CACATTACCATACRAGCAGGTTTGCTGATGTTGACATTGCGTTGTTGCTGAAATTGYTGA[T/A]ATCATGGCCAGTTGCCATGATATTTCCTGTTATTGACATGCTGAGGATGACCGTTCTGCA
Contig14878bb-contig1:274	Contig14878bb-274	CCATGATATTTCCTGTTATTGACATGCTGAGGATGACCGTTCTGCACCCTGATGGGGCAA[T/C]WGTACTTYTCAGGCATGTTGAAGTCAATGATGYGGTAATGGAAATGATTATGAAAGCCAC
Contig14878bb-contig1:275	Contig14878bb-275	CATGATATTTCCTGTTATTGACATGCTGAGGATGACCGTTCTGCACCCTGATGGGGCAAY[T/A]GTACTTYTCAGGCATGTTGAAGTCAATGATGYGGTAATGGAAATGATTATGAAAGCCACG
Contig14878bb-contig1:282	Contig14878bb-282	TTTCCTGTTATTGACATGCTGAGGATGACCGTTCTGCACCCTGATGGGGCAAYWGTACTT[T/C]TCAGGCATGTTGAAGTCAATGATGYGGTAATGGAAATGATTATGAAAGCCACGACTGATC
Contig14878bb-contig1:307	Contig14878bb-307	TGACCGTTCTGCACCCTGATGGGGCAAYWGTACTTYTCAGGCATGTTGAAGTCAATGATG[T/C]GGTAATGGAAATGATTATGAAAGCCACGACTGATCCTGCACTTCCTGCAAATCTTTTAAC
Contig14878bb-contig1:404	Contig14878bb-404	TGCACTTCCTGCAAATCTTTTAACCAGCATCCGTGCTGTAACTAACTTTTTCAAGAATTC[A/G]AGCTACTAYRGCTGGCTGCAAAAGCATCGTAGTGATATTCTTGATGCATTTTCAAGTTGT
Contig14878bb-contig1:413	Contig14878bb-413	TGCAAATCTTTTAACCAGCATCCGTGCTGTAACTAACTTTTTCAAGAATTCRAGCTACTA[T/C]RGCTGGCTGCAAAAGCATCGTAGTGATATTCTTGATGCATTTTCAAGTTGTCTTGCATCA
Contig14878bb-contig1:414	Contig14878bb-414	GCAAATCTTTTAACCAGCATCCGTGCTGTAACTAACTTTTTCAAGAATTCRAGCTACTAY[A/G]GCTGGCTGCAAAAGCATCGTAGTGATATTCTTGATGCATTTTCAAGTTGTCTTGCATCAC
Contig14886bb-contig1:49	Contig14886bb-49	AGATGAAGCATTTCCGTACCAAATCATTCCAGCCACTGCTATGATCAT[G/C]CCCAGAACCACATGTAGATTGAGGCCYTCTTTTCCGAAGAAAAAGAATCCCATAATCAAT
Contig14889bb-contig1:103	Contig14889bb-103	CCTCTACACACATAAGAACATTGTTATTAAATACAACAAGGATCAGATTATTCATGTCAA[T/C]CTCACCCAGGGGAGTCCTAAACCCTTGGAAGCAGGGAGAGTATTGGACATGACATACTCA
Contig14889bb-contig1:1069	Contig14889bb-1069	CAAGGTTTATTATGTCTATGGATTTATGCTGCTGGTGTTCCTGATTCTCGTCATTGTAAC[T/G]GTCTGTGTGACAATTGTGGGGACATATTTCTTGCTRAACGCTGAGAACTATCACTGGCAG
Contig14889bb-contig1:1105	Contig14889bb-1105	GTTCCTGATTCTCGTCATTGTAACKGTCTGTGTGACAATTGTGGGGACATATTTCTTGCT[A/G]AACGCTGAGAACTATCACTGGCAGTGGACATCATTTTTCCTGCTGCCTCGACAGCAGTGT
Contig14889bb-contig1:1174	Contig14889bb-1174	GAACTATCACTGGCAGTGGACATCATTTTTCCTGCTGCCTCGACAGCAGTGTATGTGTAT[T/A]TGTACTCTGTATACTACTACTATGTGAAAACCAAGATGTCAGGCTTCTTCCAGACCAGTT
Contig14889bb-contig1:1403	Contig14889bb-1403	AGTGTGACTAGAACTTTGCTAATGGATATTAGAACCAGCAGCGCTTCCACAAGCATTTTC[A/G]GTTGTCRAGGCAATAAACATGGAGAGGTAGCTTCTTGTCAGGTATGAGGAACCAAGCAAA
Contig14889bb-contig1:1410	Contig14889bb-1410	CTAGAACTTTGCTAATGGATATTAGAACCAGCAGCGCTTCCACAAGCATTTTCRGTTGTC[A/G]AGGCAATAAACATGGAGAGGTAGCTTCTTGTCAGGTATGAGGAACCAAGCAAAGCCTCAA
Contig14889bb-contig1:220	Contig14889bb-220	CTCAATCAAATGGCTTCCAACTAATGTCACTTTTGCTCGTCGCTTTGATGTTTATTTGGA[T/C]TACCCTTTCTTTGAGCACCAAATTCATTGGTTCTCTGTTTTCAATTCATTCATGATGGTT
Contig14889bb-contig1:349	Contig14889bb-349	CACTGGTTTGGTCTCAATGATCTTGATGCGAACTCTGAGAAATGACTATGCAAAGTATGC[T/C]CGGGAAGATGATGATTTGGAAACTTTGGAAAGGGATGTAAGTGAAGAGTCTGGTTGGAAA
Contig14889bb-contig1:440	Contig14889bb-440	AGGGATGTAAGTGAAGAGTCTGGTTGGAAACTTGTCCATGGTGATGTTTTCCGGCCTCCC[T/C]GTGGTTTGGTTCTGCTTTCTGCTGTTGTTGGCACCGGTGCACAGCTAGCATTGCTTGTTC
Contig14889bb-contig1:574	Contig14889bb-574	ATTGGCAATTGTGGGAACTTTGTATGTCGGGAGAGGAGCAATTGTCACTACTTTTATACT[G/C]TGTTATGCTTTTACATCGTTCATTTCTGGTTATGTGAGTGGTGGAATGTACTCGCGTAAT
Contig14889bb-contig1:781	Contig14889bb-781	AATTGCTATATTTTATGGATCCCTAGCTGCTATTCCTTTTGGTACAATGGTGGTGGTTTT[T/C]GTAATTTGGGCTTTCATTTCATYCCCCCTGGCTCTTCTTGGTACAGTTGTTGGGAGAAAC
Contig14889bb-contig1:804	Contig14889bb-804	TAGCTGCTATTCCTTTTGGTACAATGGTGGTGGTTTTYGTAATTTGGGCTTTCATTTCAT[T/C]CCCCCTGGCTCTTCTTGGTACAGTTGTTGGGAGAAACTGGAGTGGTGCTCCAAATAATCC
Contig14889bb-contig1:871	Contig14889bb-871	GGCTCTTCTTGGTACAGTTGTTGGGAGAAACTGGAGTGGTGCTCCAAATAATCCATGCCG[T/C]GTGAAGACCATTCCTCGCCCAATTCCGGAGAAGAAATGGTATCTTACACCCTCTGTGGTC
Contig14895bb-contig1:219	Contig14895bb-219	TGATAGTGTCATGTCWACCAGGTTGGCAAATGAAAATGATGCTAGTAGACGGTTGAAGTC[A/G]GAGTTYTTAATCCAGTTTGATGGAGTGRCATCCAATCCTAATGATTTAGTAATTGTCATT
Contig14895bb-contig1:225	Contig14895bb-225	TGTCATGTCWACCAGGTTGGCAAATGAAAATGATGCTAGTAGACGGTTGAAGTCRGAGTT[T/C]TTAATCCAGTTTGATGGAGTGRCATCCAATCCTAATGATTTAGTAATTGTCATTGGTGCC
Contig14895bb-contig1:69	Contig14895bb-69	AGCAGTTGCATCTGAATCACAGGCAACATTCTTCAATGTTTCTGCATCCTCTCTAACATC[T/A]AAATGGGTAGGAGAGGGTGAAAAGCTTGTTCGGACTCTCTTCATGGTTGCTATATCCAAA
Contig14916bb-contig1:1034	Contig14916bb-1034	GCACTCAATTTATTGAACTCTGCGAGACCAAGAATAGGAAGATACTCCTTGACTCTCGAC[T/A]GGTCATTAACAAGAAGCTGTTCTGCTTTTCGAACAACATTTAGAACTAGAGGTTTTCCTT
Contig14916bb-contig1:1135	Contig14916bb-1135	TAGAACTAGAGGTTTTCCTTCCTCAGTTCTGTAAGCACCAACACCTAAATTCAACTTGTT[T/C]GGGCTTGGATCCTTGTTATAAGCARCTGTCACCCCAAGAATGGGATCTTCAGGAGCTTGA
Contig14916bb-contig1:1160	Contig14916bb-1160	GTTCTGTAAGCACCAACACCTAAATTCAACTTGTTYGGGCTTGGATCCTTGTTATAAGCA[A/G]CTGTCACCCCAAGAATGGGATCTTCAGGAGCTTGAACAATGGAGGCAAACACAGAATCCA
Contig14916bb-contig1:324	Contig14916bb-324	ATAATGTGACTCCAGTCACCTGGAGTACCTTTAGCACTTAAAGCATCAAATAGTTGTTTC[C/A]GCATGCTAATAATTCGGTCTGCCATAGCTTTCAGTTCAATCTTCCACTCGTTATACATAT
Contig14916bb-contig1:457	Contig14916bb-457	GGATAGTCATTGCAATTGAGGCACCATGAATTGGTGGATTGGAATACATAGGCCTAATCA[G/C]AAGCTTCAACTGGCTCTCAACCCTGCTTGCAACATCAGCCGCCTTACAGACAATGCTGAG
Contig14935bb-contig1:122	Contig14935bb-122	ACATAATTYATGCGGTGTGCGAGTGCTTGAATCATCACTGCCACCAACGAGCTCCATGGA[T/A]GACATACAATGGCCTCTGATCTCTTCACCGACCTTGCTGAATWCCCTACTGACTWCACAA
Contig14935bb-contig1:165	Contig14935bb-165	CCAACGAGCTCCATGGAWGACATACAATGGCCTCTGATCTCTTCACCGACCTTGCTGAAT[T/A]CCCTACTGACTWCACAACGCTCCTCCCGACCCCAAACTCATCATCTGATGAAGATGRGCA
Contig14935bb-contig1:177	Contig14935bb-177	ATGGAWGACATACAATGGCCTCTGATCTCTTCACCGACCTTGCTGAATWCCCTACTGACT[T/A]CACAACGCTCCTCCCGACCCCAAACTCATCATCTGATGAAGATGRGCAAGATGATGAAAC
Contig14935bb-contig1:222	Contig14935bb-222	AATWCCCTACTGACTWCACAACGCTCCTCCCGACCCCAAACTCATCATCTGATGAAGATG[A/G]GCAAGATGATGAAACSGATGAATTCCCTGAATCATCTTCCATYAATTCCAAGGCCTTCAC
Contig14935bb-contig1:238	Contig14935bb-238	CACAACGCTCCTCCCGACCCCAAACTCATCATCTGATGAAGATGRGCAAGATGATGAAAC[G/C]GATGAATTCCCTGAATCATCTTCCATYAATTCCAAGGCCTTCACTAGTTTCCTCTCTTGC
Contig14935bb-contig1:265	Contig14935bb-265	ATCATCTGATGAAGATGRGCAAGATGATGAAACSGATGAATTCCCTGAATCATCTTCCAT[T/C]AATTCCAAGGCCTTCACTAGTTTCCTCTCTTGCAATCTYTCTTTCACCAACTGAATCAAA
Contig14935bb-contig1:304	Contig14935bb-304	ATTCCCTGAATCATCTTCCATYAATTCCAAGGCCTTCACTAGTTTCCTCTCTTGCAATCT[T/C]TCTTTCACCAACTGAATCAAATCCTCTGGGGGTCCCCGAAGTCTATATAAGCCATCAACT
Contig14935bb-contig1:41	Contig14935bb-41	TTTCATCATTCCAGCAAAGGTAACAATCCCGAATAAAGTT[T/C]GATCTTCTTCGACAACCCACACATAATTYATGCGGTGTGCGAGTGCTTGAATCATCACTG
Contig14935bb-contig1:412	Contig14935bb-412	TAAGCCATCAACTCACCAGCTGAAAGTGTAGCAATGGCTGCTGCAACATCCTCATCACAA[T/G]AATTCAATKTGTACGGCGAAATTTCTCCRATCAACTTGCCATCACCRTCAATGATAGCGA
Contig14935bb-contig1:421	Contig14935bb-421	AACTCACCAGCTGAAAGTGTAGCAATGGCTGCTGCAACATCCTCATCACAAKAATTCAAT[T/G]TGTACGGCGAAATTTCTCCRATCAACTTGCCATCACCRTCAATGATAGCGACGGAAGTTT
Contig14935bb-contig1:441	Contig14935bb-441	AGCAATGGCTGCTGCAACATCCTCATCACAAKAATTCAATKTGTACGGCGAAATTTCTCC[A/G]ATCAACTTGCCATCACCRTCAATGATAGCGACGGAAGTTTGCATCTCAAGGCACTTAGCA
Contig14935bb-contig1:459	Contig14935bb-459	ATCCTCATCACAAKAATTCAATKTGTACGGCGAAATTTCTCCRATCAACTTGCCATCACC[A/G]TCAATGATAGCGACGGAAGTTTGCATCTCAAGGCACTTAGCAAGGAGTGGCAARGCCGAT
Contig14935bb-contig1:513	Contig14935bb-513	ATCACCRTCAATGATAGCGACGGAAGTTTGCATCTCAAGGCACTTAGCAAGGAGTGGCAA[A/G]GCCGATGATGMGGGGTCATCTAAGAACGGCTGGGTGTCTTGCGAAAGATTATTTTGGAGA
Contig14935bb-contig1:524	Contig14935bb-524	TGATAGCGACGGAAGTTTGCATCTCAAGGCACTTAGCAAGGAGTGGCAARGCCGATGATG[C/A]GGGGTCATCTAAGAACGGCTGGGTGTCTTGCGAAAGATTATTTTGGAGAAGCTTTTTTCT
Contig14935bb-contig1:70	Contig14935bb-70	TCCAGCAAAGGTAACAATCCCGAATAAAGTTYGATCTTCTTCGACAACCCACACATAATT[T/C]ATGCGGTGTGCGAGTGCTTGAATCATCACTGCCACCAACGAGCTCCATGGAWGACATACA
Contig14938bb-contig1:298	Contig14938bb-298	GTCTTGGTTGCAGGGTTCCTGCCATTATGGTTTCCCCTTGGATTGAGCCTGGAACAGTGT[T/A]GCATAGGCCATCAGGGCCAGATCCTACATCAGAGTTCGAGCATTCCTCCATTGCAGCAAC
Contig14938bb-contig1:455	Contig14938bb-455	AAAGCGTGATGCGTGGGCTGGTTCCTTTGATATTGTTGTCAATCGAAGCACCCCAAGAAC[A/G]GACTGTCCAGAAAAACTGGCAGAGCCAGTGAAAATGAGAGACASTGATGCAAAAGAAACA
Contig14938bb-contig1:499	Contig14938bb-499	GAAGCACCCCAAGAACRGACTGTCCAGAAAAACTGGCAGAGCCAGTGAAAATGAGAGACA[G/C]TGATGCAAAAGAAACAGCAAAACTAAGSGATTTTCAAGAAGAGCTAGTGCAGGAGATCCA
Contig14938bb-contig1:527	Contig14938bb-527	AAAACTGGCAGAGCCAGTGAAAATGAGAGACASTGATGCAAAAGAAACAGCAAAACTAAG[G/C]GATTTTCAAGAAGAGCTAGTGCAGGAGATCCATTCAATCTTGTCGAAAACTGACAGTTTC
Contig14955bb-contig1:1149	Contig14955bb-1149	TGAAAAGCGTCCCCCTAAGGAGCTTTCTCTTGCTTTCCTGGGTCTTACCTTCTTGCCATT[A/G]CTTGGATTCTTGATTGGGCTATTACKATTGGGRGTRAATTTGAAGAACTTTCCTTCCAAT
Contig14955bb-contig1:1175	Contig14955bb-1175	CTCTTGCTTTCCTGGGTCTTACCTTCTTGCCATTRCTTGGATTCTTGATTGGGCTATTAC[T/G]ATTGGGRGTRAATTTGAAGAACTTTCCTTCCAATRCYGTACCRGCCACGTTTGCCACACT
Contig14955bb-contig1:1182	Contig14955bb-1182	TTTCCTGGGTCTTACCTTCTTGCCATTRCTTGGATTCTTGATTGGGCTATTACKATTGGG[A/G]GTRAATTTGAAGAACTTTCCTTCCAATRCYGTACCRGCCACGTTTGCCACACTYTTCCAC
Contig14955bb-contig1:1185	Contig14955bb-1185	CCTGGGTCTTACCTTCTTGCCATTRCTTGGATTCTTGATTGGGCTATTACKATTGGGRGT[A/G]AATTTGAAGAACTTTCCTTCCAATRCYGTACCRGCCACGTTTGCCACACTYTTCCACGTC
Contig14955bb-contig1:1210	Contig14955bb-1210	CTTGGATTCTTGATTGGGCTATTACKATTGGGRGTRAATTTGAAGAACTTTCCTTCCAAT[A/G]CYGTACCRGCCACGTTTGCCACACTYTTCCACGTCAGTATTGGAGCAGTTCTGTCKCTCT
Contig14955bb-contig1:1212	Contig14955bb-1212	TGGATTCTTGATTGGGCTATTACKATTGGGRGTRAATTTGAAGAACTTTCCTTCCAATRC[T/C]GTACCRGCCACGTTTGCCACACTYTTCCACGTCAGTATTGGAGCAGTTCTGTCKCTCTAT
Contig14955bb-contig1:1218	Contig14955bb-1218	CTTGATTGGGCTATTACKATTGGGRGTRAATTTGAAGAACTTTCCTTCCAATRCYGTACC[A/G]GCCACGTTTGCCACACTYTTCCACGTCAGTATTGGAGCAGTTCTGTCKCTCTATGTGCTC
Contig14955bb-contig1:1236	Contig14955bb-1236	ATTGGGRGTRAATTTGAAGAACTTTCCTTCCAATRCYGTACCRGCCACGTTTGCCACACT[T/C]TTCCACGTCAGTATTGGAGCAGTTCTGTCKCTCTATGTGCTCTTCTGGTTGAAGTTGGAT
Contig14955bb-contig1:1266	Contig14955bb-1266	CAATRCYGTACCRGCCACGTTTGCCACACTYTTCCACGTCAGTATTGGAGCAGTTCTGTC[T/G]CTCTATGTGCTCTTCTGGTTGAAGTTGGATCTATTCCAAACACTGAAACTACTTGGTTTC
Contig14955bb-contig1:156	Contig14955bb-156	TATAAGCAAGCTTTTTGACAGTATTGAGAAATATGATGATGGGGCTCTTTACTTTGATGA[T/C]AAGCTTGTTGATGGACATGACCATCAAGGTCCCTTAGCAACCACCTCATCTGTTGTTAGA
Contig14955bb-contig1:227	Contig14955bb-227	ATGGACATGACCATCAAGGTCCCTTAGCAACCACCTCATCTGTTGTTAGAGGACTAACAG[T/C]ATTTGATTGGCTAGTTCCYGGCGATGCCAAAGATTATTCAAYCAAATAGACTCCTTGGCT
Contig14955bb-contig1:434	Contig14955bb-434	GGTTAATGTTAACACTGTGCTTGGTTCAAATGCACCWCCTCTAACAGTGACCAAGAACTA[G/C]TGTTTGATGATGGAACTGGAATGTATAACTTGAAAAACTTGCCCAAGAGTATAGATGTTG
Contig14955bb-contig1:534	Contig14955bb-534	TGCCCAAGAGTATAGATGTTGGAAGTTACACATTTGTTTTTGAGATTGTGCTTCATGAAC[T/C]TGAGCATGAAAAGATTTACRTCACRGGAGGCCAAAAAAAGGTACCTATATTTGYCTCAGG
Contig14955bb-contig1:554	Contig14955bb-554	GGAAGTTACACATTTGTTTTTGAGATTGTGCTTCATGAACYTGAGCATGAAAAGATTTAC[A/G]TCACRGGAGGCCAAAAAAAGGTACCTATATTTGYCTCAGGACTTATCAAAATCGAAAATG
Contig14955bb-contig1:559	Contig14955bb-559	TTACACATTTGTTTTTGAGATTGTGCTTCATGAACYTGAGCATGAAAAGATTTACRTCAC[A/G]GGAGGCCAAAAAAAGGTACCTATATTTGYCTCAGGACTTATCAAAATCGAAAATGCTGAA
Contig14955bb-contig1:588	Contig14955bb-588	ATGAACYTGAGCATGAAAAGATTTACRTCACRGGAGGCCAAAAAAAGGTACCTATATTTG[T/C]CTCAGGACTTATCAAAATCGAAAATGCTGAAATTGCAGTACTTGACAGTGATCTTGGGAG
Contig14955bb-contig1:668	Contig14955bb-668	GAAAATGCTGAAATTGCAGTACTTGACAGTGATCTTGGGAGCATAGAAACACAGAAAAAG[T/C]TAGATTTAGCTGGACAAAATGCTGTGTCATTATCAGCAAACCATCTACAGAAGCTGCGTG
Contig14955bb-contig1:832	Contig14955bb-832	ACATCAAGCTTTGCTCAAGTTGAGACATGAAAGCAAGGTTGAGCACATCTTTGTGGTTGG[A/G]AACTCTGGAAAACAGTTTGAGATRGTTCTAAATTTTCTTGGACTGGTTGAGAAGTTCTTC
Contig14955bb-contig1:856	Contig14955bb-856	ACATGAAAGCAAGGTTGAGCACATCTTTGTGGTTGGRAACTCTGGAAAACAGTTTGAGAT[A/G]GTTCTAAATTTTCTTGGACTGGTTGAGAAGTTCTTCTATCTCTCAGGTAGATATGACATW
Contig14955bb-contig1:916	Contig14955bb-916	RGTTCTAAATTTTCTTGGACTGGTTGAGAAGTTCTTCTATCTCTCAGGTAGATATGACAT[T/A]GAGCTTGCAGTTGGAGATGCTGTTATGGAAAACCTTTATTACKAGCTATTGGGCATATTG
Contig14955bb-contig1:959	Contig14955bb-959	TCAGGTAGATATGACATWGAGCTTGCAGTTGGAGATGCTGTTATGGAAAACCTTTATTAC[T/G]AGCTATTGGGCATATTGAGTTAGATCTGCCAGAACCTCCAGAGAAGGCAACCCGCCCTCC
Contig14956bb-contig1:141	Contig14956bb-141	AAAKATCAGGAATTCTCACCAGCAAACAATCTTGAAAAACCATATTATAAACACAAGTTT[T/A]CAGTCATCAATCATCATCAACTTTAGAGGCCAACATAAACGAATCCCATATCACAACATT
Contig14956bb-contig1:239	Contig14956bb-239	AACGAATCCCATATCACAACATTGTTGCTTTCTCTTGCAAGTTTACAGTATGGTACAACA[T/C]TGATTGGTTTTCTTAGCCTGCTTGTAGAACATCTGAGACGCAGCACTCAGRTCTGAACTC
Contig14956bb-contig1:290	Contig14956bb-290	GGTACAACAYTGATTGGTTTTCTTAGCCTGCTTGTAGAACATCTGAGACGCAGCACTCAG[A/G]TCTGAACTCTTCTCAACTAAACTGTCCAGCCTCTCACCTCGTGCAAGCACACTATCAATA
Contig14956bb-contig1:435	Contig14956bb-435	TCATCCAACTCCCTCTGAATTTTCAATAATTTATCCGCCTCTGCAGGGTCCTGAAATTTG[A/G]TCAAAGCATCATTCAGATACGGCCAAGGTTGAGTGCTATCAGCTTGTGCATTTCTCCAAG
Contig14956bb-contig1:517	Contig14956bb-517	GCCAAGGTTGAGTGCTATCAGCTTGTGCATTTCTCCAAGACTCCCCAAAATTTTTCTGAT[A/G]TTCATCTAGAATCTGGTTGAGAAGCGAAAAAGCACTTCGAACTGGATAATGATCATCCAT
Contig14956bb-contig1:596	Contig14956bb-596	GAGAAGCGAAAAAGCACTTCGAACTGGATAATGATCATCCATAAATCCCAAGGCACAAAG[T/G]SCATTTCTGTTGTAAGCATGTACCTTRTACTCTTCGTGCTGAACGGACTGGCGCTGACCA
Contig14956bb-contig1:597	Contig14956bb-597	AGAAGCGAAAAAGCACTTCGAACTGGATAATGATCATCCATAAATCCCAAGGCACAAAGK[G/C]CATTTCTGTTGTAAGCATGTACCTTRTACTCTTCGTGCTGAACGGACTGGCGCTGACCAG
Contig14956bb-contig1:623	Contig14956bb-623	ATAATGATCATCCATAAATCCCAAGGCACAAAGKSCATTTCTGTTGTAAGCATGTACCTT[A/G]TACTCTTCGTGCTGAACGGACTGGCGCTGACCAGAAGGAGTACGTTTAGCAACAGTTCGA
Contig14956bb-contig1:7	Contig14956bb-7	TATCTA[C/A]TACACCGCCAATGGTGAGACCAGTTGTTTACCCTTCCACTTTTCATCCAAACAACAAATT
Contig14956bb-contig1:722	Contig14956bb-722	AGTACGTTTAGCAACAGTTCGAGAAACGAAGACGATGAACTCCTTGACGCTTGACCTTTG[A/G]AAGTAACCAAAATGGCTCAMATCGGTAGYGTTCGCTAGTATTATCGGATCRGATCCTTCC
Contig14956bb-contig1:742	Contig14956bb-742	GAGAAACGAAGACGATGAACTCCTTGACGCTTGACCTTTGRAAGTAACCAAAATGGCTCA[C/A]ATCGGTAGYGTTCGCTAGTATTATCGGATCRGATCCTTCCGGGTTGCACTTCAGYACTAC
Contig14956bb-contig1:751	Contig14956bb-751	AGACGATGAACTCCTTGACGCTTGACCTTTGRAAGTAACCAAAATGGCTCAMATCGGTAG[T/C]GTTCGCTAGTATTATCGGATCRGATCCTTCCGGGTTGCACTTCAGYACTACTAACGATGT
Contig14956bb-contig1:773	Contig14956bb-773	TGACCTTTGRAAGTAACCAAAATGGCTCAMATCGGTAGYGTTCGCTAGTATTATCGGATC[A/G]GATCCTTCCGGGTTGCACTTCAGYACTACTAACGATGTGATCTTCATCTTGGTATATTCG
Contig14956bb-contig1:797	Contig14956bb-797	GCTCAMATCGGTAGYGTTCGCTAGTATTATCGGATCRGATCCTTCCGGGTTGCACTTCAG[T/C]ACTACTAACGATGTGATCTTCATCTTGGTATATTCGTGATTTGCCTTCACATGCTCTGTT
Contig14956bb-contig1:84	Contig14956bb-84	AGACCAGTTGTTTACCCTTCCACTTTTCATCCAAACAACAAATTGCCCAGAAAGGGGAAA[T/G]ATCAGGAATTCTCACCAGCAAACAATCTTGAAAAACCATATTATAAACACAAGTTTWCAG
Contig14973bb-contig1:1080	Contig14973bb-1080	CAGGTGCATGAAGAGGCATGGTCACGCCTGATTGTAAGGGTGGAGTGGGTGCAAGAGACA[T/G]GGGCGCACCATAGTGCTGTGGGTAACTCCCAGTTGAGAACTGAAAGAGGTGATGTGGATA
Contig14973bb-contig1:1292	Contig14973bb-1292	GTGCCAGTAATCAACCCACCCGGTCCAGCACCGTACATTGGAAACTGTGCTGTGGCACCT[T/C]CATACACATTATAGT
Contig14973bb-contig1:506	Contig14973bb-506	AATCAAAATGGGCTAATACTTCCAAAGTTTAGCCACAATGAATTTACAAGAACCTTAGGG[A/G]GCATACAATGCCCTCAGGTTTTGCTAAAACTGCCTCATTGTCAAGAGGTGATTAGCCGTT
Contig14973bb-contig1:698	Contig14973bb-698	GCCTGGGCTAAAAGTAACAAAAAAGTCTGTTTTAATTTGCCTTTTACCGGCACAAAAAAC[T/C]TTCCCAACATAGCTCATCCAATAGCTGAAGTTGGCATTAGATAAAAAWACTTTGGTTCTC
Contig14973bb-contig1:746	Contig14973bb-746	GGCACAAAAAACYTTCCCAACATAGCTCATCCAATAGCTGAAGTTGGCATTAGATAAAAA[T/A]ACTTTGGTTCTCTTCAAGGAACCCTTGTTTGACAAAGATGCAATAGRAARAAAAAATGCA
Contig14973bb-contig1:793	Contig14973bb-793	CATTAGATAAAAAWACTTTGGTTCTCTTCAAGGAACCCTTGTTTGACAAAGATGCAATAG[A/G]AARAAAAAATGCATGATTCTCCGGCTTCGGAGGTGATTTTCAGCCCCTATGGGGGGCTTT
Contig14973bb-contig1:796	Contig14973bb-796	TAGATAAAAAWACTTTGGTTCTCTTCAAGGAACCCTTGTTTGACAAAGATGCAATAGRAA[A/G]AAAAAATGCATGATTCTCCGGCTTCGGAGGTGATTTTCAGCCCCTATGGGGGGCTTTTCC
Contig14bb-contig1:168	Contig14bb-168	TGACAAGAAGAAAAGCTTTTTGTTGCAAACTAAGTCCGAAAATTATGATGTAAAGGAGTT[T/C]GCTTCTGATASCAATAAAAGTGCTTGGATAAAGCTTAATGTGGATCAGACTGGTTTCTAT
Contig14bb-contig1:179	Contig14bb-179	AAAGCTTTTTGTTGCAAACTAAGTCCGAAAATTATGATGTAAAGGAGTTYGCTTCTGATA[G/C]CAATAAAAGTGCTTGGATAAAGCTTAATGTGGATCAGACTGGTTTCTATAGGGTGAAATA
Contig14bb-contig1:249	Contig14bb-249	TGCTTGGATAAAGCTTAATGTGGATCAGACTGGTTTCTATAGGGTGAAATATGATGAGGA[A/G]CTTGCCGCTAGACTCCGCTATGCTATAGAAAACAAATACTTGACTCCAACTGACAGATTT
Contig14bb-contig1:486	Contig14bb-486	GATTAGTATAACATACAAGGTTGGGAGGATTGCAGCTGATGCAAGACCTGAGCTAATGGA[T/C]AACATCAATCAATTTTTCATTAACATTTTCCAATATTCTGCTGAGAAGCTCGGTTGGGAT
Contig15004bb-contig1:118	Contig15004bb-118	GTTAGGATCWGGRAATTGTAATCCCCGAACTCTCGTAAACCCTTTTTTTGCTTCTTTTCC[T/G]CCTCCTGGTTTTTCTTCYCTTTTCTTCTCAGTTCTMCCACCGCCGCGGCCGTCGATTTTC
Contig15004bb-contig1:136	Contig15004bb-136	TAATCCCCGAACTCTCGTAAACCCTTTTTTTGCTTCTTTTCCKCCTCCTGGTTTTTCTTC[T/C]CTTTTCTTCTCAGTTCTMCCACCGCCGCGGCCGTCGATTTTCGCCGGATCTGATCCATAW
Contig15004bb-contig1:154	Contig15004bb-154	AAACCCTTTTTTTGCTTCTTTTCCKCCTCCTGGTTTTTCTTCYCTTTTCTTCTCAGTTCT[C/A]CCACCGCCGCGGCCGTCGATTTTCGCCGGATCTGATCCATAWCCAGTGTCRGATTCCGTR
Contig15004bb-contig1:196	Contig15004bb-196	YCTTTTCTTCTCAGTTCTMCCACCGCCGCGGCCGTCGATTTTCGCCGGATCTGATCCATA[T/A]CCAGTGTCRGATTCCGTRTCGAAACCGATACGGYACCCCTAACTGCCGATTCCGTGTAAC
Contig15004bb-contig1:205	Contig15004bb-205	CTCAGTTCTMCCACCGCCGCGGCCGTCGATTTTCGCCGGATCTGATCCATAWCCAGTGTC[A/G]GATTCCGTRTCGAAACCGATACGGYACCCCTAACTGCCGATTCCGTGTAACGGAGAGATG
Contig15004bb-contig1:214	Contig15004bb-214	MCCACCGCCGCGGCCGTCGATTTTCGCCGGATCTGATCCATAWCCAGTGTCRGATTCCGT[A/G]TCGAAACCGATACGGYACCCCTAACTGCCGATTCCGTGTAACGGAGAGATGGCGGAGCTG
Contig15004bb-contig1:230	Contig15004bb-230	TCGATTTTCGCCGGATCTGATCCATAWCCAGTGTCRGATTCCGTRTCGAAACCGATACGG[T/C]ACCCCTAACTGCCGATTCCGTGTAACGGAGAGATGGCGGAGCTGGCAGTTGACAAACATK
Contig15004bb-contig1:290	Contig15004bb-290	YACCCCTAACTGCCGATTCCGTGTAACGGAGAGATGGCGGAGCTGGCAGTTGACAAACAT[T/G]TTAAGTACATCTTAKCTGTTGAAAAGAACAAGGATAGTTTTGAATCGGTGGTGATGGACC
Contig15004bb-contig1:305	Contig15004bb-305	ATTCCGTGTAACGGAGAGATGGCGGAGCTGGCAGTTGACAAACATKTTAAGTACATCTTA[T/G]CTGTTGAAAAGAACAAGGATAGTTTTGAATCGGTGGTGATGGACCATCTTAGAATGAATG
Contig15026bb-contig1:272	Contig15026bb-272	GATATAAACTTAAAAGCATTCTTRGCTGAYGCTTACTTGCACCCAATTTTCCGATCTTTC[A/G]AGGAAGAGGAGTTGGTAGAGATCAGAGTTGATAAAGTTAGAGTTGATAGACACCAATCTT
Contig15039bb-contig1:326	Contig15039bb-326	ACATCCCAATAAGAAAAGTCAGATATGCTTATCGTTTTATGAGGTGAAAAGCAAGCAGCC[A/G]TCTTGGTTCACTAATAAAACCGAGCGCTTATATTGGGAGCAATGGTACGTCAATTTGAAT
Contig15044bb-contig1:121	Contig15044bb-121	TGCTAGGATTRTTGCTTTGGTTGGTGGTCCATGTACTGAAGGGCCTGGGACGATTGTATC[A/G]AAGGAYTTGTCAGAACCTGTACGTTCCCATAAAGATCTTGATAAGGATGCTGCACCTTAT
Contig15044bb-contig1:127	Contig15044bb-127	GATTRTTGCTTTGGTTGGTGGTCCATGTACTGAAGGGCCTGGGACGATTGTATCRAAGGA[T/C]TTGTCAGAACCTGTACGTTCCCATAAAGATCTTGATAAGGATGCTGCACCTTATTTTAAG
Contig15044bb-contig1:392	Contig15044bb-392	TATTACAAATGCTGCTGTTATGATCCAACCATCATTAATATCATATTCATTCAACTCACT[T/G]CCCCAACCAGCATTATTGGATGTGGCTTCCATTTCGGCTGATCGTATTCTCYTGCTGGAT
Contig15044bb-contig1:444	Contig15044bb-444	AACTCACTKCCCCAACCAGCATTATTGGATGTGGCTTCCATTTCGGCTGATCGTATTCTC[T/C]TGCTGGATTCATATTTCAGTATTGTAATTTTCCATGGCATGACAATAGCKCAGTGGCGCA
Contig15044bb-contig1:494	Contig15044bb-494	TCGTATTCTCYTGCTGGATTCATATTTCAGTATTGTAATTTTCCATGGCATGACAATAGC[T/G]CAGTGGCGCAACATGGGTTACCAGAACCAGCCTGAACATCAGGCATTTGCACARCTTTTG
Contig15044bb-contig1:548	Contig15044bb-548	AATAGCKCAGTGGCGCAACATGGGTTACCAGAACCAGCCTGAACATCAGGCATTTGCACA[A/G]CTTTTGCAAGCACCCCAGGWTGATGCACAAATGATTATTCGCGAACGCTTCCCTGTCCCT
Contig15044bb-contig1:568	Contig15044bb-568	TGGGTTACCAGAACCAGCCTGAACATCAGGCATTTGCACARCTTTTGCAAGCACCCCAGG[T/A]TGATGCACAAATGATTATTCGCGAACGCTTCCCTGTCCCTAGATTGGTTGTATGTGATCA
Contig15044bb-contig1:707	Contig15044bb-707	ATTTTTATTGGCAAAATTGAACCCATCAGCAACATACAACAATGCCAATGAAATGGCTGC[T/C]GGTTCAGATGTAATCTTTACGGATGATGTAAGCTTACAAGTGTTCTTTGAACATCTCCAA
Contig15044bb-contig1:71	Contig15044bb-71	GCCWGTWCTGTTGCAGCWGGATTGCTTGGAGCTTGCTTGCCTGGWACTGGTGCTAGGATT[A/G]TTGCTTTGGTTGGTGGTCCATGTACTGAAGGGCCTGGGACGATTGTATCRAAGGAYTTGT
Contig15044bb-contig1:904	Contig15044bb-904	TTCATTCAATACGAGTTATGTATCCTGTCTTACATTCTCTCTTCCATTTAGTTCTTTTTT[T/A]CCTTTTCTTTCCATCAATTTTATGAATGAGACGACGAGCCCCATGACGATATTTGAAAAA
Contig15044bb-contig1:985	Contig15044bb-985	TATGAATGAGACGACGAGCCCCATGACGATATTTGAAAAAAATAAGTTTTTAAGGATGGC[C/A]AATAAGGGATGCAGCAGATGAGGTCAGTTTGAGTTATATTTTTTTGGTTTAGAATTATAG
Contig15089bb-contig1:1001	Contig15089bb-1001	GAAAGAGAGAAGTACTGTTTCATTGTTTCTTGATGCAGCTTGGAACTTTGCTTTGTTCTA[A/G]TGGCTTTGTTATCCTTCTGTGTGTTTTCATGTTGGAGTGAAACAATGAACTTTGAGAAAG
Contig15089bb-contig1:116	Contig15089bb-116	CTTTTATAAYGAGCTTCGTGTTGCCCCGGAAGAGCACCCAGTTCTCCTTACTGAGGCTCC[T/A]CTTAACCCAAAAGCTAATCGGGAGAAAATGACCCAAATTATGTTCGAGACCTTCAATGCC
Contig15089bb-contig1:257	Contig15089bb-257	CCAGGCCGTGCTCTCACTTTATGCCAGTGGTCGTACAACCGGTATTGTGATGGACTCGGG[T/A]GATGGTGTCAGCCACACAGTGCCTATTTACGAGGGTTATGCCCTCCCAATGCCATTCTTC
Contig15089bb-contig1:3	Contig15089bb-3	GA[T/G]YRWGCGGTATTGTGAGCAACTGGGATGATATGGAAAAGATTTGGCATCATACCTTTTATA
Contig15089bb-contig1:4	Contig15089bb-4	GAK[T/C]RWGCGGTATTGTGAGCAACTGGGATGATATGGAAAAGATTTGGCATCATACCTTTTATAA
Contig15089bb-contig1:421	Contig15089bb-421	AATTCTGACTGAGCGTGGATATTCCTTCACCACCACAGCCGAACGGGAAATTGTGAGAGA[T/C]GTTAAGGAAAAGYTGTCTTACATTGCCCTTGACTATGAACAGGAGCTAGAGACCTCAAAA
Contig15089bb-contig1:434	Contig15089bb-434	CGTGGATATTCCTTCACCACCACAGCCGAACGGGAAATTGTGAGAGAYGTTAAGGAAAAG[T/C]TGTCTTACATTGCCCTTGACTATGAACAGGAGCTAGAGACCTCAAAAACAAGYTCATCAG
Contig15089bb-contig1:487	Contig15089bb-487	GGAAAAGYTGTCTTACATTGCCCTTGACTATGAACAGGAGCTAGAGACCTCAAAAACAAG[T/C]TCATCAGTRGAGAAGAGCTATGAGTTACCTGATGGTCAGGTTATTACCATTGGTGCTGAA
Contig15089bb-contig1:496	Contig15089bb-496	GTCTTACATTGCCCTTGACTATGAACAGGAGCTAGAGACCTCAAAAACAAGYTCATCAGT[A/G]GAGAAGAGCTATGAGTTACCTGATGGTCAGGTTATTACCATTGGTGCTGAACGTTTCAGA
Contig15089bb-contig1:5	Contig15089bb-5	GAKY[A/G]WGCGGTATTGTGAGCAACTGGGATGATATGGAAAAGATTTGGCATCATACCTTTTATAAY
Contig15089bb-contig1:6	Contig15089bb-6	GAKYR[T/A]GCGGTATTGTGAGCAACTGGGATGATATGGAAAAGATTTGGCATCATACCTTTTATAAYG
Contig15089bb-contig1:643	Contig15089bb-643	CTTGATTGGTATGGAAGCTGCAGGCATCCATGAGACTACATACAATTCAATAATGAAGTG[T/C]GATGTGGATATCAGGAAGGACTTGTATGGTAACATTGTCCTTAGTGGTGGTACAACCATG
Contig15089bb-contig1:65	Contig15089bb-65	RWGCGGTATTGTGAGCAACTGGGATGATATGGAAAAGATTTGGCATCATACCTTTTATAA[T/C]GAGCTTCGTGTTGCCCCGGAAGAGCACCCAGTTCTCCTTACTGAGGCTCCWCTTAACCCA
Contig15089bb-contig1:718	Contig15089bb-718	GAAGGACTTGTATGGTAACATTGTCCTTAGTGGTGGTACAACCATGTTCCCGGGTATTGC[G/C]GACAGAATGAGCAAGGAGCTTTCKGCACTCGCTCCKAGCAGCATGAAGATCAAGGTTGTC
Contig15089bb-contig1:742	Contig15089bb-742	CCTTAGTGGTGGTACAACCATGTTCCCGGGTATTGCSGACAGAATGAGCAAGGAGCTTTC[T/G]GCACTCGCTCCKAGCAGCATGAAGATCAAGGTTGTCGCTCCACCTGAGCGAAAGTACAGT
Contig15089bb-contig1:754	Contig15089bb-754	TACAACCATGTTCCCGGGTATTGCSGACAGAATGAGCAAGGAGCTTTCKGCACTCGCTCC[T/G]AGCAGCATGAAGATCAAGGTTGTCGCTCCACCTGAGCGAAAGTACAGTGTCTGGATCGGA
Contig15089bb-contig1:859	Contig15089bb-859	CAGTGTCTGGATCGGAGGCTCGATCTTGGCTTCCCTCAGCACCTTCCAACAAATGTGGAT[T/C]GCAAAGGCYGAGTATGATGAATCAGGTCCAGCGATCGTCCACAGGAAATGCTTCTAAATG
Contig15089bb-contig1:868	Contig15089bb-868	GATCGGAGGCTCGATCTTGGCTTCCCTCAGCACCTTCCAACAAATGTGGATYGCAAAGGC[T/C]GAGTATGATGAATCAGGTCCAGCGATCGTCCACAGGAAATGCTTCTAAATGTTATTGGTA
Contig150bb-contig1:737	Contig150bb-737	AATATGTCCGGACGTGCCCTCAAGAATACTGCTCTTGCATATCTTGGTTCCCTTGAAGAT[T/A]CAGAGATAACTGAGCTTGCACTGCATGAGTACAAAACTGCAACAAATATGACAGACCAAT
Contig150bb-contig1:979	Contig150bb-979	CATGTCTAACATTCCCGGTAACGTCGAGAATGTTCGCAAACTCTTAAATCATCCAGCATT[T/C]GACCTTCGTAATCCAAACAAGGTGTACTCACTTATCGGAGGATTTTGTGGATCTCCTGTG
Contig15153bb-contig1:245	Contig15153bb-245	GAATACCCCCTCGGAGTAGAACTGGAAATCCATACTCCCAGCATCAATAGCCACTGAAAC[T/C]GGCTGGTTTGCAACAGCTYTAAGCAGAGCATCCTCGTCGTTAGCYGGCACATTCTCGTGC
Contig15153bb-contig1:264	Contig15153bb-264	AACTGGAAATCCATACTCCCAGCATCAATAGCCACTGAAACYGGCTGGTTTGCAACAGCT[T/C]TAAGCAGAGCATCCTCGTCGTTAGCYGGCACATTCTCGTGCCCATCGATAGCCACTGCCG
Contig15153bb-contig1:290	Contig15153bb-290	AATAGCCACTGAAACYGGCTGGTTTGCAACAGCTYTAAGCAGAGCATCCTCGTCGTTAGC[T/C]GGCACATTCTCGTGCCCATCGATAGCCACTGCCGGAGAATTCACCTTGGCAGMATCGCAA
Contig15218bb-contig1:298	Contig15218bb-298	TTGATTCCAGCATCGAAGCAAAGGGAGCTTTACAATGGGCACTTTCTCACACCGTTCAGT[G/C]TCACGACACTCTTGTTCTTCTTCATGTCACAAAGCCTTCAAAACAAGTGCCAAATACAAA
Contig15223bb-contig1:634	Contig15223bb-634	ACCATCACTCACTTGACTAGAATTTCCAGCAGTAGTGGTCCCATTTTTCTTGAATACAGG[T/C]TTCAATTTTCCCAGATCTGACACTGATGTGTTAGCTCGGATCCCATCATCAACAGAGATT
Contig15223bb-contig1:811	Contig15223bb-811	TATTTCATCTTTGAATTTACCAGAAGCTGTAGCAGCAGCTGCTTTCCTGTGAGATTCAAC[T/C]GCAGCCTGATCCTGCTCCTGCCTYGTCACACCAAARCGATRAGCAACGTTCTCTGACGTA
Contig15223bb-contig1:835	Contig15223bb-835	AGCTGTAGCAGCAGCTGCTTTCCTGTGAGATTCAACYGCAGCCTGATCCTGCTCCTGCCT[T/C]GTCACACCAAARCGATRAGCAACGTTCTCTGACGTAAYACCCATAGGAAGGAGACAATTC
Contig15223bb-contig1:847	Contig15223bb-847	AGCTGCTTTCCTGTGAGATTCAACYGCAGCCTGATCCTGCTCCTGCCTYGTCACACCAAA[A/G]CGATRAGCAACGTTCTCTGACGTAAYACCCATAGGAAGGAGACAATTCTGAGCTTGCTCC
Contig15223bb-contig1:852	Contig15223bb-852	CTTTCCTGTGAGATTCAACYGCAGCCTGATCCTGCTCCTGCCTYGTCACACCAAARCGAT[A/G]AGCAACGTTCTCTGACGTAAYACCCATAGGAAGGAGACAATTCTGAGCTTGCTCCATTTG
Contig15223bb-contig1:873	Contig15223bb-873	CAGCCTGATCCTGCTCCTGCCTYGTCACACCAAARCGATRAGCAACGTTCTCTGACGTAA[T/C]ACCCATAGGAAGGAGACAATTCTGAGCTTGCTCCATTTGCTTCACCCTTGGGTTAACTGA
Contig15223bb-contig1:958	Contig15223bb-958	AGCTTGCTCCATTTGCTTCACCCTTGGGTTAACTGAACCTTCCCATGCCATTGGATTAGT[A/G]GTCATAGATTCCAACCCAGCTCCAATGCCAATTTCATAAAACCCTGCTTTTATCGCTGCG
Contig15249bb-contig1:624	Contig15249bb-624	AATCAAATGTCGGACCTTGTAAAAATCAAGCAGGCAGCTAAGGGCAGCGCATACAATAGC[A/G]CTGGACCCTGAAAGTCCGGCCTGGCGAGGGATATTAGWATCATACGAGAGGGTGAAGTTC
Contig15249bb-contig1:662	Contig15249bb-662	TAAGGGCAGCGCATACAATAGCRCTGGACCCTGAAAGTCCGGCCTGGCGAGGGATATTAG[T/A]ATCATACGAGAGGGTGAAGTTCCCTGGTGAGAGATTTATGTTATTATCCTTGCAATGCTT
Contig15249bb-contig1:759	Contig15249bb-759	TATGTTATTATCCTTGCAATGCTTATGAAAGAGTTTACAAATTGACATAAGCAGTCGCAC[A/G]CCTCCATAATAACCTTCRCTTTGCAACCGATTAACGAGGTGATCAAGGGAATCAAACTGA
Contig15249bb-contig1:777	Contig15249bb-777	ATGCTTATGAAAGAGTTTACAAATTGACATAAGCAGTCGCACRCCTCCATAATAACCTTC[A/G]CTTTGCAACCGATTAACGAGGTGATCAAGGGAATCAAACTGAACAAGATCATGAATGGGG
Contig15249bb-contig1:880	Contig15249bb-880	ACAAGATCATGAATGGGGTGAGGGTTGATGATGAGATGAGGAGAAGGCTCCAAAGTAACG[A/G]AAGCCCAGAAATTGGCAAGGCTAAAAGAGRTGGTTTTGCCGAAGTAAACATCGCTTGGGT
Contig15249bb-contig1:910	Contig15249bb-910	ATGAGATGAGGAGAAGGCTCCAAAGTAACGRAAGCCCAGAAATTGGCAAGGCTAAAAGAG[A/G]TGGTTTTGCCGAAGTAAACATCGCTTGGGTTGCCAAGCAATCCAACACGAGCGTAAGCTT
Contig15261bb-contig1:590	Contig15261bb-590	CCTTTATTTCATTCATGTTTGTTTCAGGCTCCTCCTTAACCGGTSGTTTCTCTTCCCTGA[T/G]TCTCTCCRGACTCTTCYGGCCATTGGCCATTTCCTTCAAAAATCCWTCAAGTGTACCCAA
Contig15261bb-contig1:598	Contig15261bb-598	TCATTCATGTTTGTTTCAGGCTCCTCCTTAACCGGTSGTTTCTCTTCCCTGAKTCTCTCC[A/G]GACTCTTCYGGCCATTGGCCATTTCCTTCAAAAATCCWTCAAGTGTACCCAAAAGCTTAT
Contig15261bb-contig1:607	Contig15261bb-607	TTTGTTTCAGGCTCCTCCTTAACCGGTSGTTTCTCTTCCCTGAKTCTCTCCRGACTCTTC[T/C]GGCCATTGGCCATTTCCTTCAAAAATCCWTCAAGTGTACCCAAAAGCTTATCYGTAATTC
Contig15261bb-contig1:670	Contig15261bb-670	CCATTGGCCATTTCCTTCAAAAATCCWTCAAGTGTACCCAAAAGCTTATCYGTAATTCTC[T/A]RCACTTCGGGATACTCGGATGACCTAGCAATTCCAACGTCCTTACACCAACCATAAAACC
Contig15261bb-contig1:671	Contig15261bb-671	CATTGGCCATTTCCTTCAAAAATCCWTCAAGTGTACCCAAAAGCTTATCYGTAATTCTCW[A/G]CACTTCGGGATACTCGGATGACCTAGCAATTCCAACGTCCTTACACCAACCATAAAACCC
Contig15261bb-contig1:887	Contig15261bb-887	TCCCTAATGCTTCACATATCTCGACATAAAGCCCGAAACTCTCCTTCAAAATTTGATAAA[A/G]TGCAACAAGAACCAACCTGCTATCTTTCGCCATACCGGCTGGCCTACAACCCAACACTCT
Contig15270bb-contig1:254	Contig15270bb-254	CTGCCATTGTTGGAGAACTTGATTTTTCATGTTGATTTGGTATGCAGCAACCACCGTGTT[G/C]TTYGTTGGATTTYGGAACTTMAGATCCGTTGGAGTAGTGCTCTTAGCTCATCTTCTCTCT
Contig15270bb-contig1:257	Contig15270bb-257	CCATTGTTGGAGAACTTGATTTTTCATGTTGATTTGGTATGCAGCAACCACCGTGTTSTT[T/C]GTTGGATTTYGGAACTTMAGATCCGTTGGAGTAGTGCTCTTAGCTCATCTTCTCTCTTTA
Contig15270bb-contig1:267	Contig15270bb-267	AGAACTTGATTTTTCATGTTGATTTGGTATGCAGCAACCACCGTGTTSTTYGTTGGATTT[T/C]GGAACTTMAGATCCGTTGGAGTAGTGCTCTTAGCTCATCTTCTCTCTTTAACCTCAGGGG
Contig15270bb-contig1:275	Contig15270bb-275	ATTTTTCATGTTGATTTGGTATGCAGCAACCACCGTGTTSTTYGTTGGATTTYGGAACTT[C/A]AGATCCGTTGGAGTAGTGCTCTTAGCTCATCTTCTCTCTTTAACCTCAGGGGTCCAAAGT
Contig15270bb-contig1:733	Contig15270bb-733	TGAAGCCACTGCTATTGTATATTCAAATACTAAAGAGTACAAAGATATTTCATCGAGTTT[T/C]TTGGAGTTTATATCATCTTGCAAAGCTCTACATGAGTTGAGAAGTCGGAAATACCTTGCA
Contig15270bb-contig1:830	Contig15270bb-830	TTGAGAAGTCGGAAATACCTTGCAGAAAGTGTAAAGATAGGTGAGCAAGTTGGGGTTGCA[A/G]TTGGAGTTCTTCGTGATGCAYTAATCAACGKAAARAGGGAACTTCCAGGAGAAGAATCCT
Contig15270bb-contig1:851	Contig15270bb-851	GCAGAAAGTGTAAAGATAGGTGAGCAAGTTGGGGTTGCARTTGGAGTTCTTCGTGATGCA[T/C]TAATCAACGKAAARAGGGAACTTCCAGGAGAAGAATCCTGGAGATCYATCTTTGGGAAAG
Contig15270bb-contig1:861	Contig15270bb-861	TAAAGATAGGTGAGCAAGTTGGGGTTGCARTTGGAGTTCTTCGTGATGCAYTAATCAACG[T/G]AAARAGGGAACTTCCAGGAGAAGAATCCTGGAGATCYATCTTTGGGAAAGAAAYTGATGC
Contig15270bb-contig1:865	Contig15270bb-865	GATAGGTGAGCAAGTTGGGGTTGCARTTGGAGTTCTTCGTGATGCAYTAATCAACGKAAA[A/G]AGGGAACTTCCAGGAGAAGAATCCTGGAGATCYATCTTTGGGAAAGAAAYTGATGCTGCT
Contig15270bb-contig1:898	Contig15270bb-898	TCTTCGTGATGCAYTAATCAACGKAAARAGGGAACTTCCAGGAGAAGAATCCTGGAGATC[T/C]ATCTTTGGGAAAGAAAYTGATGCTGCTKCTGATATGCTAAGGAAATWTGAAAACGAGAAT
Contig15270bb-contig1:915	Contig15270bb-915	TCAACGKAAARAGGGAACTTCCAGGAGAAGAATCCTGGAGATCYATCTTTGGGAAAGAAA[T/C]TGATGCTGCTKCTGATATGCTAAGGAAATWTGAAAACGAGAATGAATTTGTTTGGCATGA
Contig15270bb-contig1:926	Contig15270bb-926	AGGGAACTTCCAGGAGAAGAATCCTGGAGATCYATCTTTGGGAAAGAAAYTGATGCTGCT[T/G]CTGATATGCTAAGGAAATWTGAAAACGAGAATGAATTTGTTTGGCATGAGAAGATCCCCA
Contig15270bb-contig1:945	Contig15270bb-945	AATCCTGGAGATCYATCTTTGGGAAAGAAAYTGATGCTGCTKCTGATATGCTAAGGAAAT[T/A]TGAAAACGAGAATGAATTTGTTTGGCATGAGAAGATCCCCAGTGGAGATGAGTTGCCACG
Contig15351bb-contig1:180	Contig15351bb-180	CTTTGAGAGCCTTAGAGATCTTAACAATATTAGACCTGGCCATCCCCAAATTCATCTTCC[T/C]AGCAGAGAACTTAAGAGCATGTAAGCAGCATAACTGAGGTACAGACTCTTCCTCATACCC
Contig15351bb-contig1:275	Contig15351bb-275	TGAGGTACAGACTCTTCCTCATACCCATACCGATACTCATACTCATACCTATCCATATCA[T/G]AGCCCTCATTCCCACCTTTCTTCCCTTTCTTTGAGTTGCTTTTGAGTTTGGACTCGATTT
Contig15351bb-contig1:33	Contig15351bb-33	ACCCCATACAAAGTTACATACTATTCTCATCA[T/A]AGCATAAATTAGTAAATAATAATTTCTAATTCAGATGGTACCTTTCTTGCCATGCTTGTT
Contig15352bb-contig1:154	Contig15352bb-154	ACGATTCCCTATTGAATCGAAAGGAAGAAGGAAGAAGCTTCACGAGGTTGGATCTGTTAC[A/G]GCCATTTGTTTCACCTGCTTCCTTATTAGGTGCTTTGTGGTGGTTTTATCTGCCTTTGAY
Contig15352bb-contig1:214	Contig15352bb-214	RGCCATTTGTTTCACCTGCTTCCTTATTAGGTGCTTTGTGGTGGTTTTATCTGCCTTTGA[T/C]GCAGATGCRTCACTKGATGTTTTGGACCATCCAGTWCTGAACTTGATCTATTACACGCTG
Contig15352bb-contig1:223	Contig15352bb-223	TTTCACCTGCTTCCTTATTAGGTGCTTTGTGGTGGTTTTATCTGCCTTTGAYGCAGATGC[A/G]TCACTKGATGTTTTGGACCATCCAGTWCTGAACTTGATCTATTACACGCTGGTTGAGATC
Contig15352bb-contig1:229	Contig15352bb-229	CTGCTTCCTTATTAGGTGCTTTGTGGTGGTTTTATCTGCCTTTGAYGCAGATGCRTCACT[T/G]GATGTTTTGGACCATCCAGTWCTGAACTTGATCTATTACACGCTGGTTGAGATCCTACCT
Contig15352bb-contig1:250	Contig15352bb-250	TGTGGTGGTTTTATCTGCCTTTGAYGCAGATGCRTCACTKGATGTTTTGGACCATCCAGT[T/A]CTGAACTTGATCTATTACACGCTGGTTGAGATCCTACCTTCRGCTCTAGTGCTGTATATC
Contig15403bb-contig1:133	Contig15403bb-133	CATTTCTTTTCCATTGAAGAGGAAGCTGTCTTGTAAGAATGAAGCCAACAAGGGGCAGAG[T/A]AGMTGCAACAATGAAGGACAAGAAGGAAGCAAAAAAGCCTGCTGAGAACAAGGTCGTCGG
Contig15403bb-contig1:136	Contig15403bb-136	TTCTTTTCCATTGAAGAGGAAGCTGTCTTGTAAGAATGAAGCCAACAAGGGGCAGAGWAG[C/A]TGCAACAATGAAGGACAAGAAGGAAGCAAAAAAGCCTGCTGAGAACAAGGTCGTCGGTAA
Contig15403bb-contig1:236	Contig15403bb-236	TGAGAACAAGGTCGTCGGTAAGCGAAAAGCGGCGAGCCGGGCCGATAAGAGTGACCGAAA[A/G]CGCGCAAAGAACATAGCATCATCGACCAACAAGGACCCGAATAAACCGAAGAGACCCGCC
Contig15403bb-contig1:425	Contig15403bb-425	TATCTCAGCTGTGGGCAAAGCGGGCGGAGAGAAATGGAAGTCGATGTCGAATGCAGAAAA[A/G]GCTCCGTACAAAGTGAAAGCAACGGAAAGGAAATCAGAATACGAGAAGCTCATGGCAGCC
Contig15403bb-contig1:521	Contig15403bb-521	AGAATACGAGAAGCTCATGGCAGCCTACAACAAGAAACAAGAAAGTTCAGATGATGAGGA[A/G]GAAGCYGAGTCCGAATCATCAAAGGATGATGAAGAAAGTGAGGACGATGATTGAATCCAG
Contig15403bb-contig1:527	Contig15403bb-527	CGAGAAGCTCATGGCAGCCTACAACAAGAAACAAGAAAGTTCAGATGATGAGGARGAAGC[T/C]GAGTCCGAATCATCAAAGGATGATGAAGAAAGTGAGGACGATGATTGAATCCAGGATGGT
Contig15416bb-contig1:237	Contig15416bb-237	TGGAAGTCTGATATTCGTCTCTCTGAGGACTTGATGGAAACCTTCAACGCTAATGAACCC[A/G]CCACCTCCACTCTGATCTTGGGCATCAAAAGCTTTCCGGATMTGTGAWTCTCTTKCTTCC
Contig15416bb-contig1:279	Contig15416bb-279	TTCAACGCTAATGAACCCRCCACCTCCACTCTGATCTTGGGCATCAAAAGCTTTCCGGAT[C/A]TGTGAWTCTCTTKCTTCCAGTTCATTCTCATCTTGAACASCTGTATCTAGAGCAAATAAT
Contig15416bb-contig1:285	Contig15416bb-285	GCTAATGAACCCRCCACCTCCACTCTGATCTTGGGCATCAAAAGCTTTCCGGATMTGTGA[T/A]TCTCTTKCTTCCAGTTCATTCTCATCTTGAACASCTGTATCTAGAGCAAATAATACYGTA
Contig15416bb-contig1:292	Contig15416bb-292	AACCCRCCACCTCCACTCTGATCTTGGGCATCAAAAGCTTTCCGGATMTGTGAWTCTCTT[T/G]CTTCCAGTTCATTCTCATCTTGAACASCTGTATCTAGAGCAAATAATACYGTATAATGTG
Contig15416bb-contig1:319	Contig15416bb-319	GCATCAAAAGCTTTCCGGATMTGTGAWTCTCTTKCTTCCAGTTCATTCTCATCTTGAACA[G/C]CTGTATCTAGAGCAAATAATACYGTATAATGTGACTCACT
Contig15416bb-contig1:95	Contig15416bb-95	GGTAGAGATCGAATATCTTTTGACCCATCTGTCCAGTTGAATCCTTAAGACCTCCCAAGC[T/A]CTTGTCTAAATCCAAGATAACCTGCCAGAATTCGCTCCACACAATGAAGCCTGAGCCGCA
Contig15535bb-contig1:311	Contig15535bb-311	ATGTCACATGGGTATTGTTGGTTCTCATACCTCTCTTGAATAAAGAAAGAGCTACTCTTT[T/G]TTCTGCTAGGCAATGGAGAGGTACAAATTAATTAAGGAAGTTGGTGATGGAACATTTGGT
Contig15535bb-contig1:463	Contig15535bb-463	GTGAAGTTGTTGCAATTAAGAAAATGAAGAAGAAATATTACTCATGGGAAGAGTGTGTGA[C/A]TCTGAGAGAAGTTAAGTCMCTGCGGAGAATGAATCATCCCAATATTGTGAAGCTTAAGGA
Contig15535bb-contig1:482	Contig15535bb-482	GAAAATGAAGAAGAAATATTACTCATGGGAAGAGTGTGTGAMTCTGAGAGAAGTTAAGTC[C/A]CTGCGGAGAATGAATCATCCCAATATTGTGAAGCTTAAGGAGGTCATTAGGGAAAATGAC
Contig15557bb-contig1:1018	Contig15557bb-1018	AGAYGAGGATCACCTTGCTCTCATGATGGAACTTCTTGGAAAGATGCCTCGGAAGATTGC[T/C]GTTGGAGGAGCTCGATCAAAGGATTTTTTTGACAGGCA
Contig15557bb-contig1:143	Contig15557bb-143	CGGCGATCCATTCGCCGCTGGTCGTTACATCGCTCAGAGGAAGCTGGGTTGGGGTCAGTT[T/C]TCCACTGTTTGGCTCGCTTAYGATACCCAATCCTCTAAATATGTTGCTCTAAAGATCCAG
Contig15557bb-contig1:164	Contig15557bb-164	TCGTTACATCGCTCAGAGGAAGCTGGGTTGGGGTCAGTTYTCCACTGTTTGGCTCGCTTA[T/C]GATACCCAATCCTCTAAATATGTTGCTCTAAAGATCCAGAAAAGCGCACAACAATTTGCA
Contig15557bb-contig1:20	Contig15557bb-20	CTTGTTCTTCATCATCGGG[T/C]TCGGAGGAAGATGACGAGGGAATCGACTCTTACAGGAAAGGAGGATATCATGCCGTCCGG
Contig15557bb-contig1:378	Contig15557bb-378	AAGCACAGTGGTCCAAATGGCCAACATCTATGCATGGTCCTCGAATTCCTCGGTGATAGC[T/C]TACTTCAATTAATCAGGTTTAACCGTTACAAAGGGCTTGAATTGAATAAAGTTAGGGAGA
Contig15557bb-contig1:525	Contig15557bb-525	GATTACTTGCATAGGGAGGTTGGTATAATCCACACGGATTTAAAGCCTGAAAATATTCTT[G/C]TCTTTTCCACTATTGATCCAGCCAAGGATCCAGTTAGATCTGGTCTTACTCCAATTCTTG
Contig15557bb-contig1:646	Contig15557bb-646	AAAGGCCTAGGGGGGCACCCTAAATGGTGGATCTACCATGAACATCATTGAGAAAAAATT[A/G]AAACGGAGGGCCAGAAGAGCAGTTGCTAATATAGGTGTTAGAAGAGATTCAATGGGAGTA
Contig15557bb-contig1:719	Contig15557bb-719	AGAAGAGCAGTTGCTAATATAGGTGTTAGAAGAGATTCAATGGGAGTAGAAGCTCCAAAA[T/C]CTGCAAGATGTCTTGATGGGATTGATATGAGGTGCAAGGTTGTGGACTTTGGAAACGCAT
Contig15557bb-contig1:808	Contig15557bb-808	GAGGTGCAAGGTTGTGGACTTTGGAAACGCATGTTGGGCTGACAAACGATTTGCAGAAGA[A/G]ATTCAAACAAGGCAGTATAGAGCTCCTGAGGTCATACTTCTATCTGGGTATACCTTTTCC
Contig15557bb-contig1:934	Contig15557bb-934	TATGTGGTCATTTGCTTGCATAGCCTTTGAGCTCGCTACTGGTGACATGATGTTTGCTCC[T/C]AAAACRGGACAAGGCTTCAGCGAAGAYGAGGATCACCTTGCTCTCATGATGGAACTTCTT
Contig15557bb-contig1:940	Contig15557bb-940	GTCATTTGCTTGCATAGCCTTTGAGCTCGCTACTGGTGACATGATGTTTGCTCCYAAAAC[A/G]GGACAAGGCTTCAGCGAAGAYGAGGATCACCTTGCTCTCATGATGGAACTTCTTGGAAAG
Contig15557bb-contig1:961	Contig15557bb-961	TGAGCTCGCTACTGGTGACATGATGTTTGCTCCYAAAACRGGACAAGGCTTCAGCGAAGA[T/C]GAGGATCACCTTGCTCTCATGATGGAACTTCTTGGAAAGATGCCTCGGAAGATTGCYGTT
Contig15594bb-contig1:135	Contig15594bb-135	CTCTCCYCTGATCCTACGAGCCAACTGGATGTCCTTGGGCATAATTGTGACACGCTTGGC[A/G]TGGATCGCRCAAAGGTTGGTGTCTTCAAAAAGACCCACAAGGTATGCCTCTGCAGCTTCC
Contig15594bb-contig1:144	Contig15594bb-144	GATCCTACGAGCCAACTGGATGTCCTTGGGCATAATTGTGACACGCTTGGCRTGGATCGC[A/G]CAAAGGTTGGTGTCTTCAAAAAGACCCACAAGGTATGCCTCTGCAGCTTCCTGGAGAGCT
Contig15594bb-contig1:309	Contig15594bb-309	GGCAATTTCACGAACAAGCCTCTGGAAAGGCAATTTCCTGATAAGAAGCTCAGTACTCTT[T/C]TGGTAYTTWCGAATTTCACGAAGAGCAACAGTTCCAGGACGGTAKCGATGAGGCTTCTTC
Contig15594bb-contig1:315	Contig15594bb-315	TTCACGAACAAGCCTCTGGAAAGGCAATTTCCTGATAAGAAGCTCAGTACTCTTYTGGTA[T/C]TTWCGAATTTCACGAAGAGCAACAGTTCCAGGACGGTAKCGATGAGGCTTCTTCACACCA
Contig15594bb-contig1:318	Contig15594bb-318	ACGAACAAGCCTCTGGAAAGGCAATTTCCTGATAAGAAGCTCAGTACTCTTYTGGTAYTT[T/A]CGAATTTCACGAAGAGCAACAGTTCCAGGACGGTAKCGATGAGGCTTCTTCACACCACCG
Contig15594bb-contig1:354	Contig15594bb-354	AAGCTCAGTACTCTTYTGGTAYTTWCGAATTTCACGAAGAGCAACAGTTCCAGGACGGTA[T/G]CGATGAGGCTTCTTCACACCACCGGTGGTTGGGGCAGATTTACGGGCAGCCTTGGTAGCA
Contig15594bb-contig1:444	Contig15594bb-444	TGGGGCAGATTTACGGGCAGCCTTGGTAGCAAGTTGCTTCCTTGGAGCCTTCCCACCAGT[C/A]GACTTACGGGCKGTYTGCTTGGTACGGGCCATCTTCTRARATCTGAGACAAACGCTTTWT
Contig15594bb-contig1:456	Contig15594bb-456	ACGGGCAGCCTTGGTAGCAAGTTGCTTCCTTGGAGCCTTCCCACCAGTMGACTTACGGGC[T/G]GTYTGCTTGGTACGGGCCATCTTCTRARATCTGAGACAAACGCTTTWTTATCTTCYGGTT
Contig15594bb-contig1:459	Contig15594bb-459	GGCAGCCTTGGTAGCAAGTTGCTTCCTTGGAGCCTTCCCACCAGTMGACTTACGGGCKGT[T/C]TGCTTGGTACGGGCCATCTTCTRARATCTGAGACAAACGCTTTWTTATCTTCYGGTTCAA
Contig15594bb-contig1:57	Contig15594bb-57	ACCAATACATTTGCCTAAAAATAAACAATAGTTTCTTCTAAGCGACTGATCCACAC[T/A]YMTGGAAATTAAGCACGCTCTCCYCTGATCCTACGAGCCAACTGGATGTCCTTGGGCATA
Contig15594bb-contig1:58	Contig15594bb-58	ACCAATACATTTGCCTAAAAATAAACAATAGTTTCTTCTAAGCGACTGATCCACACW[T/C]MTGGAAATTAAGCACGCTCTCCYCTGATCCTACGAGCCAACTGGATGTCCTTGGGCATAA
Contig15594bb-contig1:59	Contig15594bb-59	ACCAATACATTTGCCTAAAAATAAACAATAGTTTCTTCTAAGCGACTGATCCACACWY[C/A]TGGAAATTAAGCACGCTCTCCYCTGATCCTACGAGCCAACTGGATGTCCTTGGGCATAAT
Contig15594bb-contig1:81	Contig15594bb-81	ATAAACAATAGTTTCTTCTAAGCGACTGATCCACACWYMTGGAAATTAAGCACGCTCTCC[T/C]CTGATCCTACGAGCCAACTGGATGTCCTTGGGCATAATTGTGACACGCTTGGCRTGGATC
Contig15628bb-contig1:156	Contig15628bb-156	GCAAGCCGGTGCTCGTGTCATTGTTACTGAGATTGATCCCATCTGTGCCCTTCAGGCTCT[T/C]ATGGAAGGACTTCAGGTTTTGACCCTAGAAGAYGTTGTCTCCGAGGCTGATATCTTCGTC
Contig15628bb-contig1:189	Contig15628bb-189	TGATCCCATCTGTGCCCTTCAGGCTCTYATGGAAGGACTTCAGGTTTTGACCCTAGAAGA[T/C]GTTGTCTCCGAGGCTGATATCTTCGTCACCACAACCGGTAACAAGGACATCATCAGGTTG
Contig15628bb-contig1:404	Contig15628bb-404	TGTTAAACGCATCACCATTAAGCCTCAAACCGATAGGTGGGTCTTCCCTGAAACCAAAAC[T/C]GGCATCATTGTGTTGGCTGAAGGACGTCTGATGAACTTGGGATGTGCCACTGGACACCCA
Contig15628bb-contig1:515	Contig15628bb-515	TGGACACCCAAGTTTTGTCATGTCCTGCTCGTTCACTAACCAGGTGATTGCCCAGCTCGA[A/G]CTATGGAAGGAGAAGGCAACTGGAAAATATGAGAAGAAGGTTTACGTATTGCCAAAGCAC
Contig15628bb-contig1:708	Contig15628bb-708	CTGATTACATTAGTGTGCCTGTTGAAGGTCCTTACAAGCCTCCTCATTACAGGTACTGAG[A/G]GRGASAGTTRATGAGTTTTTATCRAGAAAGAAAAARCATCCGGATGGTTTGATTGTTTCT
Contig15628bb-contig1:710	Contig15628bb-710	GATTACATTAGTGTGCCTGTTGAAGGTCCTTACAAGCCTCCTCATTACAGGTACTGAGRG[A/G]GASAGTTRATGAGTTTTTATCRAGAAAGAAAAARCATCCGGATGGTTTGATTGTTTCTTG
Contig15628bb-contig1:713	Contig15628bb-713	TACATTAGTGTGCCTGTTGAAGGTCCTTACAAGCCTCCTCATTACAGGTACTGAGRGRGA[G/C]AGTTRATGAGTTTTTATCRAGAAAGAAAAARCATCCGGATGGTTTGATTGTTTCTTGTTT
Contig15628bb-contig1:718	Contig15628bb-718	TAGTGTGCCTGTTGAAGGTCCTTACAAGCCTCCTCATTACAGGTACTGAGRGRGASAGTT[A/G]ATGAGTTTTTATCRAGAAAGAAAAARCATCCGGATGGTTTGATTGTTTCTTGTTTTACTG
Contig15628bb-contig1:732	Contig15628bb-732	AAGGTCCTTACAAGCCTCCTCATTACAGGTACTGAGRGRGASAGTTRATGAGTTTTTATC[A/G]AGAAAGAAAAARCATCCGGATGGTTTGATTGTTTCTTGTTTTACTGAAATTTCATGATGG
Contig15628bb-contig1:744	Contig15628bb-744	AGCCTCCTCATTACAGGTACTGAGRGRGASAGTTRATGAGTTTTTATCRAGAAAGAAAAA[A/G]CATCCGGATGGTTTGATTGTTTCTTGTTTTACTGAAATTTCATGATGGTTAGGTTTTGTT
Contig15706bb-contig1:32	Contig15706bb-32	TCCCTAAATAATRTCTATAAAAAAAACTATT[T/C]AACTAAATCGTGCCAGAACACACAATTCCATTGTTCGACATAGCTCATATTTYAAAAGCA
Contig15706bb-contig1:483	Contig15706bb-483	CTCAGGCTCCCTGTAGAAGAATAGATCAACCATGACATCCCATTTCTGTCCAGGAGCAAT[T/C]GTTCCACGCATCTGAAGAACCATYCTAGCTAACAGCCAGAAAAGGCAACCAATGCTGTGC
Contig15706bb-contig1:507	Contig15706bb-507	ATCAACCATGACATCCCATTTCTGTCCAGGAGCAATYGTTCCACGCATCTGAAGAACCAT[T/C]CTAGCTAACAGCCAGAAAAGGCAACCAATGCTGTGCTTTCCCTTGTTATTGGCAGGGATA
Contig15706bb-contig1:624	Contig15706bb-624	GATACCAATGTCAACATATCGCATTGGTGAGTCAGTATCACAAAAAGCAATGGTTGGAAT[A/G]TTTCCAAGAGCTGCTTCCTTGATGGGCTGGTGGTCAGTCCTGGGATCTGTGAGGATAAGA
Contig15706bb-contig1:693	Contig15706bb-693	AGCTGCTTCCTTGATGGGCTGGTGGTCAGTCCTGGGATCTGTGAGGATAAGAAGACGAGG[T/C]TCACTGAACGATGTCTGGAGCTGGTTAGTGAAGGTACCAGGAGTGTGCCTTCCAGCAATT
Contig15706bb-contig1:771	Contig15706bb-771	GAGCTGGTTAGTGAAGGTACCAGGAGTGTGCCTTCCAGCAATTGCATGACAACCAGTGTA[T/C]TGTGCAAACTTCAGTACAGCTCTCTGACCATAKGGCCTTGCAGATTGGACAATGATGTCC
Contig15706bb-contig1:804	Contig15706bb-804	TCCAGCAATTGCATGACAACCAGTGTAYTGTGCAAACTTCAGTACAGCTCTCTGACCATA[T/G]GGCCTTGCAGATTGGACAATGATGTCCTGAGGGTTCTCRATRGCAACAATAACACGAGCA
Contig15706bb-contig1:843	Contig15706bb-843	CAGTACAGCTCTCTGACCATAKGGCCTTGCAGATTGGACAATGATGTCCTGAGGGTTCTC[A/G]ATRGCAACAATAACACGAGCAGCAAGTTGAAGTTTCCCCAGGTCTTGCCAAGGTTGATGA
Contig15706bb-contig1:846	Contig15706bb-846	TACAGCTCTCTGACCATAKGGCCTTGCAGATTGGACAATGATGTCCTGAGGGTTCTCRAT[A/G]GCAACAATAACACGAGCAGCAAGTTGAAGTTTCCCCAGGTCTTGCCAAGGTTGATGATG
Contig15706bb-contig1:85	Contig15706bb-85	AACTATTYAACTAAATCGTGCCAGAACACACAATTCCATTGTTCGACATAGCTCATATTT[T/C]AAAAGCAAACCAAAACATTTTTTGTCAAAATCATAATAAATCCCTCTCATTCCCAGCCAG
Contig15708bb-contig1:1000	Contig15708bb-1000	GACACAACAAATGTGGGATGCAAAGAACATGATGTGTGCTGCTGACCCGAGGCACGGTCG[T/A]TACCTCACAGCATCAGCCATGTTCCGAGGCAAGATGAGCACCAAAGAAGTGGATGAACAA
Contig15708bb-contig1:1111	Contig15708bb-1111	GGATGAACAAATGATCAATGTCCAAAACAAGAACTCTTCCTACTTCGTCGAATGGATCCC[A/G]AACAACGTGAAATCCAGTGTCTGCGACATCCCACCTAGAGGGCTATCRATGGCATCAACC
Contig15708bb-contig1:1159	Contig15708bb-1159	CGAATGGATCCCRAACAACGTGAAATCCAGTGTCTGCGACATCCCACCTAGAGGGCTATC[A/G]ATGGCATCAACCTTCGTAGGAAACTCGACCTCSATCCAGGAAATGTTCAGGCGAGTTAGY
Contig15708bb-contig1:1192	Contig15708bb-1192	CTGCGACATCCCACCTAGAGGGCTATCRATGGCATCAACCTTCGTAGGAAACTCGACCTC[G/C]ATCCAGGAAATGTTCAGGCGAGTTAGYGAACAATTTACCGCTATGTTCAGGAGGAAAGCT
Contig15708bb-contig1:1219	Contig15708bb-1219	RATGGCATCAACCTTCGTAGGAAACTCGACCTCSATCCAGGAAATGTTCAGGCGAGTTAG[T/C]GAACAATTTACCGCTATGTTCAGGAGGAAAGCTTTYTTGCATTGGTACACCGGTGAAGGT
Contig15708bb-contig1:1255	Contig15708bb-1255	CCAGGAAATGTTCAGGCGAGTTAGYGAACAATTTACCGCTATGTTCAGGAGGAAAGCTTT[T/C]TTGCATTGGTACACCGGTGAAGGTATGGACGAGATGGAGTTCACCGAGGCTGAGAGCAAC
Contig15708bb-contig1:1333	Contig15708bb-1333	TGAAGGTATGGACGAGATGGAGTTCACCGAGGCTGAGAGCAACATGAACGATCTCGTGTC[T/C]GARTATCAACAATACCAGGACGCTACCGCTGACGAGGAAGGCGAATATGAGGATGAGGAA
Contig15708bb-contig1:1336	Contig15708bb-1336	AGGTATGGACGAGATGGAGTTCACCGAGGCTGAGAGCAACATGAACGATCTCGTGTCYGA[A/G]TATCAACAATACCAGGACGCTACCGCTGACGAGGAAGGCGAATATGAGGATGAGGAAGAT
Contig15708bb-contig1:1590	Contig15708bb-1590	TTTCCCTTTCACGACTTTGCTTTTTTTGGTTTCTATTTGAGAGAGTAATGTATAATATAT[T/C]CGAAAATAGTAATGTAATACCTATRKCTATGTTTGTATTMATTTGGTTTTTGTGTATTAT
Contig15708bb-contig1:1615	Contig15708bb-1615	TTGGTTTCTATTTGAGAGAGTAATGTATAATATATYCGAAAATAGTAATGTAATACCTAT[A/G]KCTATGTTTGTATTMATTTGGTTTTTGTGTATTATATGATCAATGCCTTATTTTTTC
Contig15708bb-contig1:1616	Contig15708bb-1616	TGGTTTCTATTTGAGAGAGTAATGTATAATATATYCGAAAATAGTAATGTAATACCTATR[T/G]CTATGTTTGTATTMATTTGGTTTTTGTGTATTATATGATCAATGCCTTATTTTTTC
Contig15708bb-contig1:697	Contig15708bb-697	CGGTTCATCAGCTTGTTGAGAATGCTGATGAGTGCATGGTTCTTGATAATAGGCTTTATA[T/C]GATATCTGCTTCAGGACTCTTAAATTGACTACTCCTAGCTTTGGTGATTTGAACCATTTG
Contig15708bb-contig1:796	Contig15708bb-796	CTTTGGTGATTTGAACCATTTGATCTCTGCAACCATGAGTGGAGTTACTTGCTGTCTAAG[A/G]TTCCCCGGCCAACTCAACTCCGACCTCCGAAAGCTTGCYGTGAACTTGATTCCCTTCCCY
Contig15708bb-contig1:835	Contig15708bb-835	TGGAGTTACTTGCTGTCTAAGRTTCCCCGGCCAACTCAACTCCGACCTCCGAAAGCTTGC[T/C]GTGAACTTGATTCCCTTCCCYCGTCTTCACTTTTTCATGGTCGGATTTGCTCCACTGACC
Contig15708bb-contig1:856	Contig15708bb-856	RTTCCCCGGCCAACTCAACTCCGACCTCCGAAAGCTTGCYGTGAACTTGATTCCCTTCCC[T/C]CGTCTTCACTTTTTCATGGTCGGATTTGCTCCACTGACCTCCCGCGGTTCYCAGCAGTAC
Contig15708bb-contig1:907	Contig15708bb-907	TCCCTTCCCYCGTCTTCACTTTTTCATGGTCGGATTTGCTCCACTGACCTCCCGCGGTTC[T/C]CAGCAGTACCGAGCTCTAACYGTCCCTGAGTTGACACAACAAATGTGGGATGCAAAGAAC
Contig15708bb-contig1:928	Contig15708bb-928	TTTCATGGTCGGATTTGCTCCACTGACCTCCCGCGGTTCYCAGCAGTACCGAGCTCTAAC[T/C]GTCCCTGAGTTGACACAACAAATGTGGGATGCAAAGAACATGATGTGTGCTGCTGACCCG
Contig15725bb-contig1:104	Contig15725bb-104	TTAGCAAATATATGCAACCATTAGCTAACTTCAACAAGCGCACCCTCCTCTCTGCTCAAC[T/A]TCTGAAGTAGTTTCTGATATACCTCGGAAATAAATGTCATGTTGTTCATGTTCACTRGCT
Contig15725bb-contig1:161	Contig15725bb-161	AACWTCTGAAGTAGTTTCTGATATACCTCGGAAATAAATGTCATGTTGTTCATGTTCACT[A/G]GCTAGTGCAGTTTTTGCTACACTAAAAATGCTTCATCAACGTTGTAATCCTCTTTCGCTG
Contig15725bb-contig1:248	Contig15725bb-248	AATGCTTCATCAACGTTGTAATCCTCTTTCGCTGAAGTCTCAAAGTAAGGTATATTTCCC[T/C]TTGAGGCACACCAAKCCCTAGCTTTTTTCTCAGAAACCATTCGGCTATTTCCACCRTCTA
Contig15725bb-contig1:263	Contig15725bb-263	TTGTAATCCTCTTTCGCTGAAGTCTCAAAGTAAGGTATATTTCCCYTTGAGGCACACCAA[T/G]CCCTAGCTTTTTTCTCAGAAACCATTCGGCTATTTCCACCRTCTATGTCAATCTTGTTTC
Contig15725bb-contig1:304	Contig15725bb-304	TCCCYTTGAGGCACACCAAKCCCTAGCTTTTTTCTCAGAAACCATTCGGCTATTTCCACC[A/G]TCTATGTCAATCTTGTTTCCGATTACTATGAAAGGAAATGACTCAGGATCAGATGGATCT
Contig15725bb-contig1:384	Contig15725bb-384	CGATTACTATGAAAGGAAATGACTCAGGATCAGATGGATCTGCCGTTTCAGAAATTCTTC[A/G]CGCCAATTGTTTAGGTTTCAAATGATCTGAGTATGTTCACATCAAACCAATAACACAGCA
Contig15725bb-contig1:484	Contig15725bb-484	CATCAAACCAATAACACAGCAATCTGCCCCTCGATAAAATGCAGAACCAAGACTCTGGAA[T/C]CTTTCTTGCCCYGCTGTATCCCATATTTGCAAAGTTACCAATTTGTCATCAATCTGTAAT
Contig15725bb-contig1:496	Contig15725bb-496	AACACAGCAATCTGCCCCTCGATAAAATGCAGAACCAAGACTCTGGAAYCTTTCTTGCCC[T/C]GCTGTATCCCATATTTGCAAAGTTACCAATTTGTCATCAATCTGTAATTCTTTGGTGACA
Contig15725bb-contig1:683	Contig15725bb-683	GATGTCTTTCCCACTCCACTGTCACCTAGAACAATGACCTTAAGCAGAGTTCTTCTCTTC[T/A]TAGAAACATCCATGACGAT
Contig15788bb-contig1:182	Contig15788bb-182	CCCATTGGAAAACAACATACAGACAGCTCCATTGAACGAAATATGCAAGCCGGAACCAAG[A/G]AAATGGAAGGCTATTAAGAAGGGTATCTAGGATAAGGAACACAGCATTCAAAGTGTGCAT
Contig15788bb-contig1:373	Contig15788bb-373	ATGTCCGTCAGGATGACAGCTCCGGCACAAGTCTGATATATAGTTTGCATAAGATATCCC[C/A]AAAATCCTGCCCTTTGACTCTGCAACCTGATTTTATCCCTCACATTGTTTTCCTTATAAG
Contig1580bb-contig1:384	Contig1580bb-384	TGCTTCTCTCCCAGAGTTTTACCAGGCTCACTTATCTGCCGTTCAGTCGGGTTGCTGTAA[A/G]CCATCAAACGATTGCCAGTTCAATTACGTTGGGCCAACTAACTGGACAAGGGGGAGTGGC
Contig1580bb-contig1:564	Contig1580bb-564	CTGCGAGGCGTGTAAAGCTGGGTTTATAGACAACCTCAAGAGTTCATGGAAGAAAGTGGC[A/G]GTTGTCAACATTGTATTCCTCATCTTCCTCATTGTTGTCTACTCTGTTGGCTGTTGTGCT
Contig1580bb-contig1:719	Contig1580bb-719	AAGGCTGGAAGCCTTGAGAGCTTGTTTTTTCTGATTAAGAAGGGTTTAGTTTGTTCGGAT[T/C]TGCTATTATTTAGTTTCTATGTTTGCGTTTTAGACCTTTATTTTT
Contig15821bb-contig1:321	Contig15821bb-321	AATGTAGCCGACTAGGTAGCTCTTCCTTAAGGTAAACCTTCAAATACTTGCCATTCTCAA[T/C]CTTYCCAGATTCCAGTCCTTCATTCATCTTTGCTACAACATCCGATGCTGMTTGACCCGG
Contig15821bb-contig1:325	Contig15821bb-325	TAGCCGACTAGGTAGCTCTTCCTTAAGGTAAACCTTCAAATACTTGCCATTCTCAAYCTT[T/C]CCAGATTCCAGTCCTTCATTCATCTTTGCTACAACATCCGATGCTGMTTGACCCGGAGGT
Contig15821bb-contig1:372	Contig15821bb-372	CATTCTCAAYCTTYCCAGATTCCAGTCCTTCATTCATCTTTGCTACAACATCCGATGCTG[C/A]TTGACCCGGAGGTGGATGAATAGCGAGCAACGGACTATAAGACCAAACCCATTCAGCCGG
Contig1582bb-contig1:338	Contig1582bb-338	GGCTCAAGTTAACCCTTCAAAGGCTAACCTCAGGGAGGTGCTTAAAACTGACTCTGAAAT[T/G]GGTCAAGTTCAACCAATATATTCGGATTCAAAGATTGATTGTGATGTTGACCATGATATG
Contig1582bb-contig1:456	Contig1582bb-456	ATGAATTTGGAGGGAATTCCTTTTAACTCTAGTTATCAAGCTCTGCCTTCTAGAGAAAAC[T/C]CACCAGCATTGGAGAAACAGCTGATGCTGTCTAAATCTACGGATGAACCATCCATTGATG
Contig1584bb-contig1:1016	Contig1584bb-1016	ATCCAGTTTCTATCAATGCGTCRGGATCAAGTAAAGCAAGCACAAGCTCACGTTCTGATG[T/C]CAAGGCCTGATGTAACCATCCTAGCATGTCTCCAACATAACGTAAGGGATCATGAGCATG
Contig1584bb-contig1:1258	Contig1584bb-1258	GGCCTTTCCTTGAGGCAGCGCACAGCTGTTTTCAAAAGGTCACCAACTTCTGGATTATCA[T/G]TATCACCCAGTTTCCTACATTCTGCCTGAACCCACCTGCATAGTCGCTCATAAGCTCCTT
Contig1584bb-contig1:1323	Contig1584bb-1323	ACCCAGTTTCCTACATTCTGCCTGAACCCACCTGCATAGTCGCTCATAAGCTCCTTCTTG[A/G]TACATAGCCATCATATCCATCAGCTCCAACCCAGCACGCTGATGATGGGTCCTGAGAAGT
Contig1584bb-contig1:576	Contig1584bb-576	GCTGGCCCGAGTCGGAACTCATTCGACTTCTTCTTGATGAGTGGCCAGTCCCTTTGATTT[A/G]TGTGCCTCTGCTGCTTGCTCACACATCTGAATAATTGGATCAAGTAAAGCAGATATAACC
Contig1584bb-contig1:691	Contig1584bb-691	ATAACCGGATCAAAAGGTGGCTTTTTCCCTGAAGCAGGAACCATCATGCTGTTATATGTG[T/C]CAATTATCTCRAGCAGCACAGAGACTCCTTCCCTTACAGCTGGTGCAGGTGAAAGATCAA
Contig1584bb-contig1:702	Contig1584bb-702	AAAAGGTGGCTTTTTCCCTGAAGCAGGAACCATCATGCTGTTATATGTGYCAATTATCTC[A/G]AGCAGCACAGAGACTCCTTCCCTTACAGCTGGTGCAGGTGAAAGATCAACAGCAACAAGG
Contig1584bb-contig1:791	Contig1584bb-791	CTGGTGCAGGTGAAAGATCAACAGCAACAAGGGGAGGATATCGTAAAAGCTTTTCCCCGC[A/G]GCTTTTCAGAATTTCAAAGAATGTTTTCGAGCAGCATCTTTGAGTGCCCAAAGCGTATTG
Contig1586bb-contig1:166	Contig1586bb-166	CGAGTTCCCTTTCTGTGTCCATCTTGTCAGTTGGGAGAAAGAGAATGTCTCAAGTGAGGC[A/G]TTGGAGGCTGCTCGCATTGCCTGCAACAAGTACATGGCCAAATWTGCTGGRAAGGATGCS
Contig1586bb-contig1:210	Contig1586bb-210	ATGTCTCAAGTGAGGCRTTGGAGGCTGCTCGCATTGCCTGCAACAAGTACATGGCCAAAT[T/A]TGCTGGRAAGGATGCSTTCCWTTTGAGGGTAAGGGTTCATCCCTTCCATGTTCTGCGGAT
Contig1586bb-contig1:217	Contig1586bb-217	AAGTGAGGCRTTGGAGGCTGCTCGCATTGCCTGCAACAAGTACATGGCCAAATWTGCTGG[A/G]AAGGATGCSTTCCWTTTGAGGGTAAGGGTTCATCCCTTCCATGTTCTGCGGATCAACAAG
Contig1586bb-contig1:226	Contig1586bb-226	RTTGGAGGCTGCTCGCATTGCCTGCAACAAGTACATGGCCAAATWTGCTGGRAAGGATGC[G/C]TTCCWTTTGAGGGTAAGGGTTCATCCCTTCCATGTTCTGCGGATCAACAAGATGCTTTCA
Contig1586bb-contig1:231	Contig1586bb-231	AGGCTGCTCGCATTGCCTGCAACAAGTACATGGCCAAATWTGCTGGRAAGGATGCSTTCC[T/A]TTTGAGGGTAAGGGTTCATCCCTTCCATGTTCTGCGGATCAACAAGATGCTTTCATGTGC
Contig1586bb-contig1:373	Contig1586bb-373	TGGAATGAGGGGTGCTTTTGGGAAGCCTCAGGGAACATGTGCAAGAGTTGACATTGGTCA[A/G]GTCCTGCTTTCAGTTCGTTGCAAGGACAGCAACAGCCACCATGCACAGGAGGC
Contig1586bb-contig1:91	Contig1586bb-91	ATCTCGATATTGCCGTGGTGTTCCGGATCCTAAGATCAGAATTTATGATGTTGGGATGAA[T/G]AAAAAAGGTGTTGACGAGTTCCCTTTCTGTGTCCATCTTGTCAGTTGGGAGAAAGAGAAT
Contig15916bb-contig1:785	Contig15916bb-785	TCATTCATGTAGTTGTCAGGTTTACCAGAGTGCAAGATCCTAGTAAACCCGCCCATATCC[A/G]AATTGGGTCCATTCTTATGCTTCTTGAACCAGTAATACATAACTCGACACTGCCAAGTGT
Contig15916bb-contig1:961	Contig15916bb-961	TGACCCATACTTTCTGGATTTTTCTACCGGCATCTGGATTATGGGGTCGATGATGGATGA[A/G]RWWG
Contig15916bb-contig1:962	Contig15916bb-962	GACCCATACTTTCTGGATTTTTCTACCGGCATCTGGATTATGGGGTCGATGATGGATGAR[A/G]WWG
Contig15916bb-contig1:963	Contig15916bb-963	ACCCATACTTTCTGGATTTTTCTACCGGCATCTGGATTATGGGGTCGATGATGGATGARR[T/A]WG
Contig15916bb-contig1:964	Contig15916bb-964	CCCATACTTTCTGGATTTTTCTACCGGCATCTGGATTATGGGGTCGATGATGGATGARRW[T/A]G
Contig15931bb-contig1:115	Contig15931bb-115	TATTGTTTATGTTGTGGATGCTGCCGATAAYGATAACCTATCTGTCTCGAGAAGAGAACT[T/C]CATGACCTGTTAAGTAAATCCTCACTGAATGGTATTCCCGTGCTGGTACTYGGWAACAAG
Contig15931bb-contig1:166	Contig15931bb-166	AAGAGAACTYCATGACCTGTTAAGTAAATCCTCACTGAATGGTATTCCCGTGCTGGTACT[T/C]GGWAACAAGATTGACAAACCAGAAGCCTTATCTAAAGAGGATTTGACAGAGCAAATGGGG
Contig15931bb-contig1:169	Contig15931bb-169	AGAACTYCATGACCTGTTAAGTAAATCCTCACTGAATGGTATTCCCGTGCTGGTACTYGG[T/A]AACAAGATTGACAAACCAGAAGCCTTATCTAAAGAGGATTTGACAGAGCAAATGGGGCTC
Contig15931bb-contig1:271	Contig15931bb-271	GACAGAGCAAATGGGGCTCAAATCCATTACTGACAGAGAAGTGTGTTGCTATATGATTTC[A/G]TGCAAGAATTCCACCAACATTGATGCAGTCATTGATTGGCTTGTGAAGCATTCAAAATCA
Contig15931bb-contig1:353	Contig15931bb-353	GATGCAGTCATTGATTGGCTTGTGAAGCATTCAAAATCAAAGAATTGAAGTCTCAAAGTT[T/G]CTGTAACA
Contig15931bb-contig1:85	Contig15931bb-85	GTGGGAGAGATACTGCCGTGCTGTTTCAGCTATTGTTTATGTTGTGGATGCTGCCGATAA[T/C]GATAACCTATCTGTCTCGAGAAGAGAACTYCATGACCTGTTAAGTAAATCCTCACTGAAT
Contig15948bb-contig1:177	Contig15948bb-177	AGTGATAGCCTCACACTGGGTAGGGTTTACCTTCCCAGGCATTATACTGCTGCCTGGCTC[A/G]TTTTCAGGAAGAATGAGCTCACCAAGGCCACATCGGGGACCRCTTCCCAGTAAGCGTATG
Contig15948bb-contig1:219	Contig15948bb-219	TATACTGCTGCCTGGCTCRTTTTCAGGAAGAATGAGCTCACCAAGGCCACATCGGGGACC[A/G]CTTCCCAGTAAGCGTATGTCATTTGCAACCTTCATCAGGGATGTAGCAACAGTGTTTAGG
Contig15948bb-contig1:375	Contig15948bb-375	CAAAGCTTCAAACTTATTTTCTGCTGTGACAAATGGCAAGTTTGTCTCATCTGCTACAGC[C/A]GCAGCAATTTTTGCATCAAACCCTTTCTTTGTGTTCAATCCTGTCCCAACGGCAGTACCC
Contig15948bb-contig1:574	Contig15948bb-574	TGAACTCTTGACCAAGAGTCAAAGGTGTTGCATCTTGAGTGTGAGTGCGACCAATTTTAA[T/C]AATATCTTTGAATTCAATAGACTTTGAATGTAARGTAGAATGCAAAATTTTCAATTTTGG
Contig15948bb-contig1:608	Contig15948bb-608	TTGAGTGTGAGTGCGACCAATTTTAAYAATATCTTTGAATTCAATAGACTTTGAATGTAA[A/G]GTAGAATGCAAAATTTTCAATTTTGGTATTAATCTTGAGTTTATTTCCATAGCAGCTGCA
Contig15948bb-contig1:695	Contig15948bb-695	TATTAATCTTGAGTTTATTTCCATAGCAGCTGCAATGTGCATTACAGTGGGGAATGTGTC[A/G]TTAGAAGATTGAGATCTGTTCACATGATCATTTGGGTGCACAAACTTTTCACCACGCTGA
Contig15952bb-contig1:141	Contig15952bb-141	AATGTTTGGACAAAGCAACCAACSAAGAATTAGCCAGTAATAATGGGGTTGAAGCCTTGA[A/G]TGCTGTCTCTCAAGGGAATCCAGAAATATCCAAGGGTGAAAGTTTTTCAATGTCACCTGA
Contig15952bb-contig1:232	Contig15952bb-232	CAAGGGTGAAAGTTTTTCAATGTCACCTGAGGTTTCTGWGACCTGTGRAATGCCAGATCA[T/A]AACACRATTGATGACACTCCATTGAAAGCTGATAAGATACYGGGAATGATGGAAAGATGT
Contig15952bb-contig1:238	Contig15952bb-238	TGAAAGTTTTTCAATGTCACCTGAGGTTTCTGWGACCTGTGRAATGCCAGATCAWAACAC[A/G]ATTGATGACACTCCATTGAAAGCTGATAAGATACYGGGAATGATGGAAAGATGTCGAAGA
Contig15952bb-contig1:273	Contig15952bb-273	CCTGTGRAATGCCAGATCAWAACACRATTGATGACACTCCATTGAAAGCTGATAAGATAC[T/C]GGGAATGATGGAAAGATGTCGAAGAGTGAGGCAACTGCAGACCATGATTCTTCTTCGGAA
Contig15952bb-contig1:429	Contig15952bb-429	AAATGCTGATGTTGRGTCCAATAAACAAGAGGCTAACTTAGARCTCAAGAAACAAGCTTT[A/G]AGTGATAACCATGATCTGATAATTGAAAGCTCGAATGAGGCTAATGAAATAGTTAGCAAG
Contig15952bb-contig1:661	Contig15952bb-661	GGCAACTGATCTGATTGAAACATCAGCAAGAGAAAAGGACCAAATCATTTCTGATAGCAT[T/C]GGAGACACCTTAACCTCGAAAGTAGCTGAAACCTCAGAGATCAAGGACAATGATACAACC
Contig15964bb-contig1:448	Contig15964bb-448	CCAGGGGCACCCTGCCTATGCAGATAACATGTTCAAGGGGAAGAGCTCATCTATTTTTGC[T/A]GATTCTGTTCCAAGCACCCCTGCTTATCATTATGGGAGCTCCCAACAGGGTTTTGGTGAA
Contig15964bb-contig1:539	Contig15964bb-539	TATGGGAGCTCCCAACAGGGTTTTGGTGAAGGATCAGATGGTTACTCGTTTGACAGCTTC[T/C]CTAGGTCTGATTCATTCAAYATGCAAGATGGTGGATTKTTTCAATCCCGCACCTTTGACA
Contig15964bb-contig1:559	Contig15964bb-559	TTTTGGTGAAGGATCAGATGGTTACTCGTTTGACAGCTTCYCTAGGTCTGATTCATTCAA[T/C]ATGCAAGATGGTGGATTKTTTCAATCCCGCACCTTTGACAGGTTTGATTCCATGCRCAGC
Contig15964bb-contig1:577	Contig15964bb-577	TGGTTACTCGTTTGACAGCTTCYCTAGGTCTGATTCATTCAAYATGCAAGATGGTGGATT[T/G]TTTCAATCCCGCACCTTTGACAGGTTTGATTCCATGCRCAGCTCAACAGACTTTGATCAG
Contig15964bb-contig1:615	Contig15964bb-615	TCAAYATGCAAGATGGTGGATTKTTTCAATCCCGCACCTTTGACAGGTTTGATTCCATGC[A/G]CAGCTCAACAGACTTTGATCAGGGTTATGGGTTCCCCCCATTRAGGTTTGATTCATTTAT
Contig15964bb-contig1:684	Contig15964bb-684	CAGACTTTGATCAGGGTTATGGGTTCCCCCCATTRAGGTTTGATTCATTTATCAACCTGA[T/G]AGTGGGCTAAACAAATCTCCAAG
Contig16010bb-contig1:390	Contig16010bb-390	TTCCGAAGCTTAACAACGAACTACCCCATGAAAGGAATTCCACTTATAAGGAGAGGTTCA[T/C]TCGCTTGCAAAACTTGGTACTTATCWTGTTTGAGCATGACACTGTTTTGATACCAAAGGA
Contig16010bb-contig1:416	Contig16010bb-416	CATGAAAGGAATTCCACTTATAAGGAGAGGTTCAYTCGCTTGCAAAACTTGGTACTTATC[T/A]TGTTTGAGCATGACACTGTTTTGATACCAAAGGAAACCTCTTGGTTTGGATATTACCCCA
Contig16010bb-contig1:490	Contig16010bb-490	CACTGTTTTGATACCAAAGGAAACCTCTTGGTTTGGATATTACCCCAACGGGGCCTTCAA[A/G]CCCGTCGTTCRGCCTCAAGAGACAAAGCTTTACAGCGAGGATTGGATTGGTTTAAAAACC
Contig16010bb-contig1:501	Contig16010bb-501	TACCAAAGGAAACCTCTTGGTTTGGATATTACCCCAACGGGGCCTTCAARCCCGTCGTTC[A/G]GCCTCAAGAGACAAAGCTTTACAGCGAGGATTGGATTGGTTTAAAAACCTTAGATGATGC
Contig16010bb-contig1:625	Contig16010bb-625	AAAGGTACACTACGTTAATGTGTCAGGAGGTCACCTTGGAATCTCCAAAGAAGACATGAA[A/G]AAGCATGTTGTACCTTTCTTGAAGGATGAAGCACCAATGGCGGATAGCATCGAAACCCAT
Contig16018bb-contig1:230	Contig16018bb-230	GTTATGTTGAAAAGGGAAGCAACTGACTTGGCTGGGTCAAGTTTTACAAGTCACGTGGAT[A/G]GTACTTTCCAAGATGCTGTAAATGCTGCTGCTTCTTCTGCTTCATCATCCTCTTCAGATG
Contig16018bb-contig1:304	Contig16018bb-304	TGCTGTAAATGCTGCTGCTTCTTCTGCTTCATCATCCTCTTCAGATGATGACTCTCAGGT[G/C]ACACAAAATGAAGACGACCTTTATAATGGGAATAMTTCTAAACAGTTGGTGCTTTATGAT
Contig16018bb-contig1:339	Contig16018bb-339	CCTCTTCAGATGATGACTCTCAGGTSACACAAAATGAAGACGACCTTTATAATGGGAATA[C/A]TTCTAAACAGTTGGTGCTTTATGATCCTGCTGTTAGTAGTACTGTTGGTTGYACGCCTCC
Contig16018bb-contig1:391	Contig16018bb-391	TGGGAATAMTTCTAAACAGTTGGTGCTTTATGATCCTGCTGTTAGTAGTACTGTTGGTTG[T/C]ACGCCTCCTGGACCYRTTCAGTGCCGACCTCCTGTAGGTCCAAGATTTTCTTCATCAAAA
Contig16018bb-contig1:406	Contig16018bb-406	ACAGTTGGTGCTTTATGATCCTGCTGTTAGTAGTACTGTTGGTTGYACGCCTCCTGGACC[T/C]RTTCAGTGCCGACCTCCTGTAGGTCCAAGATTTTCTTCATCAAAACTATTGCCATCWGTT
Contig16018bb-contig1:407	Contig16018bb-407	CAGTTGGTGCTTTATGATCCTGCTGTTAGTAGTACTGTTGGTTGYACGCCTCCTGGACCY[A/G]TTCAGTGCCGACCTCCTGTAGGTCCAAGATTTTCTTCATCAAAACTATTGCCATCWGTTG
Contig16018bb-contig1:463	Contig16018bb-463	ACCYRTTCAGTGCCGACCTCCTGTAGGTCCAAGATTTTCTTCATCAAAACTATTGCCATC[T/A]GTTGGGGCTTTCACTGTCCAGTGTGCCAATTGTTTTA
Contig16040bb-contig1:205	Contig16040bb-205	WGCACCTGCTTGARCYATACGAGCGTCCRATCCTTGCCTTGYAMTCTTCCAASRCAGAAA[T/G]ACTGAACAAWGCTGCCGCRGAATTTTCTTTGGCTCCATCATTTCCAGACTTTAAAACATG
Contig16040bb-contig1:215	Contig16040bb-215	TGARCYATACGAGCGTCCRATCCTTGCCTTGYAMTCTTCCAASRCAGAAAKACTGAACAA[T/A]GCTGCCGCRGAATTTTCTTTGGCTCCATCATTTCCAGACTTTAAAACATGAATYAGTGGC
Contig16040bb-contig1:318	Contig16040bb-318	AAAACATGAATYAGTGGCTCTATTGCTCCTGATTTTGCAATAATAGCCTTATTATCTTCA[T/C]TRATTGAAAGATTTAAAAGGGCTGTAACAGCATGCTCTTGGGTTAGCTTYACTTCTGAGT
Contig16040bb-contig1:320	Contig16040bb-320	AACATGAATYAGTGGCTCTATTGCTCCTGATTTTGCAATAATAGCCTTATTATCTTCAYT[A/G]ATTGAAAGATTTAAAAGGGCTGTAACAGCATGCTCTTGGGTTAGCTTYACTTCTGAGTAC
Contig16083bb-contig1:1024	Contig16083bb-1024	CYTTGTAAAGTCTAGTAGTCTGAAATATCCACGGATTGATCTGCTGATGCACCTCATTTA[T/C]CAATGGTCCTTGAATAACAGTCAATGAGGSCTGTTCAGCTTTTATGTGGTATGTGCCATT
Contig16083bb-contig1:1054	Contig16083bb-1054	ACGGATTGATCTGCTGATGCACCTCATTTAYCAATGGTCCTTGAATAACAGTCAATGAGG[G/C]CTGTTCAGCTTTTATGTGGTATGTGCCATTTGGACGGAAGACATATGCCCCAGAGTTCTG
Contig16083bb-contig1:194	Contig16083bb-194	ASTTTCTCCTTCTACTTTCCAAACAAGCCTCCTCTTCTCCATTTCTTCTCTTTCTTGATT[T/C]GCAGATAAGCTCAACTCTCTCACCTTCRCTATCTTCTTGCCTGGAAACAGCTTCTTCAGT
Contig16083bb-contig1:222	Contig16083bb-222	CTCCTCTTCTCCATTTCTTCTCTTTCTTGATTYGCAGATAAGCTCAACTCTCTCACCTTC[A/G]CTATCTTCTTGCCTGGAAACAGCTTCTTCAGTTCCACTTTACTCATTACAGAAAGATCAC
Contig16083bb-contig1:433	Contig16083bb-433	GTAAACTATAGGAGGCATCAATTGCAGAAAATGTGGGTGTGTGAGAACTCATCCAGTTCT[G/C]TCCATCCTCTTCTGCAAATGCTAAGAGGAGGGGTGAGTATATCTCTTGGCCAAAAGAACG
Contig16083bb-contig1:659	Contig16083bb-659	CTCATCAACACCTCTAGAGTCATCAAGGAGCAGCCTCCTGTGGAGCATCAACTCTATTTG[T/A]CCATCCACTATGCTAGATCCTCCTAGAGATCGATCTACCAGGACYGARAAWTCTTTCTTA
Contig16083bb-contig1:704	Contig16083bb-704	CATCAACTCTATTTGWCCATCCACTATGCTAGATCCTCCTAGAGATCGATCTACCAGGAC[T/C]GARAAWTCTTTCTTACTATCACGAATGTAAATTCCTAAATTAATTGGGTAATAATTTCCA
Contig16083bb-contig1:707	Contig16083bb-707	CAACTCTATTTGWCCATCCACTATGCTAGATCCTCCTAGAGATCGATCTACCAGGACYGA[A/G]AAWTCTTTCTTACTATCACGAATGTAAATTCCTAAATTAATTGGGTAATAATTTCCAGCR
Contig16083bb-contig1:710	Contig16083bb-710	CTCTATTTGWCCATCCACTATGCTAGATCCTCCTAGAGATCGATCTACCAGGACYGARAA[T/A]TCTTTCTTACTATCACGAATGTAAATTCCTAAATTAATTGGGTAATAATTTCCAGCRACT
Contig16083bb-contig1:767	Contig16083bb-767	RAAWTCTTTCTTACTATCACGAATGTAAATTCCTAAATTAATTGGGTAATAATTTCCAGC[A/G]ACTGGTTGGTTTACTTCCAGGTCCCAGTCTGTCCTAAAATCACGAATCCGTTTAATAAAA
Contig16083bb-contig1:878	Contig16083bb-878	TTTAATAAAATCACGTCCATTAGAATCAGTGTAGAATGTTTTGCTGTTTTCCAGAGAAGT[T/A]GTTATCTGAGTTGCTACTTCTTTTCCAAATCCATCATSAATTGGCACAGGCCCAACAATG
Contig16083bb-contig1:916	Contig16083bb-916	TTTTGCTGTTTTCCAGAGAAGTWGTTATCTGAGTTGCTACTTCTTTTCCAAATCCATCAT[G/C]AATTGGCACAGGCCCAACAATGAACTCAACTTCAACATGCTCCTTYTCYTTGTAAAGTCT
Contig16083bb-contig1:962	Contig16083bb-962	TCCAAATCCATCATSAATTGGCACAGGCCCAACAATGAACTCAACTTCAACATGCTCCTT[T/C]TCYTTGTAAAGTCTAGTAGTCTGAAATATCCACGGATTGATCTGCTGATGCACCTCATTT
Contig16083bb-contig1:965	Contig16083bb-965	AAATCCATCATSAATTGGCACAGGCCCAACAATGAACTCAACTTCAACATGCTCCTTYTC[T/C]TTGTAAAGTCTAGTAGTCTGAAATATCCACGGATTGATCTGCTGATGCACCTCATTTAYC
Contig16089bb-contig1:546	Contig16089bb-546	CAGCTGGAACTTGGGGGCTGATTCGCTTACTTGCAAATCTGCGACTTGTTCTGCTGCTTG[A/G]MGGCTTGGCACCACTGTGCGGGGGTTGACTATCATARATCGTAAAGTTGGTGCCTAGRAA
Contig16089bb-contig1:547	Contig16089bb-547	AGCTGGAACTTGGGGGCTGATTCGCTTACTTGCAAATCTGCGACTTGTTCTGCTGCTTGR[C/A]GGCTTGGCACCACTGTGCGGGGGTTGACTATCATARATCGTAAAGTTGGTGCCTAGRAAA
Contig16089bb-contig1:604	Contig16089bb-604	TGRMGGCTTGGCACCACTGTGCGGGGGTTGACTATCATARATCGTAAAGTTGGTGCCTAG[A/G]AAATCCGAACTTAACTTCCCGACATAGGCATTACTGCTTTGAGATAAGTCATCTGCATCA
Contig16089bb-contig1:672	Contig16089bb-672	AACTTAACTTCCCGACATAGGCATTACTGCTTTGAGATAAGTCATCTGCATCAAGGGATA[T/C]AATATACTCAATATGARCACCATGTCGATATCTTCTTGCTGCCAATAGAAAYTTCCCCTT
Contig16089bb-contig1:689	Contig16089bb-689	TAGGCATTACTGCTTTGAGATAAGTCATCTGCATCAAGGGATAYAATATACTCAATATGA[A/G]CACCATGTCGATATCTTCTTGCTGCCAATAGAAAYTTCCCCTTGTCGGTGAAGGATGGCG
Contig16089bb-contig1:724	Contig16089bb-724	AAGGGATAYAATATACTCAATATGARCACCATGTCGATATCTTCTTGCTGCCAATAGAAA[T/C]TTCCCCTTGTCGGTGAAGGATGGCGTAAGAGAAAGAAAAAGGTAGAATGTTRAGTTCTTT
Contig16089bb-contig1:776	Contig16089bb-776	AATAGAAAYTTCCCCTTGTCGGTGAAGGATGGCGTAAGAGAAAGAAAAAGGTAGAATGTT[A/G]AGTTCTTTTTGCACCGCTTTATAATACAATGGTTTGGAAAATCACTTGGACCAGGCTGTT
Contig16112bb-contig1:1007	Contig16112bb-1007	TACGCCGTTRTCGCCCCTTCAACGTTTCCCATAGCTGCAAAGCCATATCGCTTTAGCGAT[T/C]TTAACTCAGCTGAGTCTGAGATGAGTCGCTCGTGATTTGGTCTTAAAATTGAAAGARYAG
Contig16112bb-contig1:1064	Contig16112bb-1064	GATYTTAACTCAGCTGAGTCTGAGATGAGTCGCTCGTGATTTGGTCTTAAAATTGAAAGA[A/G]YAGAAAWTGGCTTTGACGCTTTSSYMTTC
Contig16112bb-contig1:1065	Contig16112bb-1065	ATYTTAACTCAGCTGAGTCTGAGATGAGTCGCTCGTGATTTGGTCTTAAAATTGAAAGAR[T/C]AGAAAWTGGCTTTGACGCTTTSSYMTTC
Contig16112bb-contig1:1071	Contig16112bb-1071	ACTCAGCTGAGTCTGAGATGAGTCGCTCGTGATTTGGTCTTAAAATTGAAAGARYAGAAA[T/A]TGGCTTTGACGCTTTSSYMTTC
Contig16112bb-contig1:1087	Contig16112bb-1087	GATGAGTCGCTCGTGATTTGGTCTTAAAATTGAAAGARYAGAAAWTGGCTTTGACGCTTT[G/C]SYMTTC
Contig16112bb-contig1:1088	Contig16112bb-1088	ATGAGTCGCTCGTGATTTGGTCTTAAAATTGAAAGARYAGAAAWTGGCTTTGACGCTTTS[G/C]YMTTC
Contig16112bb-contig1:1089	Contig16112bb-1089	TGAGTCGCTCGTGATTTGGTCTTAAAATTGAAAGARYAGAAAWTGGCTTTGACGCTTTSS[T/C]MTTC
Contig16112bb-contig1:1090	Contig16112bb-1090	GAGTCGCTCGTGATTTGGTCTTAAAATTGAAAGARYAGAAAWTGGCTTTGACGCTTTSSY[C/A]TTC
Contig16112bb-contig1:177	Contig16112bb-177	ATAATAAGTATTTGTCTGAATCCCCAGGTTTTTTAACATTTATTTTTTTGATGGAACTAA[T/A]TATTGAGGCAAGTTTTGCTAGAAACAGTATCTGCACTAACTTGAGTTTATATATAGAAGA
Contig16112bb-contig1:294	Contig16112bb-294	AAGACGATTCACATTCATTCGAACAACACAATGCTGTCTCTTCCGGCATGTCCAGTACAA[C/A]GAGTGATCACCTGTTCGAAACAGAAACAGCTAAAGCTCGAACATGTTACTCCTCCTTAGT
Contig16112bb-contig1:382	Contig16112bb-382	AGCTAAAGCTCGAACATGTTACTCCTCCTTAGTATCTGCAGGAGAAGATTTTTCCCTGAC[T/C]CAGTAACTGGAGTTTGTGATGGACCATCTTCAGTTKGCTTAGTATCAGTTTCTGCAGCTC
Contig16112bb-contig1:418	Contig16112bb-418	TGCAGGAGAAGATTTTTCCCTGACYCAGTAACTGGAGTTTGTGATGGACCATCTTCAGTT[T/G]GCTTAGTATCAGTTTCTGCAGCTCCTGAGGCTTCACCACTGGCATCCCCTTCGGTTACTG
Contig16112bb-contig1:483	Contig16112bb-483	AGTATCAGTTTCTGCAGCTCCTGAGGCTTCACCACTGGCATCCCCTTCGGTTACTGGAAC[T/C]RTTGTCTTCTTGATGGWTCCAACCTTCACRTACTTGCTCATGAACTTGTACTCCCAATCC
Contig16112bb-contig1:484	Contig16112bb-484	GTATCAGTTTCTGCAGCTCCTGAGGCTTCACCACTGGCATCCCCTTCGGTTACTGGAACY[A/G]TTGTCTTCTTGATGGWTCCAACCTTCACRTACTTGCTCATGAACTTGTACTCCCAATCCT
Contig16112bb-contig1:500	Contig16112bb-500	CTCCTGAGGCTTCACCACTGGCATCCCCTTCGGTTACTGGAACYRTTGTCTTCTTGATGG[T/A]TCCAACCTTCACRTACTTGCTCATGAACTTGTACTCCCAATCCTGCAATGCGTCCAATTC
Contig16112bb-contig1:513	Contig16112bb-513	ACCACTGGCATCCCCTTCGGTTACTGGAACYRTTGTCTTCTTGATGGWTCCAACCTTCAC[A/G]TACTTGCTCATGAACTTGTACTCCCAATCCTGCAATGCGTCCAATTCGAATGGACCRAGA
Contig16112bb-contig1:570	Contig16112bb-570	CACRTACTTGCTCATGAACTTGTACTCCCAATCCTGCAATGCGTCCAATTCGAATGGACC[A/G]AGAYCTGAAATRTCACCTGTCAGATCTTTTTCTTCGAAAGACATCTTTGCAAGGCTCTGC
Contig16112bb-contig1:574	Contig16112bb-574	TACTTGCTCATGAACTTGTACTCCCAATCCTGCAATGCGTCCAATTCGAATGGACCRAGA[T/C]CTGAAATRTCACCTGTCAGATCTTTTTCTTCGAAAGACATCTTTGCAAGGCTCTGCTYGC
Contig16112bb-contig1:582	Contig16112bb-582	CATGAACTTGTACTCCCAATCCTGCAATGCGTCCAATTCGAATGGACCRAGAYCTGAAAT[A/G]TCACCTGTCAGATCTTTTTCTTCGAAAGACATCTTTGCAAGGCTCTGCTYGCACTTTTCC
Contig16112bb-contig1:632	Contig16112bb-632	GAYCTGAAATRTCACCTGTCAGATCTTTTTCTTCGAAAGACATCTTTGCAAGGCTCTGCT[T/C]GCACTTTTCCGGCRAACAACGCRTAAGGTCCACCAGGTCCATAAAACATTCTGCTTTGAG
Contig16112bb-contig1:646	Contig16112bb-646	CCTGTCAGATCTTTTTCTTCGAAAGACATCTTTGCAAGGCTCTGCTYGCACTTTTCCGGC[A/G]AACAACGCRTAAGGTCCACCAGGTCCATAAAACATTCTGCTTTGAGAAACATCATAGATC
Contig16112bb-contig1:655	Contig16112bb-655	TCTTTTTCTTCGAAAGACATCTTTGCAAGGCTCTGCTYGCACTTTTCCGGCRAACAACGC[A/G]TAAGGTCCACCAGGTCCATAAAACATTCTGCTTTGAGAAACATCATAGATCTGGCCCTTG
Contig16112bb-contig1:732	Contig16112bb-732	CATAAAACATTCTGCTTTGAGAAACATCATAGATCTGGCCCTTGATGGCCATAAGGAGTG[A/G]TTTCTTTGAATCCGACCCATCATACTGCTTAAGTTCCTCCTCGGTAATCTCGCCGAGCTG
Contig16112bb-contig1:853	Contig16112bb-853	AACCGGTGGCGGTAGCGGCTCCATCTGCTCCTCGAAAGCCGTAGACCGTTGATGGATATG[A/G]TCATCGGATGACCCRAATAGACCCKTTGCTACATAGTAAACAGCCCATAACAGAGCTAGA
Contig16112bb-contig1:868	Contig16112bb-868	CGGCTCCATCTGCTCCTCGAAAGCCGTAGACCGTTGATGGATATGRTCATCGGATGACCC[A/G]AATAGACCCKTTGCTACATAGTAAACAGCCCATAACAGAGCTAGAACCGTRAAAAAAGTG
Contig16112bb-contig1:878	Contig16112bb-878	TGCTCCTCGAAAGCCGTAGACCGTTGATGGATATGRTCATCGGATGACCCRAATAGACCC[T/G]TTGCTACATAGTAAACAGCCCATAACAGAGCTAGAACCGTRAAAAAAGTGGCCGGAGATA
Contig16112bb-contig1:919	Contig16112bb-919	GGATGACCCRAATAGACCCKTTGCTACATAGTAAACAGCCCATAACAGAGCTAGAACCGT[A/G]AAAAAAGTGGCCGGAGATAGACCCGTATACGCCGTTRTCGCCCCTTCAACGTTTCCCATA
Contig16112bb-contig1:956	Contig16112bb-956	GCCCATAACAGAGCTAGAACCGTRAAAAAAGTGGCCGGAGATAGACCCGTATACGCCGTT[A/G]TCGCCCCTTCAACGTTTCCCATAGCTGCAAAGCCATATCGCTTTAGCGATYTTAACTCAG
Contig16113bb-contig1:139	Contig16113bb-139	ACCATGGAGCTTCAGCTGGGGCTTCAATGAGTCACTCTCACAGTCAGATGCTATCTCTTC[G/C]CATTGTTCCTSCTAGTGTTTCTACTCGACTCAACAGTATGAAGGAGCATTTTAATCRGAC
Contig16119bb-contig1:511	Contig16119bb-511	GAGTTCCAGTACTAACAAAGAACCCAGCTGGCTTCCCGGCCAGAGTCTGCTCCTTCCAAA[A/G]CTGTCCACTGGAATCGAAAAACGCCTTCATCTGAGCCGCCATACACCCAAACCTCGTCGG
Contig16119bb-contig1:599	Contig16119bb-599	CATCTGAGCCGCCATACACCCAAACCTCGTCGGAAACCCAAACAGAACCCCATCCGCCTG[G/C]GCCAATTCCGCCGCTTTAATCTCTGGAACCTCGGGGTTTTTCGACGGCACCTTCATATGG
Contig16119bb-contig1:713	Contig16119bb-713	CATATGGTCCAGCACATCAGCCGGGAGCGTCTCGGGAACCCGATAAAGAACCGCTTCTAC[C/A]CCTTCCACGCCGTCGACCCCTTTCTTCATCCGCTTGGCCAGTTTCTCCACGTGACCATAC
Contig16155bb-contig1:296	Contig16155bb-296	CCATGAAATCAACACAGCAACTGCTACCTTAAGGTTCCCAGCAACATTAAATGTTACAGC[T/C]GTAGTTGAGTGAATCACRTAAAAGATRGAGAAGTTAAGACAGAAAGCCGCACTCCAGAGC
Contig16155bb-contig1:314	Contig16155bb-314	AACTGCTACCTTAAGGTTCCCAGCAACATTAAATGTTACAGCYGTAGTTGAGTGAATCAC[A/G]TAAAAGATRGAGAAGTTAAGACAGAAAGCCGCACTCCAGAGCTGAAAATAATGATGAGAG
Contig16155bb-contig1:629	Contig16155bb-629	AGCACAAAAACCAAACATATTAAAACTAAGCTCTGTAATAGATGTGAGAAGAATTCCTCC[A/G]ACAATAGGAATCAAAGAGGCCCAAATTCGCCAATCAAAGTACTTCCTCCAAACTAGCCAC
Contig16155bb-contig1:776	Contig16155bb-776	GAATGACTTTATAGTCTGCATAAAAGAAACTGGGATGTAGCGCAAACTGACATTTCCCAA[T/C]ACTATGTTGACGCAGAATACAAAAGACATGGGAAATACCTTTTCCAGCGATCTTCAGGAT
Contig16195bb-contig1:178	Contig16195bb-178	CAATATTTAAACATTTTGTGCATCTACAGTCTCCACCTAGATATGATGGGAGTGTCTGAA[T/G]ATTCTCCAAGAGAATTTTGCGGTACRTTTCTCCTCCAATTTTTAACTTTTTCCTTGTAGT
Contig16195bb-contig1:204	Contig16195bb-204	CAGTCTCCACCTAGATATGATGGGAGTGTCTGAAKATTCTCCAAGAGAATTTTGCGGTAC[A/G]TTTCTCCTCCAATTTTTAACTTTTTCCTTGTAGTTGGTTTCAAAACCTGAATAAAAGTCT
Contig16195bb-contig1:277	Contig16195bb-277	TTTTTAACTTTTTCCTTGTAGTTGGTTTCAAAACCTGAATAAAAGTCTGAGCAATGACAC[A/G]AACAACTGGAGGAAGCCGTATAACAAATAAACAGCCAAGACGGTTGGGGTAGTGGTCTTG
Contig16195bb-contig1:435	Contig16195bb-435	ATTTTGAAAGGGGATAATCCTTCACAGTCCACTAATACTGTAACTTCAGGATTCTCTGGA[C/A]TAACWAAATACATGATTCCGTRCTCAACTTGAGATATGACTGCCTGAGCAAAACGAGGYC
Contig16195bb-contig1:440	Contig16195bb-440	GAAAGGGGATAATCCTTCACAGTCCACTAATACTGTAACTTCAGGATTCTCTGGAMTAAC[T/A]AAATACATGATTCCGTRCTCAACTTGAGATATGACTGCCTGAGCAAAACGAGGYCTGTCA
Contig16195bb-contig1:457	Contig16195bb-457	CACAGTCCACTAATACTGTAACTTCAGGATTCTCTGGAMTAACWAAATACATGATTCCGT[A/G]CTCAACTTGAGATATGACTGCCTGAGCAAAACGAGGYCTGTCATGAGATGGCAAGCAGGA
Contig16195bb-contig1:494	Contig16195bb-494	AMTAACWAAATACATGATTCCGTRCTCAACTTGAGATATGACTGCCTGAGCAAAACGAGG[T/C]CTGTCATGAGATGGCAAGCAGGAGCAAGCTAGCCCAAGCCGTACTAYGAGACAAGGTCGG
Contig16195bb-contig1:541	Contig16195bb-541	GAGCAAAACGAGGYCTGTCATGAGATGGCAAGCAGGAGCAAGCTAGCCCAAGCCGTACTA[T/C]GAGACAAGGTCGGTGCATGAGATCATATCCATGCCAGAATACCATGTTCGCCCATGTCTC
Contig16195bb-contig1:659	Contig16195bb-659	CTCAAGCTCTTCTGGAGAAAGAATTCTATATGTCTCCCTCCATTTGATTGTCTTTTTAAT[T/C]GATGATAGGAAAACTACAAAGTCACCATTTGCAGCTGTATAAAATCTACGTAGATCTTCA
Contig16195bb-contig1:764	Contig16195bb-764	TCTACGTAGATCTTCATAATTGATTCTCTCTGGTAAACTAATTCCTTGATTTTCCAGCTC[C/A]TTGTGGAGTTTAYCCAACCAGCTTTCACACTCCAGATTTTGGGAAGCTTCATGATTACTT
[truncated: 37,101 more rows]
